# Supplementary material for: Large-Scale Profiling of Kinase Dependencies in Cancer Cell Lines
Source: Cell Rep. 2016 Mar 3;14(10):2490–501. doi: 10.1016/j.celrep.2016.02.023 (PMC4802229; doi:10.1016/j.celrep.2016.02.023)
Supplement: Table S1. Data Sets Used in the Study and Analysis Result Tables, Related to Figure 1A — The sheet named “explanation of the tables” details the contents of individual worksheets. Table S1A shows an overview of 136 cell lines screened, screening conditions, and quality control data for their associated siRNA screens. Table S1B shows high quality siRNA screen results, Z score data for 714 genes in 117 cell lines. Sorting each column in ascending order will reveal the cell lines most sensitive to each siRNA. Table S1C shows tests of correlation between expression of kinase expression and dependency on the same kinases. The columns contain the identifier of each kinase, the statistical significance of the correlation, and the Spearman correlation coefficient. Table S1D shows the dependencies associated with specific histotypes. Table S1E shows the AUC values for two FGFR inhibitors in a panel of cell lines and known FGFR1 and FGFR2 amplification status of cell lines. Table S1F shows the dependencies associated with the ovarian clear cell histotype. Table S1G shows the mutation status for putative driver genes included in the association tests. Table S1H shows the dependencies associated with the alteration of 200 putative driver genes across all histologies. Only those dependencies with an uncorrected median permutation test p of 0.05 or lower are reported. In addition to the p values derived from median permutation testing, we provide those obtained from MW (Wilcox) and Spearman’s correlation. The Spearman’s rank correlation provides a reasonable proxy for the separation between groups, strong negative values indicate that the mutant cell lines are more sensitive to the target than the non-mutant group. Table S1I shows dependencies associated with the alteration of 21 driver genes across all histologies. Only those dependencies with an FDR of 0.5 or less are reported (explanation as for Table S1H). For ease, these dependencies have been annotated according to whether the driver and target physically interact (according to HINT, BioGRID, or high-confidence [file mmc2.xlsx]

## Sheet: S1A
screen_identifier	cell_line_name	tumour_type	Transfection Reagent	Well Format	Volume (µl)	Cell Number	Time to read (Days)	pass_Zprime_filter	pass_correlation_filter	pass_QC	Zprime_rep1	Zprime_rep2	Zprime_rep3	Zprime_median	rep1-2_cor	rep1-3_cor	rep2-3_cor	Minimum_correlation	Maximum_correlation	plate-array format	previous RNAi studies
143B_BONE	143B	osteosarcoma	RNAiMax	384	0.05	250	7	1	1	1	0.809399	0.808557	0.834112	0.809399	0.953917	0.948278	0.946636	0.946636	0.953917	384 well	none
CAL72_BONE	CAL72	osteosarcoma	Dharmafect 4	384	0.05	250	7	1	1	1	0.669196	0.677158	0.475828	0.669196	0.953003	0.95103	0.952457	0.95103	0.953003	384 well	none
G292_BONE	G292	osteosarcoma	Lipo2000	384	0.05	1000	7	1	1	1	0.60081	0.601957	0.666926	0.601957	0.950437	0.935372	0.958752	0.935372	0.958752	384 well	none
HOS_BONE	HOS	osteosarcoma	RNAiMax	384	0.05	500	7	1	1	1	0.751339	0.766752	0.812602	0.766752	0.842208	0.986916	0.850183	0.842208	0.986916	384 well	none
HOSMNNG_BONE	HOSMNNG	osteosarcoma	Dharmafect 4	384	0.05	500	7	1	1	1	0.841749	0.848428	0.848507	0.848428	0.952095	0.947495	0.944416	0.944416	0.952095	384 well	none
HUO3N1_BONE	HUO3N1	osteosarcoma	RNAiMax	384	0.05	250	7	1	1	1	0.60567	0.539143	0.598381	0.598381	0.910396	0.916592	0.921419	0.910396	0.921419	384 well	none
HUO9_BONE	HUO9	osteosarcoma	RNAiMax	384	0.05	250	7	1	1	1	0.682382	0.598707	0.363782	0.598707	0.922259	0.908781	0.920596	0.908781	0.922259	384 well	none
KPD_BONE	KPD	osteosarcoma	RNAiMax	384	0.05	750	7	1	1	1	0.614318	0.450773	0.532298	0.532298	0.900435	0.891777	0.929177	0.891777	0.929177	384 well	none
LM7_BONE	LM7	osteosarcoma	RNAiMax	384	0.05	500	7	1	1	1	0.785881	0.730214	0.734814	0.734814	0.952754	0.915388	0.925114	0.915388	0.952754	384 well	none
MG63_BONE	MG63	osteosarcoma	Dharmafect 4	384	0.05	250	7	1	1	1	0.690071	0.704625	0.746334	0.704625	0.974224	0.977471	0.978259	0.974224	0.978259	384 well	none
MHM_BONE	MHM	osteosarcoma	RNAiMax	384	0.05	500	7	1	1	1	0.761827	0.738055	0.677818	0.738055	0.83648	0.881986	0.853012	0.83648	0.881986	384 well	none
NOS1_BONE	NOS1	osteosarcoma	RNAiMax	384	0.05	500	7	1	1	1	0.682593	0.676329	0.662752	0.676329	0.946495	0.939588	0.940931	0.939588	0.946495	384 well	none
NY_BONE	NY	osteosarcoma	RNAiMax	384	0.05	500	7	1	1	1	0.571694	0.482154	0.530285	0.530285	0.955609	0.95298	0.958037	0.95298	0.958037	384 well	none
OHSN_BONE	OHSN	osteosarcoma	RNAiMax	384	0.05	500	7	1	1	1	0.663519	0.798294	0.688603	0.688603	0.95171	0.955215	0.957507	0.95171	0.957507	384 well	none
OS25HAL_BONE	OS25HAL	osteosarcoma	RNAiMax	384	0.05	500	7	1	1	1	0.730018	0.737115	0.715659	0.730018	0.911541	0.881184	0.882823	0.881184	0.911541	384 well	none
SAOS2_BONE	SAOS2	osteosarcoma	RNAiMax	384	0.05	500	7	1	1	1	0.647699	0.745427	0.680276	0.680276	0.938388	0.899715	0.907827	0.899715	0.938388	384 well	none
SJSA1_BONE	SJSA1	osteosarcoma	Dharmafect 4	384	0.05	500	7	1	1	1	0.66345	0.714602	0.570329	0.66345	0.97793	0.975128	0.977533	0.975128	0.97793	384 well	Cowley et al., 2014
U2OS_BONE	U2OS	osteosarcoma	RNAiMax	384	0.05	500	7	1	1	1	0.698322	0.809816	0.77529	0.77529	0.971458	0.957155	0.964119	0.957155	0.971458	384 well	none
BT20_BREAST	BT20	breast	RNAiMax	96	0.1	4000	5	1	1	1	0.737124	0.626227	0.700599	0.700599	0.897454	0.897686	0.907855	0.897454	0.907855	96 well	Brough et al., 2011; Koh et al., 2012; Cowley et al., 2014
BT474_BREAST	BT474	breast	RNAiMax	96	0.2	5000	7	1	1	1	0.580229	0.463177	0.695829	0.580229	0.540954	0.901354	0.567807	0.540954	0.901354	96 well	Brough et al., 2011; Koh et al., 2012; Cowley et al., 2014
BT549_BREAST	BT549	breast	RNAiMax	384	0.05	250	5	1	1	1	0.443121	0.461665	0.347191	0.443121	0.850683	0.824885	0.899764	0.824885	0.899764	384 well	Koh et al., 2012
CAL120_BREAST	CAL120	breast	RNAiMax	96	0.1	2000	4	1	1	1	0.579462	0.533023	0.40564	0.533023	0.672853	0.657709	0.713466	0.657709	0.713466	96 well	Brough et al., 2011; Cowley et al., 2014
CAL51_BREAST	CAL51	breast	Lipo2000	96	0.25	2500	4	1	1	1	0.573047	0.647709	0.662431	0.647709	0.932167	0.863496	0.888272	0.863496	0.932167	96 well	Brough et al., 2011; Koh et al., 2012; Cowley et al., 2014
CAMA1_BREAST	CAMA1	breast	Oligofectamine	96	0.5	2000	7	1	1	1	0.764103	0.872922	0.835729	0.835729	0.937472	0.928258	0.948162	0.928258	0.948162	384 well	Koh et al., 2012
DU4475_BREAST	DU4475	breast	Lipo2000	384	0.05	2000	6	1	1	1	0.509055	0.395922	0.522385	0.509055	0.896985	0.855355	0.856492	0.855355	0.896985	384 well	none
HCC1954_BREAST	HCC1954	breast	RNAiMax	384	0.05	500	5	1	1	1	0.337566	0.60142	0.602235	0.60142	0.875438	0.88117	0.875241	0.875241	0.88117	384 well	Koh et al., 2012; Cowley et al., 2014
HCC202_BREAST	HCC202	breast	RNAiMax	96	0.1	4000	5	1	1	1	0.639945	0.665566	0.636321	0.639945	0.914418	0.89479	0.886936	0.886936	0.914418	96 well	Brough et al., 2011
HCC38_BREAST	HCC38	breast	RNAiMax	384	0.05	500	5	1	1	1	0.563607	0.498112	0.485833	0.498112	0.935855	0.93008	0.932843	0.93008	0.935855	384 well	Koh et al., 2012
HCC70_BREAST	HCC70	breast	RNAiMax	384	0.05	500	5	1	1	1	0.536142	0.639925	0.650933	0.639925	0.909029	0.899946	0.927671	0.899946	0.927671	384 well	Cowley et al., 2014
HS578T_BREAST	HS578T	breast	Dharmafect 4	96	0.2	2500	4	1	1	1	0.355323	0.604454	0.459114	0.459114	0.899007	0.917479	0.937008	0.899007	0.937008	96 well	Brough et al., 2011
JIMT1_BREAST	JIMT1	breast	RNAiMax	96	0.1	4000	6	1	1	1	0.748985	0.747692	0.797029	0.748985	0.939358	0.906563	0.92983	0.906563	0.939358	96 well	Brough et al., 2011
MCF12A_BREAST	MCF12A	breast	RNAiMax	384	0.05	375	4	1	1	1	0.524448	0.51782	0.406945	0.51782	0.945928	0.939701	0.936001	0.936001	0.945928	384 well	none
MCF7_BREAST	MCF7	breast	RNAiMax	384	0.05	500	5	1	1	1	0.630229	0.565001	0.510352	0.565001	0.925542	0.846795	0.909008	0.846795	0.925542	384 well	Brough et al., 2011; Koh et al., 2012; Cowley et al., 2014
MDAMB134VI_BREAST	MDAMB134VI	breast	RNAiMax	96	0.1	5000	7	1	1	1	0.703703	0.600468	0.67338	0.67338	0.91828	0.923585	0.906408	0.906408	0.923585	96 well	Brough et al., 2011
MDAMB157_BREAST	MDAMB157	breast	RNAiMax	96	0.1	2500	5	1	1	1	0.565271	0.671102	0.60129	0.60129	0.831951	0.807251	0.838842	0.807251	0.838842	96 well	Brough et al., 2011; Koh et al., 2012
MDAMB231_BREAST	MDAMB231	breast	Dharmafect 4	96	0.2	2000	4	1	1	1	0.532627	0.436111	0.596498	0.532627	0.911511	0.90186	0.873801	0.873801	0.911511	96 well	Brough et al., 2011; Koh et al., 2012
MDAMB436_BREAST	MDAMB436	breast	RNAiMax	384	0.05	500	5	1	1	1	0.539094	0.553345	0.598458	0.553345	0.909814	0.900044	0.928141	0.900044	0.928141	384 well	Koh et al., 2012
MDAMB453_BREAST	MDAMB453	breast	RNAiMax	96	0.05	3000	7	1	1	1	0.728158	0.71182	0.665219	0.71182	0.793836	0.750639	0.838667	0.750639	0.838667	96 well	Brough et al., 2011; Koh et al., 2012; Cowley et al., 2014
MFM223_BREAST	MFM223	breast	RNAiMax	96	0.1	2000	4	1	1	1	0.61427	0.766975	0.542493	0.61427	0.850533	0.797161	0.825102	0.797161	0.850533	96 well	Brough et al., 2011
SKBR3_BREAST	SKBR3	breast	RNAiMax	96	0.1	2000	7	1	1	1	0.722784	0.71525	0.477007	0.71525	0.889777	0.833179	0.858728	0.833179	0.889777	96 well	Brough et al., 2011; Koh et al., 2012
SUM149_BREAST	SUM149	breast	RNAiMax	96	0.1	2000	4	1	1	1	0.641096	0.602149	0.737035	0.641096	0.937899	0.946606	0.933542	0.933542	0.946606	96 well	Brough et al., 2011
SUM44_BREAST	SUM44	breast	RNAiMax	96	0.1	2000	7	1	1	1	0.422843	0.342411	0.192227	0.342411	0.838378	0.73546	0.791253	0.73546	0.838378	96 well	Brough et al., 2011
T47D_BREAST	T47D	breast	RNAiMax	96	0.1	2000	5	1	1	1	0.596	0.584912	0.608471	0.596	0.934869	0.942034	0.930488	0.930488	0.942034	96 well	Brough et al., 2011; Koh et al., 2012
VP229_BREAST	VP229	breast	RNAiMax	96	0.1	2000	7	1	1	1	0.58719	0.70576	0.590512	0.590512	0.908087	0.925491	0.934114	0.908087	0.934114	96 well	Brough et al., 2011
ZR7530_BREAST	ZR7530	breast	RNAiMax	96	0.1	2500	7	1	1	1	0.183627	0.194104	0.168504	0.183627	0.738783	0.851242	0.65757	0.65757	0.851242	96 well	Brough et al., 2011; Cowley et al., 2014
KNS42_CENTRAL_NERVOUS_SYSTEM	KNS42	glioblastoma	RNAiMax	384	0.0625	2000	6	1	1	1	0.158125	-0.434947	0.711869	0.158125	0.657192	0.741625	0.875511	0.657192	0.875511	384 well	none
RES259_CENTRAL_NERVOUS_SYSTEM	RES259	glioblastoma	RNAiMax	384	0.0375	500	6	1	1	1	0.50388	0.00409072	0.385355	0.385355	0.9346	0.951091	0.957654	0.9346	0.957654	384 well	none
SF188_CENTRAL_NERVOUS_SYSTEM	SF188	glioma	RNAiMax	384	0.0385	1000	6	1	1	1	0.10278	-0.12584	0.520936	0.10278	0.839197	0.932635	0.936133	0.839197	0.936133	384 well	none
UW479_CENTRAL_NERVOUS_SYSTEM	UW479	glioblastoma	RNAiMax	384	0.0625	1000	6	1	1	1	0.171337	-0.147676	0.102315	0.102315	0.914392	0.886669	0.905053	0.886669	0.914392	384 well	none
C33A_CERVICAL	C33A	cervical	RNAiMax	384	0.05	1000	5	1	1	1	0.628016	0.399345	0.589293	0.589293	0.976791	0.975665	0.972802	0.972802	0.976791	384 well	none
CASKI_CERVICAL	CASKI	cervical	RNAiMax	384	0.05	1000	5	1	1	1	0.650451	0.707399	0.710079	0.707399	0.985998	0.975375	0.974645	0.974645	0.985998	384 well	none
HELA_CERVICAL	HELA	cervical	Lipo2000	384	0.05	500	4	1	1	1	0.629146	0.504375	0.660058	0.629146	0.910945	0.919095	0.921511	0.910945	0.921511	384 well	none
SIHA_CERVICAL	SIHA	cervical	RNAiMax	384	0.05	500	5	1	1	1	0.584088	0.695755	0.673271	0.673271	0.954566	0.94779	0.943542	0.943542	0.954566	384 well	none
HEC1A_ENDOMETRIUM	HEC1A	endometrioid	Lipo2000	384	0.05	250	5	1	1	1	0.587827	0.735329	0.612451	0.612451	0.845764	0.854826	0.876565	0.845764	0.876565	384 well	Cowley et al., 2014
MFE296_ENDOMETRIUM	MFE296	endometrioid	Lipo2000	384	0.05	500	6	1	1	1	0.537392	0.471537	0.537094	0.537094	0.918922	0.912002	0.918472	0.912002	0.918922	384 well	none
93VU_HEADNECK	93VU	head and neck	RNAiMax	384	0.05	250	6	1	1	1	0.390542	0.0112294	0.110181	0.110181	0.704433	0.655792	0.818592	0.655792	0.818592	384 well	none
PCI30_HEADNECK	PCI30	head and neck	RNAiMax	384	0.05	250	6	1	1	1	0.37461	0.697778	0.606394	0.606394	0.908456	0.920432	0.914081	0.908456	0.920432	384 well	none
SCC36_HEADNECK	SCC36	head and neck	Lipo2000	384	0.05	500	5	1	1	1	0.6899	0.615108	0.554338	0.615108	0.943139	0.949342	0.952647	0.943139	0.952647	384 well	none
SCC47_HEADNECK	SCC47	head and neck	RNAiMax	384	0.05	250	5	1	1	1	0.44329	0.444862	0.585708	0.444862	0.826996	0.830835	0.795668	0.795668	0.830835	384 well	none
SCC90_HEADNECK	SCC90	head and neck	Lipo2000	384	0.05	250	5	1	1	1	0.458781	0.489184	0.56332	0.489184	0.977175	0.955018	0.957391	0.955018	0.977175	384 well	none
A427_LUNG	A427	lung	Lipo2000	384	0.05	500	7	1	1	1	0.659488	0.457291	0.726332	0.659488	0.957276	0.966492	0.966585	0.957276	0.966585	384 well	none
A549_LUNG	A549	lung	RNAiMax	384	0.05	250	7	1	1	1	0.60759	0.7219	0.557696	0.60759	0.920924	0.896248	0.913367	0.896248	0.920924	384 well	Cowley et al., 2014
AC216_LUNG	AC216	lung	RNAiMax	384	0.05	500	7	1	1	1	0.590734	0.608768	0.639963	0.608768	0.912943	0.915267	0.920302	0.912943	0.920302	384 well	none
AC295_LUNG	AC295	lung	RNAiMax	384	0.05	750	7	1	1	1	0.516769	0.309245	0.535214	0.516769	0.956596	0.948252	0.945718	0.945718	0.956596	384 well	none
AC375_LUNG	AC375	lung	RNAiMax	384	0.05	750	7	1	1	1	0.394597	0.508967	0.189105	0.394597	0.952077	0.93033	0.975405	0.93033	0.975405	384 well	none
AHEZ_LUNG	AHEZ	lung	RNAiMax	384	0.05	250	7	1	1	1	0.759559	0.784006	0.713482	0.759559	0.953264	0.959304	0.956352	0.953264	0.959304	384 well	none
BEN_LUNG	BEN	lung	RNAiMax	384	0.05	500	7	1	1	1	0.645243	0.715735	0.616868	0.645243	0.933108	0.938243	0.944968	0.933108	0.944968	384 well	none
H1299_LUNG	H1299	lung	Lipo2000	384	0.05	250	7	1	1	1	0.253345	0.27959	0.510226	0.27959	0.954599	0.880283	0.895344	0.880283	0.954599	384 well	Cowley et al., 2014
H1650_LUNG	H1650	lung	Lipo2000	384	0.05	500	7	1	1	1	0.196058	0.128427	0.0874087	0.128427	0.906552	0.90989	0.928677	0.906552	0.928677	384 well	Cowley et al., 2014
H1793_LUNG	H1793	lung	Lipo2000	384	0.05	250	7	1	1	1	0.329336	-0.135993	0.458712	0.329336	0.853208	0.830689	0.887371	0.830689	0.887371	384 well	none
H1838_LUNG	H1838	lung	Lipo2000	384	0.05	500	7	1	1	1	0.49431	0.577218	0.419936	0.49431	0.921182	0.927478	0.928586	0.921182	0.928586	384 well	none
H1975_LUNG	H1975	lung	RNAiMax	384	0.05	500	7	1	1	1	0.493881	0.397432	0.274274	0.397432	0.829951	0.80603	0.822052	0.80603	0.829951	384 well	Cowley et al., 2014
H2228_LUNG	H2228	lung	Lipo2000	384	0.05	500	7	1	1	1	0.47577	0.749704	0.70706	0.70706	0.825589	0.814527	0.942492	0.814527	0.942492	384 well	none
H23_LUNG	H23	lung	Dharmafect 3	384	0.05	250	7	1	1	1	-0.0570789	0.0811031	0.369797	0.0811031	0.851391	0.843376	0.854732	0.843376	0.854732	384 well	Cowley et al., 2014
H2342_LUNG	H2342	lung	RNAiMax	384	0.05	500	7	1	1	1	0.605286	0.628063	0.578666	0.605286	0.891376	0.898392	0.90281	0.891376	0.90281	384 well	none
H292_LUNG	H292	lung	Dharmafect 3	384	0.05	500	7	1	1	1	0.55556	0.652148	0.329591	0.55556	0.905808	0.859895	0.900774	0.859895	0.905808	384 well	none
H358_LUNG	H358	lung	Dharmafect 3	384	0.05	500	7	1	1	1	-0.0322947	0.265011	0.17657	0.17657	0.887702	0.885773	0.914773	0.885773	0.914773	384 well	none
H460_LUNG	H460	lung	Lipo2000	384	0.05	250	7	1	1	1	-0.0205134	0.184666	0.159992	0.159992	0.805182	0.806365	0.852325	0.805182	0.852325	384 well	none
H727_LUNG	H727	lung	RNAiMax	384	0.05	500	7	1	1	1	0.804271	0.628967	0.716677	0.716677	0.949232	0.864067	0.882803	0.864067	0.949232	384 well	none
CROE33_OESOPHAGUS	CROE33	oseophageal	RNAiMax	384	0.025	500	5	1	1	1	0.278883	0.334512	0.0693149	0.278883	0.939183	0.942107	0.944143	0.939183	0.944143	384 well	none
ESO26_OESOPHAGUS	ESO26	oseophageal	Lipo2000	384	0.1	500	5	1	1	1	0.292215	0.446237	0.134549	0.292215	0.911622	0.936855	0.927433	0.911622	0.936855	384 well	none
FLO1_OESOPHAGUS	FLO1	oseophageal	RNAiMax	384	0.05	500	5	1	1	1	0.687689	0.697224	0.750101	0.697224	0.968183	0.970461	0.970385	0.968183	0.970461	384 well	none
JHESOAD1_OESOPHAGUS	JHESOAD1	oseophageal	RNAiMax	384	0.05	500	5	1	1	1	0.0525382	0.433719	0.276012	0.276012	0.924397	0.905414	0.946401	0.905414	0.946401	384 well	Cowley et al., 2014
OE19_OESOPHAGUS	OE19	oseophageal	RNAiMax	384	0.05	500	5	1	1	1	0.0096512	0.428772	0.319333	0.319333	0.69842	0.795648	0.682338	0.682338	0.795648	384 well	none
OE33_OESOPHAGUS	OE33	oseophageal	Lipo2000	384	0.025	500	5	1	1	1	0.451806	0.785508	0.683295	0.683295	0.907027	0.904886	0.893565	0.893565	0.907027	384 well	Cowley et al., 2014
SKGT4_OESOPHAGUS	SKGT4	oseophageal	RNAiMax	384	0.05	500	5	1	1	1	-0.342022	0.0556684	0.151514	0.0556684	0.75433	0.712967	0.746273	0.712967	0.75433	384 well	none
TE1_OESOPHAGUS	TE1	oseophageal	RNAiMax	384	0.05	500	5	1	1	1	0.546355	0.621411	0.617167	0.617167	0.885198	0.885219	0.898088	0.885198	0.898088	384 well	none
TE10_OESOPHAGUS	TE10	oseophageal	RNAiMax	384	0.05	500	5	1	1	1	0.349997	0.411439	0.239728	0.349997	0.896151	0.902049	0.909965	0.896151	0.909965	384 well	Cowley et al., 2014
TE11_OESOPHAGUS	TE11	oseophageal	RNAiMax	384	0.05	500	5	1	1	1	0.270377	0.442286	0.450266	0.442286	0.864759	0.896871	0.948785	0.864759	0.948785	384 well	none
TE14_OESOPHAGUS	TE14	oseophageal	RNAiMax	384	0.05	500	5	1	1	1	0.570123	0.383288	0.17328	0.383288	0.949453	0.900111	0.890404	0.890404	0.949453	384 well	none
TE6_OESOPHAGUS	TE6	oseophageal	RNAiMax	384	0.05	500	5	1	1	1	0.673856	0.341824	0.49808	0.49808	0.321955	0.718731	0.434783	0.321955	0.718731	384 well	none
TE8_OESOPHAGUS	TE8	oseophageal	RNAiMax	384	0.05	500	5	1	1	1	0.655515	0.680451	0.549396	0.655515	0.967754	0.967329	0.960427	0.960427	0.967754	384 well	none
TE9_OESOPHAGUS	TE9	oseophageal	RNAiMax	384	0.05	500	5	1	1	1	0.541127	0.5813	0.561416	0.561416	0.983447	0.97945	0.981091	0.97945	0.983447	384 well	Cowley et al., 2014
CAOV3_OVARY	CAOV3	ovarian	RNAiMax	384	0.05	500	7	1	1	1	0.397901	0.575006	0.345596	0.397901	0.780885	0.784765	0.922413	0.780885	0.922413	384 well	Cowley et al., 2014
COV362_OVARY	COV362	ovarian	RNAiMax	384	0.05	500	7	1	1	1	0.133871	-0.0120714	0.39618	0.133871	0.866622	0.842494	0.90891	0.842494	0.90891	384 well	Cowley et al., 2014
COV504_OVARY	COV504	ovarian	RNAiMax	384	0.05	500	7	1	1	1	0.259409	0.254141	0.204081	0.254141	0.838639	0.799773	0.820214	0.799773	0.838639	384 well	Cowley et al., 2014
ES2_OVARY	ES2	ovarian	RNAiMax	384	0.05	500	6	1	1	1	0.663941	0.584617	0.555637	0.584617	0.946499	0.923324	0.930362	0.923324	0.946499	384 well	none
HCH1_OVARY	HCH1	ovarian	RNAiMax	384	0.05	500	6	1	1	1	0.50472	0.55706	0.403847	0.50472	0.945371	0.94014	0.943283	0.94014	0.945371	384 well	none
KK_OVARY	KK	ovarian	RNAiMax	384	0.05	250	6	1	1	1	0.72172	0.762075	0.764388	0.762075	0.947566	0.921215	0.929364	0.921215	0.947566	384 well	none
KOC7C_OVARY	KOC7C	ovarian	Dharmafect 4	384	0.05	250	6	1	1	1	0.391297	0.61067	0.589911	0.589911	0.916327	0.914913	0.91106	0.91106	0.916327	384 well	none
OAW42_OVARY	OAW42	ovarian	RNAiMax	384	0.05	500	6	1	1	1	0.397205	0.290298	-0.341065	0.290298	0.928293	0.923666	0.917253	0.917253	0.928293	384 well	Cowley et al., 2014
OV90_OVARY	OV90	ovarian	RNAiMax	384	0.05	500	5	1	1	1	0.617334	0.539489	0.576749	0.576749	0.76866	0.774769	0.783912	0.76866	0.783912	384 well	Koh et al., 2012; Cowley et al., 2014
OVAS_OVARY	OVAS	ovarian	Dharmafect 4	384	0.05	500	6	1	1	1	0.416986	0.289697	0.186773	0.289697	0.748352	0.766378	0.741151	0.741151	0.766378	384 well	none
OVISE_OVARY	OVISE	ovarian	Dharmafect 4	384	0.05	250	6	1	1	1	0.293812	0.389658	0.273268	0.293812	0.75639	0.742834	0.733867	0.733867	0.75639	384 well	Cowley et al., 2014
OVMANA_OVARY	OVMANA	ovarian	RNAiMax	384	0.05	500	6	1	1	1	0.717704	0.699957	0.567439	0.699957	0.893811	0.89907	0.872763	0.872763	0.89907	384 well	none
OVTOKO_OVARY	OVTOKO	ovarian	Dharmafect 4	384	0.05	250	6	1	1	1	0.605633	0.548642	0.635526	0.605633	0.922304	0.92003	0.917628	0.917628	0.922304	384 well	none
PEO14_OVARY	PEO14	ovarian	RNAiMax	384	0.05	500	7	1	1	1	0.53446	0.454278	0.468302	0.468302	0.924876	0.915945	0.945463	0.915945	0.945463	384 well	none
RMGI_OVARY	RMGI	ovarian	RNAiMax	384	0.05	500	6	1	1	1	0.565684	0.611115	0.622965	0.611115	0.965213	0.956079	0.954877	0.954877	0.965213	384 well	Cowley et al., 2014
SKOV3_OVARY	SKOV3	ovarian	RNAiMax	384	0.05	500	6	1	1	1	0.390824	0.225559	0.490166	0.390824	0.848322	0.840544	0.832471	0.832471	0.848322	384 well	Koh et al., 2012; Cowley et al., 2014
SMOV2_OVARY	SMOV2	ovarian	RNAiMax	384	0.05	500	6	1	1	1	0.556776	0.611298	0.623612	0.611298	0.966837	0.963219	0.962818	0.962818	0.966837	384 well	none
TOV112D_OVARY	TOV112D	ovarian	RNAiMax	384	0.05	500	6	1	1	1	-0.0388688	0.586099	0.0781812	0.0781812	0.807199	0.781307	0.806932	0.781307	0.807199	384 well	Cowley et al., 2014
TOV21G_OVARY	TOV21G	ovarian	Dharmafect 4	384	0.05	500	6	1	1	1	0.65024	0.624189	0.676656	0.65024	0.907428	0.888344	0.893549	0.888344	0.907428	384 well	Cowley et al., 2014
ASPC1_PANCREAS	ASPC1	pancreatic	Lipo2000	384	0.05	400	7	1	1	1	0.675742	0.675742	0.588419	0.675742	1	0.980897	0.980897	0.980897	1	384 well	Koh et al., 2012; Cowley et al., 2014
BXPC3_PANCREAS	BXPC3	pancreatic	RNAiMax	384	0.05	250	7	1	1	1	0.378508	0.374334	0.288236	0.374334	0.706394	0.718662	0.756008	0.706394	0.756008	384 well	Koh et al., 2012; Cowley et al., 2014
MIAPACA2_PANCREAS	MIAPACA2	pancreatic	RNAiMax	384	0.05	200	7	1	1	1	0.330411	0.383752	0.296699	0.330411	0.622339	0.620398	0.946714	0.620398	0.946714	384 well	Cowley et al., 2014
PANC_PANCREAS	PANC	pancreatic	RNAiMax	384	0.05	400	7	1	1	1	0.676821	0.72758	0.726576	0.726576	0.876592	0.796514	0.870922	0.796514	0.876592	384 well	none
PL5_PANCREAS	PL5	pancreatic	RNAiMax	384	0.05	200	7	1	1	1	0.152504	0.0667506	0.0331779	0.0667506	0.811549	0.801353	0.803961	0.801353	0.811549	384 well	none
HCC1143_BREAST	HCC1143	breast	RNAiMax	96	0.2	2000	5	1	0	0	0.503177	0.499086	0.460413	0.499086	0.670374	0.626678	0.692518	0.626678	0.692518	96 well	Brough et al., 2011
HMT3552_BREAST	HMT3552	breast	RNAiMax	96	0.1	2000	4	1	0	0	0.43867	0.198341	0.477549	0.43867	0.624579	0.610038	0.660283	0.610038	0.660283	384 well	none
MCF10A_BREAST	MCF10A	breast	RNAiMax	384	0.05	500	5	0	1	0	-0.104829	-0.143423	-0.258271	-0.143423	0.700871	0.684137	0.723123	0.684137	0.723123	384 well	none
MDAMB468_BREAST	MDAMB468	breast	RNAiMax	96	0.1	3000	4	1	0	0	0.497888	0.586242	0.710159	0.586242	0.404841	0.422541	0.683609	0.404841	0.683609	96 well	Brough et al., 2011
S68_BREAST	S68	breast	RNAiMax	96	0.1	2000	7	0	1	0	-0.201397	0.196154	-0.126283	-0.126283	0.701568	0.59268	0.673871	0.59268	0.701568	384 well	none
SUM225_BREAST	SUM225	breast	RNAiMax	96	0.1	2000	5	0	1	0	-0.102224	0.128709	-0.321703	-0.102224	0.722788	0.610489	0.728181	0.610489	0.728181	384 well	none
ZR751_BREAST	ZR751	breast	RNAiMax	96	0.1	2500	7	0	0	0	0.259342	-0.257502	-0.201839	-0.201839	0.419086	0.363468	0.678984	0.363468	0.678984	96 well	Brough et al., 2011
RES186_CENTRAL_NERVOUS_SYSTEM	RES186	glioma	RNAiMax	384	0.0625	1000	6	0	1	0	-0.828294	-0.253279	-0.643222	-0.643222	0.967024	0.948589	0.954495	0.948589	0.967024	384 well	none
SCC003_HEADNECK	SCC003	head and neck	Lipo2000	384	0.05	250	5	1	0	0	-1.66194	0.459312	0.554196	0.459312	0.629334	0.613644	0.680735	0.613644	0.680735	384 well	none
HOP62_LUNG	HOP62	lung	Lipo2000	384	0.05	500	7	1	0	0	0.538635	0.493852	0.608735	0.538635	0.612447	0.618645	0.631111	0.612447	0.631111	384 well	none
KYAE1_OESOPHAGUS	KYAE1	oseophageal	RNAiMax	384	0.025	1000	5	1	0	0	0.689263	0.451797	0.561986	0.561986	0.586442	0.453336	0.644278	0.453336	0.644278	384 well	none
KYSE70_OESOPHAGUS	KYSE70	oseophageal	RNAiMax	384	0.05	500	5	1	0	0	0.329973	0.619326	-12.4833	0.329973	-0.0324496	-0.033383	-0.0273459	-0.033383	-0.0273459	384 well	none
OACP4C_OESOPHAGUS	OACP4C	oseophageal	RNAiMax	384	0.1	500	7	0	1	0	-2.38055	-0.83299	-2.10469	-2.10469	0.515028	0.732051	0.772398	0.515028	0.772398	384 well	none
TE5_OESOPHAGUS	TE5	oseophageal	RNAiMax	384	0.05	500	5	0	1	0	-0.79082	-0.171644	-0.642004	-0.642004	0.841732	0.794254	0.799871	0.794254	0.841732	384 well	none
MDAH2774_OVARY	MDAH2774	ovarian	RNAiMax	384	0.05	500	7	0	1	0	-0.263681	0.308889	-0.116589	-0.116589	0.83724	0.758248	0.804237	0.758248	0.83724	384 well	none
OV56_OVARY	OV56	ovarian	RNAiMax	384	0.05	500	7	1	0	0	0.272708	0.0941658	0.236686	0.236686	0.569451	0.542702	0.559822	0.542702	0.569451	384 well	none
HPAC_PANCREAS	HPAC	pancreatic	Lipo2000	384	0.05	200	7	0	0	0	-0.170134	-0.319683	-0.417934	-0.319683	0.644256	0.664591	0.612791	0.612791	0.664591	384 well	none
PL45_PANCREAS	PL45	pancreatic	RNAiMax	384	0.05	600	7	0	1	0	-0.0778396	-0.137781	-1.70303	-0.137781	0.862677	0.64445	0.676728	0.64445	0.862677	384 well	none
STELLATE_PANCREAS	STELLATE	pancreatic	Lipo2000	384	0.05	400	7	0	1	0	-0.0539661	-0.230229	0.195433	-0.0539661	0.744456	0.867346	0.748445	0.744456	0.867346	384 well	none

## Sheet: S1B
cell_line	AAK1_ENSG00000115977	AATK_ENSG00000181409	ABL1_ENSG00000097007	ABL2_ENSG00000143322	ACVR1_ENSG00000115170	ACVR1B_ENSG00000135503	ACVR1C_ENSG00000123612	ACVR2A_ENSG00000121989	ACVR2B_ENSG00000114739	ACVRL1_ENSG00000139567	ADCK1_ENSG00000063761	ADCK2_ENSG00000133597	ADCK4_ENSG00000123815	ADCK5_ENSG00000261694	ADK_ENSG00000156110	ADPGK_ENSG00000159322	ADRBK1_ENSG00000173020	ADRBK2_ENSG00000100077	MAGI2_ENSG00000187391	AK1_ENSG00000106992	RP4-592A1.2_ENSG00000185839	AK4_ENSG00000162433	AK3_ENSG00000147853	AK5_ENSG00000154027	AK7_ENSG00000140057	AKT1_ENSG00000142208	AKT2_ENSG00000105221	AKT3_ENSG00000117020	ALK_ENSG00000171094	STRADB_ENSG00000082146	CDK15_ENSG00000138395	AMHR2_ENSG00000135409	ANKK1_ENSG00000170209	RIPK4_ENSG00000183421	ARAF_ENSG00000078061	NUAK1_ENSG00000074590	DBF4_ENSG00000006634	ATM_ENSG00000149311	ATR_ENSG00000175054	AURKA_ENSG00000087586	AURKB_ENSG00000178999	AURKC_ENSG00000105146	AXL_ENSG00000167601	MAGI1_ENSG00000151276	BCKDK_ENSG00000103507	BCR_ENSG00000186716	BLK_ENSG00000136573	BMP2K_ENSG00000138756	BMPR1A_ENSG00000107779
H460_LUNG	-0.1	0.85	-1.32	-0.37	0.31	0.1	0.05	-4.82	0.53	0.5	-0.43	-1.83	-0.78	1.35	0.89	-3.57	-2	0.6	-0.97	0.51	0.19	1.15	0.68	0.88	-1.85	0	0.33	-2.5	-0.47	1	0.29	0.49	-3.84	0.6	0.85	0.75	1.09	-6.33	0.35	-12.02	-3.25	0.36	-0.23	-0.68	-1.1	-2.5	-0.11	-2.31	-1.53
HCC202_BREAST	-0.5	1.18	0.34	0.98	0.88	0.18	0.75	-0.51	0.89	1.21	0.12	-0.47	0.26	-0.38	0.01	-2.02	-2.17	0.72	0.94	0.53	-0.03	0.89	-1.09	0.41	0.16	-1.56	-2.88	-1.02	-0.89	0.51	1.23	0.48	0.36	0.86	1.24	-0.45	1.57	-1.26	0.84	-3.63	-1.54	-0.24	0.56	1.09	0.66	-1.39	-1.63	-0.23	-0.25
SKGT4_OESOPHAGUS	-0.79	0.89	-0.55	-0.58	0.03	0.28	-0.97	-2.07	-0.76	NA	-0.96	-0.47	-1.53	0.3	0.58	-2.09	0.41	-0.49	-1.03	0.44	-0.13	0.12	0.2	-0.32	-1.16	2.4	-0.15	-1.31	1.1	0.03	-0.03	0.02	0.05	1.09	-0.18	0.6	0.01	-0.6	0.89	-1.21	0.51	-0.59	0.39	0.08	0.35	-0.05	0.14	-1.61	-1.19
ESO26_OESOPHAGUS	-1.84	-1.59	0.38	0.5	-0.45	-0.05	0.05	-2.44	-0.16	NA	0.09	-0.28	-0.19	-2.04	0.94	-0.29	0.76	0.38	0.29	0.27	-5.86	0.9	0.37	0.66	0.41	-1.36	-1.78	-1.94	0.68	0.93	0.99	-0.4	-0.24	-0.07	0.87	0.25	1.16	-0.09	0.1	-8.69	-3.21	-3.85	0.38	-0.26	1.12	-2.77	-0.08	-0.21	-2.08
BT549_BREAST	-1.63	-3.52	-0.08	-0.44	0.57	0.66	-0.35	1.13	0.85	-3.05	0.45	1.18	1.29	-0.97	-0.56	-0.99	0.04	0.52	-1.52	-0.57	0.63	-0.64	0.65	-0.83	0.54	-2.96	-0.32	-0.36	0.32	0.61	0.84	0.27	-1.04	-0.79	1.49	1.35	1.35	0.35	-0.43	-4.58	-1.88	0.2	1.09	-0.09	-1.46	-2.42	-0.34	1.68	-3.47
COV362_OVARY	-2.06	0.31	-1.32	-0.06	-0.79	0.09	-0.25	0.16	-2.56	0.23	-0.33	-0.53	0.86	0.38	0.04	-0.03	1.45	1.06	0.45	0.12	-0.04	0.45	0.09	1.4	0.27	0.24	0.01	1.41	0.19	-0.22	-0.3	0.73	0.27	0.68	0.01	1.05	0.88	-1.64	-0.49	-8.38	-6.3	0.58	0.08	0.32	0.67	-0.64	0.02	0.67	-1.02
CAOV3_OVARY	-0.01	0.92	-0.81	0.84	-3.25	0.21	0.86	0.16	-0.04	0.32	0.13	-2.67	0.85	0.06	0.57	-0.91	0.01	0.54	-0.21	0.32	-1.07	0.71	-0.97	-0.59	0.65	0.35	-2.39	-0.18	0.16	-2.45	-0.24	-0.06	-0.19	0.84	0.77	0.74	0.01	-1.93	0.97	-8.52	-5.45	0.69	-0.66	-0.64	-0.44	0.37	-0.27	-0.62	-0.16
OE19_OESOPHAGUS	-0.8	-0.98	-0.42	-0.52	0.15	0.78	0.28	-2.76	0.85	1.06	-1.34	0.27	-3.02	0.25	0.41	-1.87	0.69	-0.07	-0.87	0.47	-1.1	1.01	0.28	1.18	0.23	0.15	-1.81	-2.51	0.66	0.29	0.68	0.01	-0.24	1.22	-0.21	0.76	1.12	-0.19	0.84	-6.5	-4.58	0.95	-0.79	0.12	1.04	-1.58	-0.26	-0.38	-1.24
MCF7_BREAST	-0.64	-0.38	0.74	-0.6	-0.42	-0.23	1.33	0.3	0.73	-0.61	-0.15	-3.95	0.59	1.11	0.7	0.35	-2.57	1.18	-1.17	0.28	-0.75	0.13	0.53	-0.91	-1.35	0.63	-0.69	-1.53	0.17	0.37	0.54	0.78	-0.33	0.25	0.86	0.8	1.04	0.01	-0.45	-1.92	1.62	-0.25	0.78	-1.17	-1.18	-0.2	0.85	-0.85	0.04
HS578T_BREAST	-0.3	0.41	-0.99	-0.26	1.16	0.74	-0.32	-0.87	-0.19	0.78	0.01	-0.7	1.09	0.02	0.64	-0.5	-0.06	0.47	0.51	0.13	-0.81	-0.91	-0.44	-0.8	0.27	0.02	-2.21	0.65	-0.93	-2.43	1.35	0	0.89	-0.62	1.96	0.2	1.03	0.01	0.01	-3.51	0.49	-1.06	0.2	0.33	0.59	-0.88	0.11	0.04	0.61
HCC38_BREAST	0.28	0.07	0.12	-0.29	0.34	0.18	0.42	0.25	-4.66	-1.15	0.22	-0.3	-0.65	0.46	0.91	0.01	0.55	0.41	0.02	0.49	-0.62	-0.24	0.9	0.19	1.13	0.89	-1.94	-1.48	-0.6	-2.47	1.46	-1.05	-0.36	0.51	0.83	1.05	0.09	-1.1	0.38	-2.68	-0.28	1.54	1.11	0.48	0.07	-2.52	-0.72	-0.07	0
MG63_BONE	0.34	-0.35	-1.59	0.29	-1.81	-1.24	0.5	0.29	-0.53	-0.74	0.73	-0.04	0.7	0.84	0.72	-1.87	-0.94	1.02	-0.43	-1.79	-0.8	0.08	-0.32	0.65	0.67	0.19	-1.08	-0.83	0.28	0.12	-0.11	-0.3	-0.41	0.2	0.33	1.52	0.69	-0.66	-0.91	-5.28	-1.41	-0.39	-0.26	-0.45	-3.21	-2.07	0	0.93	-1.38
BT20_BREAST	0.1	-0.84	0	0.51	0.48	1.2	0.7	0.52	-0.44	-0.23	0.77	-0.86	-0.52	0.96	0.62	-0.31	-1.73	0.68	1.01	-0.96	-0.78	0.99	-0.01	0.2	0	-1.18	-0.6	-0.67	-0.9	-1.73	0.55	-1.21	-0.14	0.18	1.51	-0.05	-0.96	-1.72	-1.38	-6.64	-2.83	0.65	1.67	-0.36	1.06	-1.29	-0.35	0.91	0.38
OV90_OVARY	-0.25	-0.5	0.4	-0.41	0.31	0.43	0.05	0.9	0.37	-1.22	0.54	-0.59	0.79	0.14	0.96	0.84	0.23	0.95	-0.2	0	-0.94	0.09	-0.58	0.16	1.24	-0.66	0.03	0.2	-0.34	0	0.31	0.77	-0.13	0.22	0.62	0.47	0.5	-0.93	-1.76	-2.97	-1.74	-0.07	1.12	-0.7	0.86	-1.64	1.36	0.43	-1.19
CROE33_OESOPHAGUS	-0.25	-0.14	-0.15	-0.88	0.66	-0.34	-0.02	0.74	0.07	-0.39	1.22	-0.14	0.6	-0.34	1.4	0.8	-0.17	2.13	-0.15	-0.63	0	0.29	1.43	0.13	0.53	-0.61	-0.68	-0.43	-0.62	-0.71	0.37	-0.55	-0.77	-0.44	0.41	1.6	0.14	0.63	-1.23	-0.6	-0.7	-0.68	1.2	0.26	0.27	-1.76	0.53	0.6	0.54
LM7_BONE	-1.97	0.51	-0.48	-1.13	-0.13	-0.03	0.97	-0.26	-1.1	-1.77	0.2	0.24	1.46	0.46	-0.04	-0.27	-1.7	1.44	-0.33	-0.09	-0.22	0.99	-1.03	1.23	1.13	0.17	0.43	-0.06	-0.07	-0.66	0.34	0.01	0.63	0.73	0.88	0.9	1.51	-1.52	-1.5	-6.46	-2.97	0	0.78	0.25	0.76	-2.74	-0.07	-0.4	-0.26
KNS42_CENTRAL_NERVOUS_SYSTEM	-0.63	-0.06	0.25	0.81	-1.17	-0.49	0.98	-0.35	-0.89	-0.32	-0.16	0.68	0.51	-1.21	1.44	-0.95	-2.24	1.53	0.04	-0.74	0.79	1.49	0.95	0.22	-0.12	1.42	-0.31	-0.71	0	0.72	0.07	0.75	-0.15	0.39	1.52	1.04	0.04	-0.46	-0.37	-7.73	-0.94	-2.13	0.09	-1.21	-1.02	-0.13	-0.77	0.78	0.54
NOS1_BONE	-0.68	-1.89	0.04	-0.79	0.69	-0.7	-0.1	0.07	-1.2	0.61	0.13	-0.64	0.31	0.64	0.16	-1.26	-1.24	0.97	-0.14	0.06	-1.57	-0.41	-1.57	1.18	0.06	-0.33	0.69	-0.34	-0.14	-0.5	1.57	-0.38	0.23	1.14	1.37	-0.39	-0.67	-1.86	-2.69	-2.49	-0.15	0.08	-1.08	0.91	0.36	-1	1.39	0.38	0.91
OS25HAL_BONE	-0.76	-0.19	0.44	-0.33	0.16	-0.37	1.49	-0.57	-2.27	-0.34	0.42	-0.45	0.52	0.65	0.42	-0.81	-2.53	0.92	-0.81	-0.42	0.87	-1.29	-1.16	0.14	-0.12	-0.09	-0.81	0.13	0.3	0.16	0.76	-0.61	0.41	1.07	1.28	1.3	0.7	-0.1	-0.99	-5.12	-2.06	-0.52	-1.13	-0.76	1.31	-1.89	-1.15	0.9	0.05
SCC90_HEADNECK	-0.08	1.38	0.36	0.24	0.42	1.68	1.34	1.48	-0.01	-0.06	1.96	-0.42	0.65	0.42	0.79	-0.29	-0.36	1.75	-1.08	1.39	1.55	-0.8	-1.27	0.36	-0.36	-0.07	-3.6	0.01	-0.49	-0.08	0.67	-0.92	-0.29	0.55	1.75	0.98	1.72	-0.86	0.99	-5.45	-2.81	-1.4	0.78	0.28	-0.63	-0.13	1.43	1.12	0.01
HCH1_OVARY	-1.37	-1.28	-0.57	1.2	0.47	-0.41	0.05	0.65	1.49	0.98	0.65	-0.68	0	0.51	-0.33	0.46	-2.58	0.19	-0.01	0.71	-0.92	-0.25	-0.07	1.98	2.38	0.18	-0.28	-0.24	0.23	0.5	1.93	-0.06	0.73	-0.38	0.87	0.03	0.07	-0.53	0.17	-4.12	-1.19	-0.08	-0.16	0.26	-1.4	-1.27	-0.54	-0.04	-0.66
MDAMB231_BREAST	-0.78	-0.19	-1.01	-0.66	-0.22	0.84	-0.01	-0.29	0.33	0.66	0.84	-1.62	-0.82	0.51	0.73	-0.81	-0.05	1.21	0.67	-2.04	-1.12	0.23	0.01	0.38	1.55	0.45	-1.69	0.19	-0.17	-0.13	0.66	-0.97	0.36	0.03	0.7	0.64	-0.06	-1.58	-0.69	-2.03	-1.5	-0.91	0.4	-1.18	-0.79	-0.67	-0.08	0.46	0.6
OVMANA_OVARY	-1.28	-0.17	0	0.88	-0.41	0.14	0.73	0.72	0.09	0.36	1.21	-2.03	0.47	-0.01	0.64	-0.34	0.05	0.87	-1.3	-1	-0.45	-0.43	-0.25	0.47	0.01	0.33	-0.65	-0.52	0.01	-0.92	0.08	-0.52	0.19	1.21	0.68	1.15	-0.27	-2.75	-0.5	-4.56	-3.69	-0.12	0.82	0.18	-2.05	-2.57	0.88	0.64	-0.65
143B_BONE	-1.42	-0.45	-0.4	0.84	-0.56	-0.93	0.81	1.45	-2.55	0.13	-0.06	-0.29	0.44	0.95	1.13	-2.91	-0.28	0.58	0.24	-1.8	-0.44	0.7	0.21	0.72	0.26	-1.74	-0.88	-1.7	0.07	-0.6	0.05	0.34	0.81	-0.34	0.47	-1.55	0.53	-1.59	0.19	-7.62	0	-3.31	1.35	-0.13	-1.66	-2.31	1.11	0.24	0.7
CAL72_BONE	-0.71	0.44	-0.44	-0.1	-0.24	0.35	0.27	1.03	-1.3	-0.35	-0.1	-0.17	1.11	-0.86	0.03	-1.4	-0.34	1.33	-0.22	-1.5	1.2	-1.15	0.37	0.44	-1.74	-1.01	-0.72	-0.79	1.02	-1.97	0.35	-0.58	0.02	-1.17	0.81	-0.35	0.2	0	-1.89	-2.8	-0.02	-1.59	0.92	-0.07	-2.56	-0.9	0.08	0.38	-0.37
TE1_OESOPHAGUS	-1.1	-1.79	-0.61	0.86	-0.38	0.41	1.25	0.44	-0.53	NA	-0.09	0.62	0.85	-0.65	0.87	0.01	-0.27	1.22	-0.1	-0.66	0.75	0.1	1.24	0.56	-0.39	-1.41	-3.33	0.25	-0.03	-0.57	-1.04	0.27	-0.1	0.58	1.42	1.08	0.73	-0.42	0.08	-7.29	-1.16	-2.3	0.38	-1.47	0.32	-2.21	0.07	1.14	0.08
KK_OVARY	-1.98	-1.09	-0.56	0.66	0.5	-0.05	0.77	-0.03	1.02	1	0.25	-0.1	0.59	-0.16	0.29	-1.13	-2.24	0.69	-0.28	-0.37	-1.96	0.14	0.73	-0.15	-1.12	1.06	-0.01	-0.28	0.7	-0.06	0.52	0.22	1.1	-1.63	0.28	0.46	0.22	0.2	-2.61	-6.61	-1.1	0.41	0.81	-0.23	-6.62	-0.02	1.04	0.78	-1.36
SKOV3_OVARY	-0.82	1.65	-0.57	-0.15	0.03	0.51	-0.11	-0.18	-1.59	0.15	-0.19	-0.81	0.7	0.27	-0.24	-0.5	-1.12	0.86	-1.14	0.12	0.07	0.09	0.13	0.63	0.88	0.19	0.9	-0.22	0.9	-0.75	0.11	1.03	1.28	-0.51	0.91	-0.45	0	-0.24	-0.96	-4.89	-1.73	-0.81	0.98	0.59	-0.57	-0.37	0.68	0.4	-0.33
HCC1954_BREAST	0.33	-4.18	-0.63	0.48	-0.35	-0.72	0.6	0.67	-3.56	-1.48	0.74	-3.47	-0.54	-0.27	-0.26	-0.05	0.39	0.49	-0.18	-0.03	-0.59	0.85	-0.33	-1.1	0.18	-0.04	-1.29	0.13	-1.44	-0.8	1.65	0.01	0.81	-0.01	1.85	0.69	-0.06	-0.96	0.02	-3.26	-0.01	0.91	0.58	-0.78	0.9	-1.46	0.61	0.02	-2.06
PANC_PANCREAS	-4.39	-0.92	-0.18	0.67	0.12	0.87	1.06	0.78	-2.19	-0.65	0.22	-1.21	0.5	-1.06	0.5	-0.2	-1.7	0.72	-0.24	-0.01	0.11	-0.74	0.41	0.84	-2.38	-0.28	0.16	-1.77	-0.07	-1.83	0.3	0.34	0.07	-0.05	1.08	0.23	-1.82	-1.74	-0.24	-4.89	-1.95	-1	1.29	-0.79	-0.61	-2.15	0.79	1.02	0.55
H1650_LUNG	-1.64	-1.67	0.15	0.19	0.23	0.21	-0.23	0.62	-0.02	-0.44	0.26	0	-0.04	-0.83	1.3	-2.74	-3.18	0.77	0.59	-0.24	-0.7	0.06	0.73	-0.26	-1.45	0.69	0.19	-0.42	-0.3	-0.08	0.54	0.62	0	0.21	1.19	0.65	0.02	-0.11	0.22	-2.84	-1.54	0.73	0.26	-1.31	-0.53	-1.06	0.67	0.26	-3
OVAS_OVARY	-1.68	0.78	0.58	0.1	0.07	0.87	0.93	-0.67	0.4	-0.03	1.27	0.15	0.07	-0.48	-0.45	0.43	-0.62	1.19	0.38	-0.79	-0.8	-0.27	-1.09	0.38	1.27	-0.82	-1.25	-2.51	0.57	-0.25	0.83	0.79	1.4	-0.72	-0.44	1.27	1.23	-0.23	-1.34	-2.48	-1.91	0.45	0.49	0.48	-1.95	-1.8	1.06	0.71	-0.95
BXPC3_PANCREAS	-1.05	-3.03	0.52	-0.37	-1.52	0.93	-0.43	1.33	-0.9	-2.09	-2.1	-0.65	-0.2	0.23	-0.03	0.32	-0.71	0.56	0.37	-0.88	0.21	-2.39	0.16	-1.05	1.38	1.72	0.32	-0.63	-0.55	-1.5	-0.54	0.88	0.57	-0.54	-1.19	0.52	0.26	-1.2	-2.66	-3.79	-3.28	0.14	0.43	-0.18	0.17	-0.29	0.9	0.8	-2.7
SAOS2_BONE	-1.94	-0.52	-0.64	-0.8	0.79	-0.43	1.12	0.42	0.55	-0.5	0.94	0.71	1.07	0.32	-0.63	-0.22	-1.82	2.07	-0.71	-0.58	0.26	0.22	-0.84	0.8	0.33	0.87	-0.24	-0.84	-0.23	-0.21	0.93	-0.98	0.74	-0.27	0.99	0.77	1.24	-1.38	-1.65	-4.39	-1.5	-0.58	0.55	0.2	0.15	-1.3	-0.02	0.22	0.44
OAW42_OVARY	-0.47	1.51	-1.22	-2.26	-1.29	0.32	0.38	1.09	1.6	-0.04	-0.34	-0.17	0.05	-0.32	0.33	-0.08	1.23	1.5	-0.51	0.45	-0.31	-0.24	0.29	-0.21	-0.22	1.23	-1.9	0.66	0.85	-1.03	0.01	-0.28	-0.05	-0.36	1.15	-0.22	0.27	0.22	-0.51	-5.4	-0.14	0.61	0.67	0.05	-4.41	-0.11	0.65	1.27	0.43
TE11_OESOPHAGUS	-1.6	1.01	-0.61	0.19	0.58	0.09	1.15	1.1	0.46	NA	0.53	-0.46	0.93	0.06	0.49	-0.3	-2.89	0.98	-2.17	0.12	0.23	0	0.07	-0.17	0.19	0.17	-1.38	0.33	-0.72	-0.39	0.3	-1.29	-1.27	0.98	1.17	0.86	0.47	-2.11	-0.81	-3.72	-1.88	-0.8	0.43	-0.37	-0.92	-2.57	0.7	0.42	-0.55
H358_LUNG	-1.16	-2.94	0.99	0.4	1.15	0.6	0.89	-0.51	-1.27	0.39	-0.23	-0.04	-2.34	0.38	0.47	-1.26	0.61	0.64	1.07	0.64	-0.27	-0.32	0.19	0.73	-0.83	-0.23	-1.73	-0.91	-1.15	0.36	1.02	1.41	-0.17	-0.1	0.56	0.53	1.35	0.59	-0.02	-1.71	-0.63	-0.7	0.23	-0.06	-0.19	-1.46	0.17	-0.01	-1.06
T47D_BREAST	-0.7	-0.39	0.14	-0.04	0.87	0.27	0.96	0.58	0.61	-0.41	-0.57	-1.19	0.61	-0.52	0.94	-1.77	-2.68	1.51	-0.95	0.01	0.16	0.48	0.58	0.37	0.56	-0.2	-1.05	-0.99	-0.54	0.3	0.74	-0.42	-0.57	0.34	1.17	0.72	0.85	-0.35	0.02	-2.76	-1.05	-1.62	1.57	0.27	-0.21	0.74	-0.86	0.13	0.9
HEC1A_ENDOMETRIUM	-2.07	-2.02	-0.41	0	-0.28	0.63	0.3	0.54	0.3	0.05	-0.28	0.29	-0.12	-0.78	0.58	-0.27	0.4	0.76	-0.34	-0.2	-0.49	-1.05	-3.07	0.1	-0.19	-0.74	-1.38	-0.68	0.18	-0.81	1.29	0.87	0.78	-0.39	1.33	0.65	-0.02	-0.93	0.02	-11.98	-3.22	1.27	0.78	-0.4	-0.32	0.08	-0.67	0.72	-0.91
JHESOAD1_OESOPHAGUS	-3.92	-3.38	0.73	0.45	0.53	0.69	0.37	-0.91	0.4	NA	-0.35	0	-0.16	0.39	-0.05	-1.51	-0.99	-1.89	-0.03	-0.43	-0.8	-1.95	1.09	0.23	0.35	0.23	-0.85	-2.28	0.38	-0.45	-2.09	-1.7	-0.17	-0.31	-1.43	1.61	0.63	-0.48	-0.12	-1.93	-0.86	-1	0.6	-1.03	0.25	-0.79	-0.34	1.03	0.07
SIHA_CERVICAL	-1.24	-0.42	0.15	0.83	0.66	0.65	0.41	0.72	-0.78	-0.41	0.07	0.84	0.73	-0.21	0.12	-0.79	-1.59	0.7	-0.13	-0.97	0.62	0.64	0.61	-0.25	1.11	0.83	-0.98	-1.4	0.05	-0.96	0.39	-0.05	0.33	-0.22	1.05	0.87	0.83	-0.39	-0.36	-3.15	-1.2	-2.56	0.51	-1.32	0.17	-1.2	0.56	0.71	0.43
OE33_OESOPHAGUS	-1.77	-1.29	0.48	0.17	-0.64	-0.95	-0.18	0.17	0.4	-1.78	-0.02	-0.4	0.68	0.16	0.93	0.97	0.8	1.14	-1.28	-2.23	-1.31	-0.55	0.11	0.96	-0.24	-0.56	-0.55	-0.65	-0.14	0.03	-1.96	-0.23	0.4	-1.24	0.12	0.94	0.29	-0.14	-0.8	-2.82	-1.33	-1.44	0.69	-0.06	-1.41	-1.21	0.02	0.62	-0.19
BEN_LUNG	-2.97	0.95	-0.16	-0.28	-0.18	-1.7	-0.5	0.56	-0.52	0.5	0.34	-1.04	0.09	0.37	0.02	-0.12	-1.3	1.23	0.01	0.28	0.46	-0.52	-0.11	1.06	-0.52	0.49	-0.11	-1.06	-1.44	-0.32	0.33	-3.07	0.12	0.86	0.89	0.57	0.69	-0.48	-0.4	-2.37	-3.05	-0.32	0.66	-3.36	0.27	-1.76	1	-2.07	0.55
H1975_LUNG	-1.39	-1.43	0.06	-0.04	0.45	0.78	0.68	1.43	0.22	-0.4	0.27	0.36	1.21	0.62	0.66	-0.42	-0.3	0.93	0.21	-0.96	0.38	0.06	0.26	-1.4	0.65	-0.71	0.41	-0.65	-1.34	-3.26	-0.54	-0.97	1.06	-0.43	-0.44	1.02	0.86	-0.42	-0.17	-2.19	0.11	-0.37	0.6	-0.79	-0.46	-3.53	1.18	1.01	0.89
PEO14_OVARY	-3.05	0.74	-0.25	-2.03	-0.91	-0.39	0.12	0.85	1.11	0.51	0.08	-2.22	0.78	0.26	-0.59	0.33	-2.65	1	-0.96	0.14	-4.3	-2.17	-0.51	0.79	0.11	0.53	0.64	-1.68	0.89	-0.36	-0.9	-0.79	1.24	0.42	1.17	0.74	1.13	-0.48	-1.51	-1.82	0.22	0.27	-1.1	-0.11	-0.59	-1.44	0.17	-0.63	0.51
H23_LUNG	-1.19	0.04	0.72	1.35	1.09	1.68	0.56	-0.2	0.8	0.79	0.92	-0.18	-1.28	-0.12	0.7	-0.74	-1.62	0.32	-0.24	-0.09	0.18	0.03	-0.48	0.08	-0.87	-0.06	-1.61	-1.37	0.53	-0.62	1.12	0.8	-1.08	0.67	1.59	0.75	0.66	0.35	-0.77	-1	-0.92	-1.25	0.99	-0.61	-0.65	-1.49	0.19	0.76	-0.42
CAMA1_BREAST	0.01	0.24	0.02	-1.93	-0.31	0.57	0.62	0.71	0.87	-0.02	1.04	-6.45	0.2	0.43	0.24	-2.46	-3.38	0.98	-1.34	0.1	-0.73	0.14	-0.81	-1.05	0.82	-2.59	-1.39	0.07	-0.28	-1.12	1.53	-1.33	0.14	-0.24	0.04	-0.55	-0.47	-0.99	-0.4	-11.15	-3.78	0.66	0.43	-2.67	-0.61	-1.18	-0.43	-0.1	0.7
H727_LUNG	-0.88	0.11	-1.44	0.71	-0.24	0.58	0.24	1.17	0.25	0.12	0.46	0.01	0.31	-0.42	-0.19	-0.55	0.07	1.08	-1.92	-1.07	0.17	0.18	1.01	1.33	0.5	-0.08	-0.97	-3.11	-0.06	-1.6	0.41	-2.2	-0.16	0.93	0.04	1.36	0.59	-1.16	-1.08	-3.94	-2	-3.06	1.03	-2.15	-0.87	-2.93	0.63	0.12	-0.12
KPD_BONE	-0.82	0.99	-0.95	-0.1	0.65	-1.62	0.66	-0.36	0.22	0.27	0.13	-0.56	0.54	1.24	-0.47	-0.21	-1.23	0.99	-1	0.01	-0.95	0.35	0.31	1.42	0.52	0.3	-0.44	-0.23	-0.01	-0.85	1.14	0	1.33	0	0.49	1.07	0.63	0.47	-0.51	-0.54	0.51	-1.02	-0.21	0.04	-0.4	-0.84	-0.12	0.79	-0.37
HOSMNNG_BONE	0.54	-0.4	0.23	0.48	-1.34	-0.15	1.15	0.96	-1.48	-0.49	-0.6	-2.41	0.84	-0.16	1.24	-1.26	-0.65	0.95	0.44	-1.41	-0.02	0.67	0.45	-0.13	0.36	0.02	-0.47	-0.93	-0.67	-1.01	-0.07	0.51	0.38	-0.74	0.34	-0.73	1.15	-0.61	0.28	-5.1	-0.57	0.04	0.59	-0.21	-2.78	-2.74	1.16	0.93	0.07
HOS_BONE	-2.22	0.18	-0.23	-0.34	0.19	0.56	0.16	0.76	-1.56	-2.7	-0.57	-0.93	0.35	0.97	-0.53	-2.93	-0.31	1.01	-0.76	-1.67	-0.14	-0.89	0.32	0.13	-2.3	-4.07	-1.56	-1.77	0.48	-0.69	0.31	0.16	0.51	-0.91	0.8	0.35	0.7	-0.7	-0.6	-5.45	-0.71	-2.28	0.72	-0.4	-2.32	-5.05	0.79	0.16	-0.25
OVISE_OVARY	-1.42	-0.05	0.55	0.22	-1.99	0.49	0.17	-0.2	1.32	-0.68	0.14	-0.35	0.01	0.06	-0.75	0.93	-0.12	0.45	0.67	-0.06	0.13	-0.24	0.39	0.85	-0.01	-0.58	-1.74	0.28	-0.51	-0.36	1.32	-0.19	0.9	-0.14	0.39	0.63	0.39	-0.69	-1.86	-3	-0.52	0.75	0.4	0.97	-5.41	-1.45	0.18	0.95	-0.34
CAL51_BREAST	0.27	-0.14	-0.01	-0.4	0.21	-0.15	1.83	-0.97	-0.29	0.89	-0.08	1.03	0.78	0.41	2.02	-0.86	-1.29	0.47	1.16	0.32	-0.89	0.69	0.47	0.89	-1.31	-0.18	-2.85	-1.99	-0.49	-0.24	1.77	-0.75	0.4	0.52	0.87	0.29	-0.26	-0.58	-0.2	-0.14	-2.77	-0.1	1.15	0.15	-2.36	-0.36	0.77	0.28	1.04
VP229_BREAST	0.67	0	-0.43	-0.31	0.86	0.87	0.81	0.66	-0.74	0.71	1.05	-0.54	-0.1	0	0.72	-0.66	-0.91	1.11	0.04	-0.01	1.01	0.25	0.92	-0.16	0.59	-1.52	-0.44	0.11	0.05	-1.76	0.51	-0.12	0.15	-0.45	0.29	0.27	0.47	-1.3	-0.31	-2.66	-0.3	-1.25	-0.61	-0.5	-1.78	-1.3	-0.09	0.76	-0.33
COV504_OVARY	-2.57	1.98	-0.86	0.04	-0.41	1.28	0.01	1.03	-0.4	0.51	0.16	-0.57	2.06	-0.08	-0.1	0.13	0.48	1.77	-0.2	0.73	-1.8	-0.42	0.8	0.18	0.86	-0.78	-1.08	-0.17	0.58	-1.52	-0.03	0.18	0.36	-0.7	0.02	0.04	1.01	-1.04	-1.26	-7.29	-1.14	0.54	0	0.7	0.68	-1.99	0.68	0.65	0.06
MHM_BONE	-0.6	1.69	-0.63	-1.42	0.48	0.68	-0.14	0.44	-0.5	0.02	0.5	-1.49	0.47	1.19	-0.2	-0.85	-1.74	0.53	-0.73	-0.5	0.45	-0.68	0.93	1.1	-0.53	1.18	-0.02	-0.43	0.58	-0.76	-0.17	-0.13	0.03	1.32	0.08	0.6	0.95	-0.09	-0.71	-1.94	1.5	-1.82	0.39	-0.57	-0.13	-0.85	-0.09	-0.31	-0.24
TE14_OESOPHAGUS	-0.92	-0.45	0	0.97	0	0.45	0.73	0.13	0.4	NA	0.67	0.39	1.26	0.54	1.19	-0.86	-0.77	0.86	-0.54	0.21	0.7	0.82	0.12	0.46	1.45	-1.2	-3.24	-0.14	0.21	-1.43	0.06	0.07	0.05	-0.28	0.93	0.94	1.67	-0.97	0.07	-6.32	-2.11	-1.07	0.18	-0.33	-0.88	-3.3	-0.06	0.64	-0.06
CAL120_BREAST	-0.78	-0.62	-0.26	-1.48	-1.77	0.75	-0.67	-1.61	0.37	1.29	0.43	0.17	1.18	2.52	0.06	-0.64	-0.73	0.7	0.64	-1.39	0.25	-0.57	-0.24	-1.01	0.41	-0.28	0.22	-0.24	0.9	-0.37	0.95	-1.11	-0.22	0.65	2.01	0.97	2.34	-0.58	-0.99	1.13	-0.85	-0.24	0.51	0.69	1.03	-0.18	0.74	0.77	-0.81
TOV112D_OVARY	-0.58	-1.02	-0.78	-0.58	0.28	-0.65	-0.04	0.47	-0.31	-0.89	-1.69	-1.44	0.08	0.71	-0.11	-0.18	-0.64	0.81	-0.6	0.2	0.08	0.46	-1.13	-0.11	-0.37	-0.66	0.48	-1.25	0.1	0.19	0.41	-0.04	0.79	0.51	-0.1	1.27	0.39	-0.94	0.14	-4.62	-1.59	0.19	1.19	-1.39	0.15	-1.82	0.86	1	0.45
TOV21G_OVARY	-1.96	-2.54	0.14	-0.28	-0.34	0.51	0.73	-0.68	0.33	-0.25	0.9	-0.87	0.78	-0.88	0.12	0.29	-1.25	-0.04	-0.21	-0.83	-1.36	-0.39	-0.61	0.98	-1.42	0.07	0.71	-1.17	-1.19	0.38	1.51	-0.12	0.96	-1.47	1	0.21	0.51	-0.71	-2.38	-3.36	-2.6	0.67	0.54	-0.3	-2.49	-2.08	1.01	1.02	-0.51
HUO9_BONE	-0.11	0.78	-0.02	0.2	-0.42	-0.49	0.66	0.03	-1.27	-1.74	0.58	-0.65	1.19	1	0.04	-0.8	-0.65	1.4	-0.31	0.11	0.13	0.41	-0.51	1.56	0.54	-0.68	0.22	-0.61	-0.32	-0.6	1.34	-0.22	1.07	0.12	0.54	0.44	-0.01	0.1	-0.41	-5.39	-0.53	-2.42	0.1	0.64	0.26	-2.08	0.36	-0.79	-0.14
UW479_CENTRAL_NERVOUS_SYSTEM	-0.63	-1.24	0.34	-0.01	-0.17	0.11	0.63	0.65	-2.2	-0.62	0.5	-1.25	0.83	-1.19	1.16	-0.28	-0.48	1.09	-0.15	-0.72	-0.61	-1.2	-0.41	-0.13	-0.43	0.94	0.34	-0.74	-0.26	-2.48	0.42	-0.69	0.52	-0.03	0.88	1.05	0.48	0.65	-0.68	-2.21	-0.96	-1.16	-0.07	-0.36	-1.52	-4.34	-0.22	-0.32	0.41
H2228_LUNG	-0.7	-1.29	-1	0.89	0.41	0.56	0.37	0.88	-0.55	-0.28	-0.22	1.03	1.03	-0.53	-0.22	0.39	-0.7	2.11	-0.9	-1.2	-0.19	-0.67	0.36	1.03	0.28	-0.5	0.8	0.69	-0.37	-0.34	-0.52	-0.04	-0.27	0.31	-0.19	1.68	-0.1	-0.08	-1	-5.78	-2.47	-1.5	0.85	-0.38	-0.31	-3.04	-1.06	1.12	0.86
HELA_CERVICAL	-0.23	-0.66	0.8	0.58	0.82	0.22	-0.38	0.62	-0.91	-0.83	0.38	0.7	1.23	1.24	-0.48	-0.22	-0.44	1.4	-0.14	-1.06	0.49	1.05	0.12	0.23	-1.19	-1.45	-1.71	-1.88	1.01	-0.66	-0.82	0.85	-0.56	-0.11	0.34	0.07	0.24	-0.18	-1	-2.1	-2.87	-1.4	1.27	-1.13	0.67	-1.62	0.94	-0.09	-0.78
ZR7530_BREAST	-0.46	0.03	0.91	-0.64	-1.05	1.16	0.28	0.27	0.87	-0.92	-0.88	-1.81	0.83	-0.96	0.72	-2.7	-2.16	1.29	0.26	-0.35	-0.13	0.65	-0.13	0.38	-1.26	0.15	-3.61	-0.76	-0.31	-0.25	1.35	-0.38	-1.01	-0.5	0.53	-0.11	1.23	0.4	-0.27	-2.02	-2.9	0.89	1.03	-0.38	-0.99	-1.04	-1.15	0.28	0.66
AC216_LUNG	-3.47	-0.71	0.78	0.86	-0.98	0.3	-0.22	0.75	1.36	1	0.65	0.93	0.76	-0.52	-1.02	-1.81	0.34	-0.25	0.69	-1.25	-1.51	0.66	-0.13	0.23	1.35	-0.22	0.35	-3.03	-0.01	-0.21	0.49	-1.2	-1.34	0.06	0.67	0.93	0.79	0.75	-2.39	-7.89	-1.35	-0.76	0.44	0.26	-4.1	-0.82	-0.37	0.44	-1.08
HCC70_BREAST	0.33	-2.46	0.59	0.26	-1.58	0.41	1.19	0.55	-1.47	-0.47	0.76	-0.32	0.01	0.82	0.73	-1.06	1.34	1.02	0.72	0.56	0.54	0.44	-0.15	0.02	1.63	0.67	-1.99	1.13	-1.11	-4.11	1.07	1.1	0.36	0.93	1.07	0.42	-3.43	-1.78	0.53	-9.12	-2.87	1.72	0.36	0.13	0.24	-1.55	0.38	0.94	-0.52
RES259_CENTRAL_NERVOUS_SYSTEM	-1.55	-1.58	0.46	0.6	0.72	0.46	1.1	1.09	-0.3	0.74	-0.75	-0.94	1.1	-1.14	0.35	-0.78	-0.27	1.01	0.21	-0.02	0.56	-0.07	-0.01	0.78	-1.63	0.55	-1.04	-1.67	-0.34	-1	0.47	-0.54	0.3	0.78	0.64	1.13	0.98	-0.28	-0.29	-3.37	-1.27	-1.76	0.2	-2.09	0.34	-1.3	0.99	0.1	0.92
RMGI_OVARY	-0.13	-0.19	0.11	-0.02	-0.02	-0.67	0.77	1.38	0.08	-0.6	0.31	-0.79	1.22	-0.82	0.4	-0.65	-1.89	1.02	-1.27	0.09	-0.95	-0.3	-0.21	1.33	-1.88	-0.1	0.94	-0.51	-0.04	-0.66	1.82	-0.56	0.08	-0.29	-0.03	0.67	0.95	-0.92	-1.61	-2.25	-0.67	-0.56	1.03	0.09	-1.02	-0.07	0.99	0.29	0.16
SUM149_BREAST	0	1.02	-0.59	0.38	0.59	1.35	0.86	0.8	0.24	0.14	0.03	0.48	0.28	-1.38	-0.01	0.4	-1.56	1.2	-1.46	-0.08	-0.49	-0.75	0.85	0.47	0.19	-2.95	0.29	0.27	-0.74	-1.13	1.23	-0.46	0	1.7	1.81	-1.59	0.92	0.54	-0.54	-4.51	-0.23	1.17	0.63	-0.64	0.57	-0.93	-1.19	0.8	0.45
A427_LUNG	-4.4	-0.88	-0.38	0.45	0.45	-1.06	0.14	0.52	-1.62	-0.12	0.29	-0.72	-0.48	-0.44	-0.14	0.76	-0.18	0.7	-0.24	-0.08	-0.31	-0.14	-1.16	0.01	0.41	0.24	0.35	-1.58	-1.79	-1.85	0.14	-2.43	-0.41	-0.34	0.52	1.38	1.04	-1.55	0.34	-3.26	-3.53	0.21	0.02	-0.34	-1.46	-0.92	1.15	0.23	1.26
H1838_LUNG	-0.78	-0.68	0.38	-0.52	-0.47	0.72	0.15	0.59	0.63	0.92	0.27	-0.56	1.2	0.58	-0.39	0.14	-0.29	1.29	0.46	-0.87	0.41	-0.47	0.38	-0.19	-0.43	-0.13	-0.65	1.21	0.41	-0.22	-0.66	0.31	0.47	0.01	0.65	1.56	0.29	-0.61	0.01	-3.08	-0.46	-0.44	1.33	-0.33	-1.15	-2.86	0.98	1.59	0.57
G292_BONE	0.11	1.31	0.07	-1.7	0.44	-0.28	0.45	0.09	-0.63	-0.21	-1.29	-0.6	-0.09	1.72	-0.47	0.17	-2.13	1.93	0.46	-1.18	0.76	-0.73	0.1	-0.38	0.52	1.55	0.77	0.07	-0.9	-1.14	-0.41	-1.24	0.11	0.52	0.19	1.46	0.29	-0.51	-0.4	-1.89	-1.26	1.54	-0.26	0.33	-0.44	-0.87	0.14	0.83	-1.24
H2342_LUNG	-0.29	-1.59	0.2	1.08	-1.61	0.25	1.22	1.46	1.05	-0.57	-0.25	0.38	0.93	-1.17	0.77	-0.42	-0.22	0.86	-0.26	-0.29	-1.03	0.13	0.07	1.25	0.88	-0.31	-2.42	-0.17	-0.65	0.27	0.04	0.45	-0.38	0.07	0.43	0.53	0.83	-0.13	-0.77	-4.87	-3.98	0.81	0.16	-0.3	-0.33	-2.58	0.9	-0.06	0.5
SCC36_HEADNECK	1.29	0.53	-1.33	0.58	-0.01	0.47	-0.35	1.03	0	0.08	0.35	-0.51	0.23	-0.4	1.02	-0.49	-2.46	1.13	-1.9	-0.13	0.48	0.67	0.1	0.3	1.27	-0.46	-0.28	0.85	-0.19	-2.02	-0.7	-1.31	-0.12	-0.49	0.72	1.13	-0.15	-0.31	-0.77	-4.13	-0.61	-0.83	0.94	-1.18	0.7	-3.34	0.93	1.36	-0.07
H292_LUNG	-0.66	0.04	0.23	0.89	1.21	0.89	0.21	-0.37	0.42	0.61	0.7	-0.14	-1.75	-0.46	0.84	-1.03	-2.34	0.05	-0.47	-0.32	0.68	-0.25	-0.03	0.3	-0.11	-0.52	-1.57	-1.87	0.5	-0.89	0.93	0.25	-1.33	0.18	0.98	0.54	0.45	0.29	-0.32	-1.47	-1.62	-1.28	-0.09	-0.86	-0.78	-2.68	-0.05	0.74	-0.13
C33A_CERVICAL	-1.3	0.19	0.49	-0.16	-0.42	0	0.34	0.09	-1.73	-0.46	-0.12	-0.78	0.8	0.37	0.11	-0.23	0.15	0.56	-1.94	-0.3	0.08	-0.49	-0.31	0	0.92	1.13	-1.01	-0.92	-1.43	0.2	1.17	-0.79	0.8	-1.29	0.71	0.78	0.33	0.02	-1.06	-2	-1.54	-1.37	0.59	0.13	-0.46	-1.68	0.8	0.61	-0.28
SKBR3_BREAST	-0.58	0.98	0.76	-1.84	-0.27	-0.97	-0.31	1.21	0.14	-2.21	0.46	-0.18	-0.51	-0.16	-0.77	-0.73	-2.48	0.93	0.11	-2.09	-0.35	-0.11	-0.42	0.34	0.31	-3.58	-0.6	0	-0.01	-3.99	0.49	0	0.71	-0.43	-0.2	0.33	1.31	-0.29	-1.13	-7.1	0.1	-0.84	-0.96	-0.09	1.38	-0.88	0	0.81	0.34
MDAMB436_BREAST	-0.94	-1.91	0.89	0.37	0.13	0.04	1.15	0.43	-0.95	0.34	0.62	0.4	0.55	-1.22	-0.01	-0.27	-1.15	0.3	0.59	0.19	0.03	0.1	0.99	-1.4	-1.4	0.12	-0.79	-0.39	-0.44	-1.24	1	0.8	0.3	0.71	0.88	0.9	2.23	-1.14	0.02	-2.39	-0.45	-2.63	0.88	-0.12	-0.18	-1.14	0.85	-0.38	-0.27
ES2_OVARY	-3.29	0.01	0.18	0.44	0.46	0.77	-0.46	0.79	0.2	-1.91	0.08	0.37	0.77	-0.37	0.72	-0.88	-0.88	0.86	-0.33	-1.68	0.98	-0.2	1.27	0.64	0	0.37	-1.08	-0.44	-0.6	-0.44	0.8	-1.32	0.44	0.86	0.07	0.31	-0.29	-0.93	-0.89	-1.98	-1.42	-1.78	1.03	-0.56	-0.24	-2.4	0.67	0.83	0.38
SJSA1_BONE	-0.62	-0.01	-0.57	-0.93	0.44	-1.2	0.61	1.04	-3.18	-0.8	0.52	-0.88	0.7	-1.33	-0.07	-0.52	-0.8	1.01	0.46	-0.46	-1.14	-0.12	0.36	1.1	-0.25	0.63	-1.61	-1.47	0.24	0.89	0.18	0.01	-0.81	0.2	0.39	0.6	0.32	0.9	-0.03	-1.79	-1.64	-0.27	1.02	-0.55	-1.91	-0.1	0.64	-0.24	0.73
TE8_OESOPHAGUS	-1.36	-1.58	-0.13	0.94	0.39	0.71	0.97	0.84	-0.34	NA	0.25	0.04	0.82	-0.86	1.03	-0.29	-0.76	1.11	-1.35	-1.23	0.73	0.24	1.05	0.39	0.61	-1.06	-1.13	-0.17	-1.32	-1.65	0.42	-1.2	0.19	0.28	0.82	0.98	0.42	-0.09	-0.17	-3.67	0.61	-3.06	0.83	-1.07	-0.28	-2.57	0.26	0.86	0.79
AHEZ_LUNG	-0.05	0.34	0.01	0.65	-0.68	0.56	-0.21	1.2	0.41	0.45	0.2	0.93	0.05	-0.61	-0.57	0.7	0.22	0.73	-0.66	-0.36	0.33	0.47	0.59	0.57	-0.47	-1.43	0.21	-2.39	0.21	-1.36	0.44	-1.43	-1.04	-0.31	0.15	0.78	0.88	0.35	-2.74	-4.76	-2.78	-4.08	1.03	-1.25	-2.64	-0.64	0.68	0.94	-0.3
PL5_PANCREAS	-2.34	-0.42	-0.03	-1.23	-1.08	0.2	0.76	1.56	-2.57	-1.24	-0.19	-1.71	-0.18	-1.95	0.88	0.64	-0.24	0.65	0.99	-1.07	0.69	0.29	0.73	0.51	1.28	0.53	-0.03	-0.06	-0.15	-2.74	0.78	-0.53	0.12	0.8	0.86	1.21	0.78	-0.63	-4.09	-3.34	-1.25	0.97	0.5	0.29	-0.13	-1.44	0.66	1.75	-0.11
OVTOKO_OVARY	-0.55	1.15	-0.95	-0.75	-0.17	-0.27	0.41	-0.42	0.34	0.66	0.89	-0.71	0.02	-0.92	-0.28	0.49	-0.76	0.67	-1.09	-0.03	-1.52	-0.54	1.18	0.31	-0.3	0.66	0.21	-0.48	-0.36	-0.3	2.05	0.38	1.35	-0.02	-0.01	0.89	0.45	-0.77	-1.79	-2.12	-0.37	0.34	0.33	0.71	-3.1	-0.16	1.66	0.28	-0.42
KOC7C_OVARY	-0.56	0.14	0.39	0.05	-2.39	-0.06	0.7	0.21	0.56	-0.02	0.29	-0.72	0.07	-0.08	-0.09	-1.41	-1.6	0.65	-0.09	0.4	0.24	0.28	-1.3	0.37	-0.44	-0.47	-1.34	0.76	-1.37	-2.35	1.17	0.5	0.54	-1.24	0.34	0.65	0.73	-0.11	-1.67	-8.82	-0.78	0.96	0.51	-0.29	-2.65	-2.08	1.19	1.05	-1.24
MFM223_BREAST	-0.25	0.01	-0.46	0.07	1.93	-0.01	-0.29	0.8	0.42	-1.06	0.24	-2.29	0.15	NA	0.38	-0.76	-1.2	0.59	0.28	0.48	-0.11	0.24	-0.32	-0.26	-0.04	-0.22	-0.01	NA	0.34	-0.07	0	-0.61	NA	-0.21	0.15	-0.9	-0.29	-0.25	-0.71	-5.35	NA	0.07	0.61	-1.57	NA	-2.25	NA	0.33	NA
PCI30_HEADNECK	-0.08	-0.23	-1.2	1.16	0.68	1.08	-0.05	0.03	-1.7	-0.42	-1.99	-1.25	-0.11	-0.04	2.23	-0.42	0.11	0.89	-1.11	-1.15	0.11	-0.26	0.1	0.39	1.6	-0.44	0.56	0.99	-1.06	-0.31	1.04	-0.37	0.69	-1.54	-0.24	0.15	-0.88	-3.45	-0.85	-2.99	-0.38	-1.52	0.96	-0.05	-0.26	-1.16	1.42	-0.35	0.06
BT474_BREAST	0.57	-1.03	0.17	-1.88	0.56	-0.09	-1.08	0.53	0.24	-0.41	0.68	-1.75	0.16	-1.94	0	-0.62	-2.12	1.04	-0.1	0.59	1.31	0.23	0.38	0.45	0.39	-0.62	-2.14	0.02	0.06	1.09	0.63	-0.37	1.03	1.16	1.1	1.29	1.18	-0.77	0.01	-2.25	-1	-0.28	0.97	0.12	0.43	-0.14	0	0.51	0.35
DU4475_BREAST	-0.56	-0.12	0.46	-0.37	1.61	0.57	-0.14	1.27	1.14	0.99	0.51	0.09	0.82	1.19	0.07	0.45	-1.27	-0.1	-0.18	0.72	-1.38	-0.23	0.45	1.87	0.32	-2.21	-1.45	-0.46	-0.09	0.39	-0.17	0.34	1.19	0.37	1.11	-0.37	-0.12	0.02	0.54	-5.47	-1.42	0.36	0.01	-0.11	1.83	-0.89	1.61	-0.52	0.34
MFE296_ENDOMETRIUM	-3.03	-1.66	0.62	0.58	0.21	0.43	0.37	0.66	-3.41	-2.55	0.38	-0.85	0.92	0.59	-0.09	0	-1.45	0.84	-0.33	-2.03	0.53	-0.68	-0.5	0.74	-1.69	-1.19	0.45	-2.66	-0.57	-0.05	0.21	0.55	0.44	-0.24	0.79	0.42	0.4	-1.94	-1.29	-3.49	-2.82	-0.7	0.89	-1.73	-0.27	-3.16	0.33	0.33	0.94
MDAMB453_BREAST	1.92	-0.01	-0.03	0.6	0.22	1.49	0.84	1.03	2.07	0.94	-0.01	-0.31	0.57	-2.16	0.64	-1.27	-0.51	0.23	-0.22	0.97	0.31	1.26	0.35	0.22	0.02	-1.98	-1.05	-0.96	-0.33	0.12	-0.19	0.15	0.87	0.41	-0.64	-0.24	2.18	-2.65	-2.45	-11.74	-7.59	2.01	0.48	0.01	0.81	-2.37	-1.37	-1.3	0.51
SCC47_HEADNECK	0.08	-0.19	-0.15	0.58	-0.32	0.83	-0.12	0.59	-0.06	-0.38	-1.61	-0.3	-0.56	-1.71	1.38	0.53	-1.45	0.52	-1	-0.48	-0.69	-1.21	0.02	0.36	0.26	0.45	0.26	-0.36	-1.07	-2.62	0.21	-0.25	0.15	-0.9	-0.56	1.33	-0.51	-1.19	-1.3	-3.31	-1.17	0.22	1.19	-0.14	-0.73	-2.01	-0.53	0.73	0.03
SUM44_BREAST	0.65	-0.01	-0.25	1.93	0.04	-0.53	0.28	-0.07	0.27	2.03	0.59	0.59	0.74	0.81	0.19	0.7	-2.24	0.15	1.5	0.27	-0.31	-0.1	0.5	1.97	-1.72	0.95	0.28	-0.97	-0.94	-0.7	0.24	-1.43	-1.59	0.83	0.05	0.58	-0.42	-1.18	0.38	-2.77	-1.28	0.78	0.01	-0.23	0.75	-0.48	0.31	-0.7	-0.41
U2OS_BONE	-0.8	-1.94	0.45	0.79	0.58	0.05	0.73	0.92	-0.42	-1.02	-0.1	-1.19	1.06	0.53	0.84	-2.54	-0.94	1.38	-0.21	-0.66	-0.55	0.45	0.47	0.78	-0.48	0.75	-0.89	-1.31	-0.3	0.17	0.77	-0.01	0.38	0.11	1.1	0.24	0.92	0.18	0.2	-2.14	-1.07	-1.35	0.88	-0.54	0.02	-2.16	1.18	-0.25	-1.36
H1299_LUNG	0.14	-0.05	0.08	-1.75	-0.21	0.67	0.6	0.75	-1.54	0.54	0.3	0.12	0.92	-0.45	0.74	-2.19	-1.63	1.25	-0.1	0.23	-0.33	0.8	0.72	0.53	-2.53	-1.06	-1.86	-2.32	0.32	-1.31	-1.23	0.38	0.57	0.2	-0.01	1.47	0.55	-0.18	0.51	-3.65	-1.39	0.49	-0.31	-1.33	-2.18	-1.67	0.72	0.39	-0.88
H1793_LUNG	-1.87	0.24	0.25	0.84	-1.6	0.78	0.9	-0.07	0.38	1.17	0.31	-0.34	0.67	0.27	0.82	1.07	-1.38	0.68	0.34	0.55	0.22	0.27	0.45	-0.9	1.09	-0.33	-1.06	-0.07	0.95	0.55	1.16	0.78	-0.16	-0.82	0.97	1.16	0.51	0.06	0.14	-0.65	-1.69	-0.13	-2.49	-0.85	-0.6	-0.92	0.5	0.99	-1.38
MDAMB157_BREAST	-0.05	0.82	0.65	-0.83	-0.03	-0.79	0.62	0.4	0.73	0.02	0.83	-0.05	1.43	-0.19	-0.08	-0.51	-3.13	1.04	0.44	0.07	-0.77	0.2	-0.73	0.61	0.76	-0.02	0.19	0.11	0.44	0.23	0.69	-0.28	-0.09	1.15	0.75	-0.05	-0.09	0.2	-0.47	-3.29	0.18	-0.17	-0.11	0.07	0.74	-0.92	0.77	0.05	0.42
TE9_OESOPHAGUS	-0.74	-0.71	0.26	0.7	0.24	-0.32	0.24	0.47	-0.39	NA	0.32	1.1	0.31	-0.46	1.03	-0.35	-0.53	0.92	-0.37	-1.82	0.09	0.87	0.29	0.54	0.56	-0.3	-0.99	-0.91	-0.41	-3.25	0.62	-2.16	-0.98	-0.03	0.95	0.18	0.44	-0.07	0.02	-6.2	-1.96	-3.28	0.44	0.07	-1.12	-7.22	0.26	0.01	-0.49
FLO1_OESOPHAGUS	-0.6	-2.09	0.87	0.11	0.23	0.08	0.89	-0.21	-0.93	0.89	1.11	-0.11	0.53	0.21	0.01	-1.01	-0.17	0.82	-0.09	0.06	-0.75	-0.43	0.66	0.65	-0.73	0.66	-2.48	-2.33	-0.1	-0.94	0.07	-0.87	0.21	0.6	0.84	1.25	0.18	-0.19	0.1	-2.58	0.43	-0.87	0.24	0.01	0.43	-1.32	0.42	0.25	0.87
MCF12A_BREAST	0.29	1.19	-0.11	0.34	0.04	0.21	0.29	1.56	1	0.75	1.75	-0.42	0.43	-0.86	-0.11	0.23	-1.18	0.7	-0.39	1.77	0.33	0.47	0.9	0.41	0.81	2.28	-0.37	-0.2	-0.7	-0.26	0.55	0.52	0.14	-0.82	0.55	0.59	1.58	-0.8	1.09	-0.2	0.8	1.77	0.38	-0.29	0	-3.94	0.4	-0.43	0.99
AC295_LUNG	-1.8	-1.61	-0.43	0.83	-1.42	0.43	-0.36	0.75	1.18	1.12	0.57	0.75	0.56	0.84	-0.55	0.11	-1.45	0.84	-0.26	0.63	0.18	0.57	-1.33	1	1.15	0	-0.01	-1.77	-0.84	0.6	0.32	-0.54	-1.44	0.1	1.05	0.84	1.07	0.74	-5.61	-5.44	-2.96	-1.51	0.54	0.81	-1.65	-1.11	0.66	0.23	-0.71
93VU_HEADNECK	-1.48	0.13	-2.73	1.53	0.41	0.66	0.49	0.47	0.35	0.94	-0.88	-0.71	-0.46	-1.35	2.27	-0.9	-1.52	1.87	-1.34	-0.06	0.03	-2.17	0.27	0.29	-0.78	0.64	0.35	0.54	0.13	-1.43	-0.81	0.01	0.72	0.16	0.34	1.4	0.01	-3.08	-0.23	-6.7	-0.29	-0.67	1.02	-1.08	0.06	-0.76	-0.02	0.47	0.84
TE10_OESOPHAGUS	-1.48	-1.57	0.34	0.87	-0.54	-0.09	0.47	1.22	-2.79	NA	-0.18	0.13	0.13	-0.39	-0.21	-0.05	-0.68	0.62	0.02	0.19	-0.4	-0.19	0.06	0.74	0.64	-0.29	-1.17	-0.67	-0.89	-1.02	0.73	-1.65	0.53	0.13	1.76	0.78	0.46	-0.2	1.12	-2.54	0.21	-1.71	1.32	0.54	0.34	-0.06	-1.45	0.64	0.32
OHSN_BONE	-0.97	0.17	0.18	0.67	0.52	-1.54	0.87	0.54	-1.18	0.13	0.51	-0.03	0.89	0.28	-1.4	-0.55	-1.16	0.87	0.13	0.3	0.72	0.63	-0.03	0.91	0.8	0.6	-2.29	-2.06	-1	-0.98	0.19	-0.86	-0.02	0.65	0.08	0.24	-0.09	-0.17	0.69	-2.05	-1.55	-1.7	0.51	0.44	-0.04	-0.28	0.04	0.48	0.6
A549_LUNG	-0.92	0.19	-0.64	0.63	-1.59	1.06	0.55	0.59	0.21	1.01	-0.61	0.35	0.35	-1.36	-0.76	0.74	-0.39	0.94	-0.98	-0.69	0.55	0.44	0.76	0.94	1.18	-0.05	-0.98	-0.73	0.45	0.27	0.71	-0.09	-0.94	0.26	0.97	1.3	1.02	0.79	-2.52	-5.56	-1.36	0.31	0.91	-0.46	-0.97	-0.12	0.2	0.35	-0.32
SF188_CENTRAL_NERVOUS_SYSTEM	-1.23	-0.17	-0.61	-1.07	-0.43	-0.98	0.49	0.63	0.15	1.04	0.25	-1.54	0.03	0.33	0.3	-0.45	-2.07	0.85	-1.05	0.52	0.83	-1.01	-0.06	0.18	0.36	0.22	-0.26	-0.07	-0.23	0.01	0.11	-2.19	0.83	0.66	-0.2	1.13	0.84	0.52	-0.2	-2.22	-1.94	-0.17	0.52	-2.02	-0.79	-2.56	0.99	0.52	0.57
TE6_OESOPHAGUS	-0.74	-2.29	-0.74	0.92	0.39	0.07	1.31	1.39	0.73	NA	0.2	0.54	0.69	-0.02	0.96	0.65	-1.5	0.64	-0.39	0.09	1.17	1.03	0.81	1.13	1.21	-1.11	-0.73	0.05	-0.85	-0.66	1.07	0.12	0.38	0.03	1.68	0.99	1.07	-0.84	0.18	-2.37	-0.09	-1.14	-0.13	-1.16	0.2	-1.14	-0.15	1.01	0.37
AC375_LUNG	-2.52	-1.51	0.45	0.12	-1.81	0.46	-0.42	1.02	0.92	-0.55	0.35	0.32	-0.34	0.03	-1.56	-0.64	-2.75	0.75	0.52	-0.58	0.29	-0.04	-1.08	0.9	1.01	-0.09	0.32	-3.06	-0.13	0.19	0.68	-0.42	-1.76	-0.02	0.94	0.78	1.03	0.73	-3.89	-4.3	-3.49	-2.46	0.65	-0.23	-2.64	-3.65	0	0.68	-1.22
ASPC1_PANCREAS	-0.83	-1.03	0.56	-0.28	-0.95	0.74	0	-0.47	0.23	0.21	-1.8	-2.92	-0.91	-0.38	1.27	0.75	-1.03	1.22	0.68	-0.52	0.97	-0.06	1.07	0.49	-0.31	0.61	-0.01	-0.22	0.72	-1	-0.26	-0.34	-0.37	0.62	0.16	1.26	0.32	0.01	-1.13	-6.49	-4.23	-1.37	0.96	0.21	-0.07	-4.95	0.15	0.63	0.45
SMOV2_OVARY	-1.28	-0.95	0.5	-0.26	0.19	0.68	1.47	0.85	0.33	0.47	0.17	-0.8	1.07	-1.13	0.6	0.02	-0.01	1.07	-0.84	0.36	-1.74	-0.65	0.5	0	-1.06	-0.05	0.21	-0.54	-0.27	0.49	1.28	-0.65	0.46	-0.03	0.33	1.21	1.02	-0.28	-0.87	-1.61	-0.98	-0.84	1.59	-0.14	-1.49	-1.58	0.58	0.49	-0.69
HUO3N1_BONE	-0.77	0.33	-0.51	-0.57	0.54	0.28	0.1	1.02	-1.15	-1.42	0.94	0.7	0.73	0.49	0.62	-1.59	-2.15	1.86	-0.34	-0.63	-0.24	0.12	0.67	1.44	1.17	-0.43	-0.96	-0.01	-0.34	-1.07	-0.36	-0.78	-0.36	0.98	0.11	0.54	0.9	0.31	-0.9	-3.19	-0.52	-1.09	0.33	0.83	-0.73	-1.4	0.79	-0.07	0.67
NY_BONE	-0.25	0.45	-0.67	-0.5	0.98	0.38	0.85	0.03	-3.5	-0.27	1.14	-1.1	0.56	-0.05	-0.32	-1.16	-1.02	1.19	0.18	-0.82	-1.03	0.04	-0.37	0.07	0.12	-1.48	0.34	-0.36	-1.72	-0.96	0.9	-0.25	0.49	0.97	1.11	-0.12	0.22	-0.65	0.1	-2.5	1.07	-1.96	0.95	1.01	0.13	-0.76	0.92	-0.19	-0.58
JIMT1_BREAST	-0.09	NA	0.15	-0.76	-0.01	0.23	0.02	0	0.33	-1.59	1.08	-1.69	0.76	-1.4	1.31	-0.85	-0.05	1.37	0.23	0.32	1.25	-0.16	NA	0.92	-0.95	-0.04	0.05	0.39	NA	-1.02	1.54	-1.29	0.07	-0.32	0.44	1.05	0.3	0.02	-0.13	-11.41	-3.25	-0.24	0.59	-1	-0.05	-0.53	0.19	0.56	NA
CASKI_CERVICAL	-0.06	-1.86	-0.98	0.44	-0.04	0.6	0.98	0.91	-0.94	0.23	0.61	-1	0.17	-0.61	0.7	0.02	0.42	1.22	-0.67	-0.02	0.69	0.15	0.43	0.34	0.68	0.32	-3.85	-0.55	-0.15	1.06	0.1	-0.39	0.62	-0.32	0.27	0.74	1.07	-0.62	-0.59	-4.38	-1.48	-3.45	1.4	-0.9	0.03	-2.17	0.58	1.01	0.52
MIAPACA2_PANCREAS	-4.52	0.16	-0.24	-0.57	-0.64	0.38	0.37	0.26	-0.1	-0.25	0.15	-1.6	0.04	-0.28	0.45	0.55	-1.58	0.89	-0.86	-0.89	-1.43	-0.01	-0.45	0.15	0.35	-0.19	1.93	-3.3	-2.16	-0.2	0.47	-0.42	0.14	0.35	0.01	0.5	1.99	-0.52	-1.65	-23.44	-11.81	0.05	-0.76	-5.88	-2.53	0.56	-0.41	0.93	-1.65
MDAMB134VI_BREAST	-0.92	-0.18	-0.24	-0.83	-0.77	-0.09	0.53	-0.72	-0.81	0.08	-0.69	-2.81	1.09	2.14	-0.18	-0.18	-0.87	0.55	0.67	0.17	0.07	0.01	-0.45	-0.09	0	-1.15	0.41	0.55	-0.66	-0.72	1.33	0.1	1.13	-0.01	0.58	-1.46	0.9	-1.22	-1.07	-10.29	-3.21	0.54	-0.06	-0.41	1.1	0.15	1.11	0.71	0.52
[truncated: 665 more columns]

## Sheet: S1C
kinase	p.value	rho
ERBB2_ENSG00000141736	5.68736e-11	-0.716768
PDGFRA_ENSG00000134853	0.000123905	-0.468283
RFK_ENSG00000135002	0.000263358	-0.447738
FGFR4_ENSG00000160867	0.000655677	-0.421015
MAP2K6_ENSG00000108984	0.000769051	-0.419319
MATK_ENSG00000007264	0.00100163	0.407813
MAP3K6_ENSG00000142733	0.00108382	-0.405296
PRKAG1_ENSG00000181929	0.00178649	0.388872
TEX14_ENSG00000121101	0.00192002	-0.386433
NEK9_ENSG00000119638	0.00514853	-0.351055
LRRK1_ENSG00000154237	0.00609376	0.344597
PIK3CD_ENSG00000171608	0.00695273	0.339452
PRKX_ENSG00000183943	0.00805647	-0.336274
ADCK2_ENSG00000133597	0.010649	-0.322216
MYLK_ENSG00000065534	0.0111728	-0.320214
MAPK1_ENSG00000100030	0.0147146	0.308477
CHUK_ENSG00000213341	0.0149311	0.307841
ICK_ENSG00000112144	0.0156912	0.305672
MAP2K2_ENSG00000126934	0.0159591	-0.304929
PTK2_ENSG00000169398	0.0160863	0.307046
RAF1_ENSG00000132155	0.0161486	0.30441
STK19_ENSG00000206342	0.0174097	0.301082
STK17A_ENSG00000164543	0.0223989	-0.289657
ABL1_ENSG00000097007	0.0229377	-0.288556
VRK2_ENSG00000028116	0.0233932	-0.287643
HSPB8_ENSG00000152137	0.0246497	-0.285199
MAPK12_ENSG00000188130	0.0255706	-0.283475
TRPM6_ENSG00000119121	0.0270085	-0.280883
PRKD2_ENSG00000105287	0.0309366	-0.274353
EFNA5_ENSG00000184349	0.0325977	-0.271799
TRIB1_ENSG00000173334	0.0332807	-0.270781
PRKCE_ENSG00000171132	0.0375251	0.264814
BLK_ENSG00000136573	0.0383677	0.26586
NAGK_ENSG00000124357	0.0417606	0.261525
PTK7_ENSG00000112655	0.0426404	-0.258326
MAPKAPK2_ENSG00000162889	0.0485001	0.251639
BCKDK_ENSG00000103507	0.0487647	-0.253422
ERN2_ENSG00000134398	0.050287	0.249732
CIT_ENSG00000122966	0.0504279	0.249584
ERBB3_ENSG00000065361	0.0512043	-0.250824
CDK5_ENSG00000164885	0.0535034	0.246435
TESK2_ENSG00000070759	0.0540496	-0.247918
PDK2_ENSG00000005882	0.0547457	0.245205
MAP3K4_ENSG00000085511	0.054826	0.245126
PFKFB1_ENSG00000158571	0.0554258	-0.246557
DYRK1A_ENSG00000157540	0.058707	-0.241427
NEK7_ENSG00000151414	0.0592383	0.240936
KHK_ENSG00000138030	0.0615333	0.238856
CDK3_ENSG00000250506	0.0623106	0.238166
PSKH1_ENSG00000159792	0.0627827	-0.23775
PHKA1_ENSG00000067177	0.0634292	-0.237185
BMPR2_ENSG00000204217	0.063746	-0.236909
MAP2K4_ENSG00000065559	0.0637945	-0.238825
PDK1_ENSG00000152256	0.0650776	-0.235764
CDADC1_ENSG00000102543	0.0665878	-0.234487
MAP2K1_ENSG00000169032	0.0681929	0.233155
GRK1_ENSG00000185974	0.0711863	0.230738
PRKAR2A_ENSG00000114302	0.0736892	-0.228778
IRAK1_ENSG00000184216	0.0756075	0.229194
NPR2_ENSG00000159899	0.0764229	-0.226696
MAP3K5_ENSG00000197442	0.0869708	0.221001
IKBKG_ENSG00000073009	0.0883232	-0.218271
EPHB1_ENSG00000154928	0.0899767	0.217173
STYK1_ENSG00000060140	0.0910815	-0.216448
TNK1_ENSG00000174292	0.0915235	-0.216159
TEK_ENSG00000120156	0.0920843	-0.215795
TRIB2_ENSG00000071575	0.0929562	0.215232
CDC7_ENSG00000097046	0.0933682	0.214968
CSNK2B_ENSG00000224774	0.095523	-0.2136
EGFR_ENSG00000146648	0.097662	-0.212265
MARK2_ENSG00000072518	0.0981498	-0.211964
MOS_ENSG00000172680	0.0987857	0.211573
PIK3C3_ENSG00000078142	0.100722	0.210395
NTRK1_ENSG00000198400	0.100981	0.210238
DGKG_ENSG00000058866	0.104148	0.210086
ADRBK1_ENSG00000173020	0.106754	0.206833
RPS6KA2_ENSG00000071242	0.112204	0.203747
RPS6KA1_ENSG00000117676	0.114704	0.202369
GALK2_ENSG00000156958	0.116808	0.201228
KALRN_ENSG00000160145	0.117157	-0.20104
TTK_ENSG00000112742	0.119037	0.201703
PANK2_ENSG00000125779	0.119676	-0.199697
PRPS1_ENSG00000147224	0.123266	-0.19782
PIK3C2G_ENSG00000139144	0.123354	0.197774
CDKN2C_ENSG00000123080	0.123798	-0.197545
DGKA_ENSG00000065357	0.124977	-0.19694
AMHR2_ENSG00000135409	0.12738	-0.195719
CDKN2D_ENSG00000129355	0.135503	0.191717
CDKL1_ENSG00000100490	0.136319	-0.191326
EPHB4_ENSG00000196411	0.139284	0.189916
NME6_ENSG00000172113	0.14314	0.188117
MAST3_ENSG00000099308	0.143448	0.189545
PIK3C2A_ENSG00000011405	0.146203	0.186713
LIMK2_ENSG00000182541	0.147423	-0.187716
SPHK1_ENSG00000176170	0.148832	-0.185526
LCK_ENSG00000182866	0.151681	-0.184256
DCK_ENSG00000156136	0.152025	0.184105
CALM1_ENSG00000198668	0.155508	0.184106
ABL2_ENSG00000143322	0.157657	-0.181651
PRKAB2_ENSG00000131791	0.157786	-0.181595
RPS6KA4_ENSG00000162302	0.162858	0.180943
RELA_ENSG00000173039	0.164108	-0.178918
ITPKC_ENSG00000086544	0.165534	0.178325
PIK3CB_ENSG00000051382	0.168833	0.176966
RNASEL_ENSG00000135828	0.170957	-0.176102
MAPK3_ENSG00000102882	0.172905	-0.175316
PAK3_ENSG00000077264	0.176338	-0.175404
MAP3K15_ENSG00000180815	0.178287	0.173178
MAP3K14_ENSG00000006062	0.181986	0.171735
PAK2_ENSG00000180370	0.185292	0.170464
CLK3_ENSG00000179335	0.185808	-0.170267
DLG3_ENSG00000082458	0.188182	-0.169366
ADK_ENSG00000156110	0.188431	0.169271
FLT3_ENSG00000122025	0.188528	0.169235
FGFR3_ENSG00000068078	0.189571	0.168842
CKM_ENSG00000104879	0.193036	0.167548
FASTK_ENSG00000164896	0.194913	0.166854
CPNE3_ENSG00000085719	0.196296	-0.166346
PDGFRL_ENSG00000104213	0.198658	0.165484
CSNK2A2_ENSG00000070770	0.199467	-0.16519
FGFR2_ENSG00000066468	0.202167	0.165594
BMPR1A_ENSG00000107779	0.202546	0.165457
MAPK13_ENSG00000156711	0.202966	0.16393
STK17B_ENSG00000081320	0.20325	0.163828
PRKCZ_ENSG00000067606	0.207255	0.162406
BUB1B_ENSG00000156970	0.21121	0.162372
PFKP_ENSG00000067057	0.211829	-0.160805
AURKA_ENSG00000087586	0.213813	0.160118
DAPK2_ENSG00000035664	0.214192	-0.159987
COASY_ENSG00000068120	0.216893	-0.160396
DAPK1_ENSG00000196730	0.218228	-0.158605
GNE_ENSG00000159921	0.218887	0.159712
PIK3R1_ENSG00000145675	0.219013	-0.158338
ULK1_ENSG00000177169	0.219073	0.159648
LMTK2_ENSG00000164715	0.221537	0.157485
BRD4_ENSG00000141867	0.226281	-0.155901
MARK1_ENSG00000116141	0.227426	-0.155521
LTK_ENSG00000062524	0.228043	-0.155318
PRKCD_ENSG00000163932	0.228952	-0.155018
MAP4K5_ENSG00000012983	0.229277	-0.154911
PHKB_ENSG00000102893	0.232259	0.153936
RYK_ENSG00000163785	0.233012	0.153691
CLK2_ENSG00000261893	0.235802	0.152788
PIM1_ENSG00000137193	0.238505	-0.15192
EPHA1_ENSG00000146904	0.239942	0.151461
NME3_ENSG00000103024	0.241392	-0.151001
CLK1_ENSG00000013441	0.242247	-0.15073
PMVK_ENSG00000163344	0.24284	0.150542
NME1_ENSG00000239672	0.242935	0.150512
ATR_ENSG00000175054	0.243317	0.150392
ACVR1_ENSG00000115170	0.246556	0.149375
SPEG_ENSG00000072195	0.249973	-0.148312
HK2_ENSG00000159399	0.25008	0.148278
MAP3K2_ENSG00000169967	0.250424	-0.149419
MAPK14_ENSG00000112062	0.250874	-0.148033
CSNK1G3_ENSG00000151292	0.251776	0.147754
PRKAA2_ENSG00000162409	0.253732	0.147153
MERTK_ENSG00000153208	0.253961	0.147083
RIPK1_ENSG00000137275	0.254036	-0.14706
TESK1_ENSG00000107140	0.256628	-0.146269
AKT3_ENSG00000117020	0.257837	0.14713
MET_ENSG00000105976	0.262394	-0.144528
EPHB6_ENSG00000260195	0.264697	-0.14384
CDK10_ENSG00000185324	0.26568	-0.143547
CDKN1B_ENSG00000111276	0.267417	0.143032
PKIA_ENSG00000171033	0.267991	0.142862
MAK_ENSG00000111837	0.268266	-0.142781
CDK7_ENSG00000134058	0.271255	-0.141902
TLK1_ENSG00000198586	0.271806	0.141741
TAF1_ENSG00000147133	0.27399	-0.141103
PANK3_ENSG00000120137	0.276856	-0.140272
SRP72_ENSG00000174780	0.277318	0.140138
VRK3_ENSG00000105053	0.280071	-0.139346
DUSP21_ENSG00000189037	0.283526	-0.138358
CRIM1_ENSG00000261899	0.285299	-0.137855
MARK4_ENSG00000007047	0.288946	-0.136825
PDK4_ENSG00000004799	0.291378	-0.136144
PIM2_ENSG00000102096	0.292554	-0.135815
PIP5K1A_ENSG00000143398	0.293224	0.135629
IGF2R_ENSG00000197081	0.295221	0.136213
ULK2_ENSG00000083290	0.296716	-0.13466
GUK1_ENSG00000143774	0.296728	0.134657
MAPK10_ENSG00000109339	0.297338	-0.134489
MELK_ENSG00000165304	0.297422	0.135599
BCR_ENSG00000186716	0.300104	-0.133728
TTBK2_ENSG00000128881	0.304831	0.132439
CDK8_ENSG00000132964	0.305053	-0.132378
CDKN2B_ENSG00000147883	0.306253	0.132053
RIPK2_ENSG00000104312	0.307415	0.131739
STK25_ENSG00000115694	0.311984	0.130511
SGK2_ENSG00000101049	0.31353	0.130099
PFKM_ENSG00000152556	0.314992	-0.12971
CAMKK2_ENSG00000110931	0.319573	0.128498
PRKCQ_ENSG00000065675	0.320548	0.128241
CDK5R1_ENSG00000176749	0.32341	0.127491
PAPSS2_ENSG00000198682	0.324254	0.127271
RIOK3_ENSG00000101782	0.325699	-0.126894
STK16_ENSG00000115661	0.332201	0.125213
AURKC_ENSG00000105146	0.333458	-0.124891
HCK_ENSG00000101336	0.334292	-0.124677
BRAF_ENSG00000157764	0.335518	-0.124364
CSNK2A1_ENSG00000101266	0.338598	0.12358
STK24_ENSG00000102572	0.339041	0.123467
TRIO_ENSG00000038382	0.345483	-0.121843
PIK3CG_ENSG00000105851	0.34551	-0.121836
ITPKB_ENSG00000143772	0.345692	0.12179
PRKAB1_ENSG00000111725	0.35399	0.119726
STK3_ENSG00000104375	0.355986	0.119234
LIMK1_ENSG00000106683	0.357739	-0.118803
MST1R_ENSG00000164078	0.35826	0.118675
NEK1_ENSG00000137601	0.365301	-0.117948
PGK2_ENSG00000170950	0.36816	-0.117251
SYK_ENSG00000165025	0.370506	0.116682
PKMYT1_ENSG00000127564	0.371127	-0.115555
PDK3_ENSG00000067992	0.372705	0.115177
AK1_ENSG00000106992	0.375978	-0.114396
PKLR_ENSG00000262785	0.378938	0.113693
PRKAG2_ENSG00000106617	0.385885	-0.112055
ILK_ENSG00000166333	0.396602	0.110491
ACVR2B_ENSG00000114739	0.398423	-0.109144
GOLGA5_ENSG00000066455	0.399146	0.108978
PIK3R3_ENSG00000117461	0.401255	-0.108494
TSKS_ENSG00000126467	0.406732	-0.107245
SRC_ENSG00000197122	0.406743	-0.107242
AURKB_ENSG00000178999	0.411244	0.107122
BMX_ENSG00000102010	0.416878	0.104956
PLK2_ENSG00000145632	0.417318	-0.104857
CALM3_ENSG00000160014	0.427227	-0.102654
TJP2_ENSG00000119139	0.429647	-0.102984
NEK3_ENSG00000136098	0.433266	0.102183
CAMK4_ENSG00000152495	0.43344	-0.101287
CDKL3_ENSG00000006837	0.433721	0.101225
MAP3K11_ENSG00000173327	0.433886	0.102046
CKB_ENSG00000166165	0.435734	0.100785
MAP4K2_ENSG00000168067	0.43622	0.100679
HK1_ENSG00000156515	0.444796	-0.0988163
NME5_ENSG00000112981	0.447265	-0.0982841
HIPK2_ENSG00000064393	0.448305	0.0980602
MYO3A_ENSG00000095777	0.450393	-0.0976118
IGF1R_ENSG00000140443	0.451852	0.0972992
PIK3CA_ENSG00000121879	0.452368	-0.0980119
DGKB_ENSG00000136267	0.45405	0.0968292
FN3KRP_ENSG00000141560	0.456264	-0.0963573
TPK1_ENSG00000196511	0.457512	0.0960917
PRPS1L1_ENSG00000229937	0.458986	0.0965898
ITK_ENSG00000113263	0.462734	0.0949846
EPHA5_ENSG00000145242	0.463547	-0.094813
ROR1_ENSG00000185483	0.46557	0.0943865
IKBKB_ENSG00000104365	0.465934	0.0943098
TGFBR1_ENSG00000106799	0.466437	0.0942039
CAMK1D_ENSG00000183049	0.468362	0.0937993
DDR2_ENSG00000162733	0.470353	0.0933818
BRDT_ENSG00000137948	0.470412	0.0933694
MAST2_ENSG00000086015	0.470923	0.0932625
AATK_ENSG00000181409	0.472307	-0.092973
SPHK2_ENSG00000063176	0.47382	-0.092657
CAMK1G_ENSG00000008118	0.478331	-0.0917182
MAP3K12_ENSG00000139625	0.479401	-0.0914963
WEE1_ENSG00000166483	0.479797	0.0914141
BMPR1B_ENSG00000138696	0.48057	0.091254
MPP2_ENSG00000108852	0.484928	-0.0903538
BRD2_ENSG00000236227	0.490914	0.0898797
CHEK1_ENSG00000149554	0.496828	0.087917
GCK_ENSG00000106633	0.497013	0.0878794
TBK1_ENSG00000183735	0.497687	0.0877423
DMPK_ENSG00000104936	0.500738	-0.0878616
PHKA2_ENSG00000044446	0.50303	-0.0866592
IRAK3_ENSG00000090376	0.503161	0.0866327
GALK1_ENSG00000108479	0.510423	0.08517
CHEK2_ENSG00000183765	0.51112	-0.0850302
AXL_ENSG00000167601	0.515428	0.0841683
PRKCA_ENSG00000154229	0.516227	0.0840087
CSK_ENSG00000103653	0.51631	-0.0839922
PAK6_ENSG00000137843	0.516908	0.0838728
CDKN1A_ENSG00000124762	0.519126	-0.083431
NUP62_ENSG00000213024	0.519901	0.0832769
CAMK2A_ENSG00000070808	0.521887	-0.0828825
GK_ENSG00000198814	0.522476	-0.0827656
CAMK2B_ENSG00000058404	0.522977	0.0833673
LYN_ENSG00000254087	0.527328	-0.0818057
HK3_ENSG00000160883	0.529761	0.081326
MAPK6_ENSG00000069956	0.531208	-0.081041
CDK2_ENSG00000123374	0.532262	0.0808339
NLK_ENSG00000087095	0.532316	-0.0815088
TLK2_ENSG00000146872	0.533897	0.0811958
MKNK1_ENSG00000079277	0.535177	-0.0802619
GAK_ENSG00000178950	0.535464	-0.0802057
MAPK8_ENSG00000107643	0.536737	0.0799563
PFKFB3_ENSG00000170525	0.536804	0.0806213
DGUOK_ENSG00000114956	0.538676	-0.0795772
MAP2K5_ENSG00000137764	0.539583	0.0800737
MKNK2_ENSG00000099875	0.548437	-0.0776789
AKT1_ENSG00000142208	0.549103	-0.0775499
EFNA3_ENSG00000143590	0.550215	-0.0779908
INSR_ENSG00000171105	0.553882	-0.0766268
ERN1_ENSG00000178607	0.554441	-0.0765192
STK11_ENSG00000118046	0.554627	0.0771323
PRKCSH_ENSG00000130175	0.555098	-0.0763927
EPHB2_ENSG00000133216	0.559396	-0.0755666
GSK3B_ENSG00000082701	0.560542	-0.0753468
ROS1_ENSG00000047936	0.56389	-0.0747063
LATS1_ENSG00000131023	0.564166	0.0746535
JAK2_ENSG00000096968	0.564363	-0.0752491
FRK_ENSG00000111816	0.56561	0.0743778
DGKQ_ENSG00000145214	0.566507	0.0742066
HIPK3_ENSG00000110422	0.567035	-0.0741059
PRKAA1_ENSG00000132356	0.569174	0.074324
MAP3K3_ENSG00000198909	0.569588	0.0736198
VRK1_ENSG00000100749	0.575712	0.0724578
TGFBR3_ENSG00000069702	0.576033	0.072397
MAP3K1_ENSG00000095015	0.577839	-0.0720556
DYRK1B_ENSG00000105204	0.578759	0.0718819
KDR_ENSG00000128052	0.582606	0.0711565
MAPK9_ENSG00000050748	0.58539	-0.070633
MAP4K3_ENSG00000011566	0.586907	-0.0703483
PIK3C2B_ENSG00000133056	0.589187	0.0699208
PFKL_ENSG00000141959	0.589841	0.0697984
DYRK3_ENSG00000143479	0.589893	-0.0697886
CDKL2_ENSG00000138769	0.592868	-0.0692324
ACVR1B_ENSG00000135503	0.594931	0.0688475
SMG1_ENSG00000157106	0.600793	-0.0683318
STK38L_ENSG00000211455	0.602984	0.0673501
GK2_ENSG00000196475	0.609293	-0.0661832
CSNK1E_ENSG00000213923	0.612273	0.065634
PAK4_ENSG00000130669	0.612878	-0.0655225
CAMK2D_ENSG00000145349	0.619077	-0.064384
PIK3R4_ENSG00000196455	0.620742	-0.064079
CRKL_ENSG00000099942	0.623329	0.0636057
CDKN1C_ENSG00000129757	0.630163	-0.0623598
CHKA_ENSG00000110721	0.630342	-0.0623272
RBKS_ENSG00000171174	0.630817	0.0622408
JAK1_ENSG00000162434	0.630907	-0.0622244
ITPK1_ENSG00000100605	0.631774	-0.0620669
PAK7_ENSG00000101349	0.633294	0.0617908
CDK9_ENSG00000136807	0.633613	0.0617328
HUNK_ENSG00000142149	0.639162	-0.0607275
CSNK1D_ENSG00000141551	0.643457	-0.0599518
ULK4_ENSG00000168038	0.643466	-0.0599501
DGKI_ENSG00000157680	0.643775	0.0598945
AK5_ENSG00000154027	0.645286	-0.0596221
CDKL5_ENSG00000008086	0.645367	-0.0596074
DLG4_ENSG00000132535	0.648994	0.0589548
CSNK1G2_ENSG00000133275	0.650611	0.0586644
GRK6_ENSG00000198055	0.651834	-0.0584449
PTK6_ENSG00000101213	0.652678	-0.0582934
STK39_ENSG00000198648	0.653919	0.058071
CSF1R_ENSG00000182578	0.655617	-0.0577668
ATM_ENSG00000149311	0.660775	0.0568449
PDXK_ENSG00000160209	0.662896	-0.0564666
EXOSC10_ENSG00000171824	0.66408	0.0562556
PGK1_ENSG00000102144	0.666804	0.0557709
KCNH2_ENSG00000055118	0.668928	0.0553933
PDGFRB_ENSG00000113721	0.671753	-0.054892
FN3K_ENSG00000167363	0.672933	0.0546828
PRKDC_ENSG00000253729	0.673922	0.0545075
ACVRL1_ENSG00000139567	0.675014	0.057274
FER_ENSG00000151422	0.677547	0.0543238
ROCK1_ENSG00000067900	0.680408	0.0533609
AAK1_ENSG00000115977	0.680885	0.0532766
STK38_ENSG00000112079	0.68201	0.0530782
CKS2_ENSG00000123975	0.68261	-0.0529724
EPHA3_ENSG00000044524	0.685665	-0.0524344
PDPK1_ENSG00000140992	0.686071	0.0523629
PRKG1_ENSG00000185532	0.686719	-0.052249
FYN_ENSG00000010810	0.687256	-0.0521546
MAP3K9_ENSG00000006432	0.68779	-0.0520607
MAP4K4_ENSG00000071054	0.687848	-0.0520505
INSRR_ENSG00000027644	0.688495	0.0523781
FGFR1_ENSG00000077782	0.691914	-0.0513364
RPS6KC1_ENSG00000136643	0.692571	-0.0516566
DDR1_ENSG00000230456	0.693813	-0.0510035
DLG1_ENSG00000075711	0.694145	0.0509454
NTRK2_ENSG00000148053	0.694463	0.0508896
OBSCN_ENSG00000154358	0.694529	-0.0508781
PRKACA_ENSG00000072062	0.695899	-0.0506383
MAP2K7_ENSG00000076984	0.699122	0.0500745
SLK_ENSG00000065613	0.699125	0.050074
MAPK4_ENSG00000141639	0.703406	-0.0493267
HIPK1_ENSG00000163349	0.707097	0.0486837
EFNA4_ENSG00000243364	0.711954	0.0478393
CERK_ENSG00000100422	0.711967	-0.047837
MPP1_ENSG00000130830	0.712515	0.047742
YES1_ENSG00000176105	0.716007	0.0471363
FLT1_ENSG00000102755	0.718463	-0.0467109
NME4_ENSG00000103202	0.719407	-0.0465475
ALK_ENSG00000171094	0.719649	-0.0465056
MAPKAPK5_ENSG00000089022	0.720502	0.0463581
TK2_ENSG00000166548	0.722244	0.046057
FLT4_ENSG00000037280	0.723095	0.0459099
PRKCI_ENSG00000163558	0.725032	0.0455756
RET_ENSG00000165731	0.726149	0.0457686
PRKACB_ENSG00000142875	0.726974	-0.0452406
MAPKAPK3_ENSG00000114738	0.7278	0.0450981
ROCK2_ENSG00000134318	0.7288	-0.0449258
STK4_ENSG00000101109	0.732469	0.0442941
TYK2_ENSG00000105397	0.733207	-0.0441672
PRKY_ENSG00000099725	0.739429	-0.043099
CASK_ENSG00000147044	0.744879	0.0421654
PTK2B_ENSG00000120899	0.745863	0.0419971
PANK4_ENSG00000157881	0.745987	0.041976
PINK1_ENSG00000158828	0.74634	-0.0419156
MAPK11_ENSG00000185386	0.748808	-0.0418466
ERBB4_ENSG00000178568	0.748943	-0.0414707
PLK1_ENSG00000166851	0.76484	0.0387643
EPHA7_ENSG00000135333	0.766048	0.0388872
ITPKA_ENSG00000137825	0.773884	-0.0375486
EPHA4_ENSG00000116106	0.774083	0.0371984
PLK3_ENSG00000173846	0.781638	-0.0359223
SRPK2_ENSG00000135250	0.78855	0.0347577
RPS6KA5_ENSG00000100784	0.788937	0.0346926
CAMK2G_ENSG00000148660	0.792846	-0.0340354
KIT_ENSG00000157404	0.793024	-0.0340055
BTK_ENSG00000010671	0.795417	-0.0336036
TNK2_ENSG00000061938	0.804784	0.0320332
MAP3K10_ENSG00000130758	0.808371	0.0317005
MAPK7_ENSG00000166484	0.814377	-0.0304299
PFKFB2_ENSG00000123836	0.82334	0.0289358
CDK6_ENSG00000105810	0.825237	-0.0286202
FES_ENSG00000182511	0.828686	0.0280466
TYRO3_ENSG00000092445	0.82942	0.0279246
MAST4_ENSG00000069020	0.838064	0.0264896
NTRK3_ENSG00000140538	0.839601	0.0262349
TGFBR2_ENSG00000163513	0.839822	0.0261981
GTF2H1_ENSG00000110768	0.84086	-0.0260262
RIOK2_ENSG00000058729	0.842506	-0.0257534
PIP5K1B_ENSG00000107242	0.844531	-0.0254182
TNIK_ENSG00000154310	0.846153	0.0251497
IRAK4_ENSG00000198001	0.84657	0.0250806
PRKG2_ENSG00000138669	0.851956	0.02419
COL4A3BP_ENSG00000113163	0.853034	-0.0242162
XYLB_ENSG00000093217	0.856025	-0.023718
TRIB3_ENSG00000101255	0.857253	-0.0233152
PRKAR1A_ENSG00000108946	0.858788	0.0230618
CIB2_ENSG00000136425	0.860126	0.0228411
PAK1_ENSG00000149269	0.861277	0.0226513
GSK3A_ENSG00000105723	0.862841	0.0223934
EPHB3_ENSG00000182580	0.863228	0.0223296
MAP3K13_ENSG00000073803	0.863548	-0.0222768
DYRK2_ENSG00000127334	0.863578	0.0222719
MAP3K8_ENSG00000107968	0.864247	0.0221617
ETNK1_ENSG00000139163	0.864515	0.0221174
MVK_ENSG00000110921	0.865899	0.0220756
PIP5K1C_ENSG00000186111	0.868246	-0.0215028
ZAP70_ENSG00000115085	0.871285	-0.0210025
BRD3_ENSG00000169925	0.874194	0.020524
CSNK1G1_ENSG00000169118	0.874521	0.0204701
PASK_ENSG00000115687	0.880673	-0.019459
IKBKE_ENSG00000143466	0.883574	-0.0189825
PCK1_ENSG00000124253	0.883815	0.0189429
DGKD_ENSG00000077044	0.885621	-0.0186466
ADCK4_ENSG00000123815	0.886691	0.018471
MAP3K7_ENSG00000135341	0.888502	0.0181738
GRK5_ENSG00000198873	0.889896	0.0179452
PLK4_ENSG00000142731	0.89396	0.0172789
RPS6KB1_ENSG00000108443	0.896248	-0.016904
DAPK3_ENSG00000167657	0.897758	-0.0166567
PFKFB4_ENSG00000114268	0.900565	0.0161969
TEC_ENSG00000135605	0.90159	-0.0160292
FGR_ENSG00000000938	0.902738	-0.0158412
PRKCG_ENSG00000126583	0.90329	0.0157509
GUCY2D_ENSG00000132518	0.904074	0.0156226
NME7_ENSG00000143156	0.90534	-0.0155466
CDK4_ENSG00000135446	0.906229	-0.01527
CDK5R2_ENSG00000171450	0.9082	-0.0149477
GUCY2C_ENSG00000070019	0.90958	-0.014722
CKS1B_ENSG00000173207	0.909763	-0.0146922
PNKP_ENSG00000039650	0.910679	0.0145423
CDC42BPA_ENSG00000143776	0.910956	0.0144971
MAP4K1_ENSG00000104814	0.913704	0.0140479
NEK2_ENSG00000117650	0.916467	-0.0135965
AKT2_ENSG00000105221	0.917914	-0.0133602
PRKCH_ENSG00000027075	0.921072	-0.0129538
JAK3_ENSG00000105639	0.923384	-0.0124671
BUB1_ENSG00000169679	0.92388	-0.0123862
CDC42BPB_ENSG00000198752	0.924683	-0.0122551
CLK4_ENSG00000113240	0.927885	0.0117327
ROR2_ENSG00000169071	0.934607	0.0106364
PCK2_ENSG00000100889	0.934685	-0.0106237
MUSK_ENSG00000030304	0.936314	0.0103584
EPHA2_ENSG00000142627	0.938988	-0.00992254
MARK3_ENSG00000075413	0.939972	-0.00976217
GRK4_ENSG00000125388	0.940028	-0.00983608
HUS1_ENSG00000136273	0.945951	-0.00878835
RPS6KA6_ENSG00000072133	0.947012	0.00861562
SNRK_ENSG00000163788	0.953268	0.0075972
IKBKAP_ENSG00000070061	0.957183	0.00696013
PRKAR2B_ENSG00000005249	0.95928	0.00661895
DYRK4_ENSG00000010219	0.960471	0.00642521
BMP2K_ENSG00000138756	0.962918	-0.00602709
SRPK1_ENSG00000096063	0.964006	-0.0058501
GUCY2F_ENSG00000101890	0.964069	0.00583996
PRKACG_ENSG00000165059	0.969049	-0.00503001
DLG2_ENSG00000150672	0.969495	-0.00499977
ADRBK2_ENSG00000100077	0.971438	0.00464161
PIK3R2_ENSG00000105647	0.971943	0.00455957
STK10_ENSG00000072786	0.97228	0.00450484
PHKG2_ENSG00000156873	0.976026	0.0038958
MPP3_ENSG00000161647	0.976484	0.00382137
RPS6KB2_ENSG00000175634	0.977521	-0.00365273
NEK4_ENSG00000114904	0.977848	0.00359964
CAMK1_ENSG00000134072	0.977978	0.00357851
EFNB3_ENSG00000108947	0.979231	-0.00337488
CALM2_ENSG00000143933	0.980059	0.00324036
NEK11_ENSG00000114670	0.984002	0.00259947
PAPSS1_ENSG00000138801	0.988526	0.0018644
EIF2AK3_ENSG00000172071	0.989706	0.00167259
STK32B_ENSG00000152953	0.989783	-0.00166016
PRPS2_ENSG00000101911	0.991468	0.00138633
RPS6KA3_ENSG00000177189	0.995181	0.00078305
CKMT2_ENSG00000131730	0.997502	-0.00040593
COMMD3_ENSG00000148444	0.997859	-0.000347799

## Sheet: S1D
Histotype	Target	nA	nB	med.grpA	med.grpB	med.grpA-med.grpB	min.grpA	min.grpB	spearman.r	spearman.p	wilcox.p	PermutationP	FDR
OSTEOSARCOMA	MAP3K6_ENSG00000142733	18	99	-1.065	0.235	-1.3	-3.04	-2.14	-0.462912	8.38e-08	3.52e-07	1e-06	0.0016065
BREAST	MAP3K4_ENSG00000085511	27	90	-0.09	0.99	-1.08	-12.77	-0.95	-0.354704	4.36e-05	6.75e-05	1e-06	0.0016065
LUNG	DGKQ_ENSG00000145214	19	98	-3.04	-0.58	-2.46	-6.8	-13.4	-0.497145	5.93e-09	4.38e-08	1e-06	0.0016065
OVARY	FGR_ENSG00000000938	19	98	-2.95	-1.095	-1.855	-9.09	-4.64	-0.35682	3.92e-05	6.17e-05	1e-06	0.0016065
BREAST	ERBB3_ENSG00000065361	27	90	-1.2	-0.05	-1.15	-5.78	-4.19	-0.428366	8.95e-07	2.44e-06	2e-06	0.0025704
OSTEOSARCOMA	MAP4K3_ENSG00000011566	18	99	-1.445	-0.255	-1.19	-4.06	-2.53	-0.422037	1.19e-06	3.06e-06	3e-06	0.003213
OSTEOSARCOMA	CDKL2_ENSG00000138769	18	99	-1.385	-0.195	-1.19	-2.87	-3.29	-0.461843	9.02e-08	3.73e-07	6e-06	0.0037485
OSTEOSARCOMA	GALK2_ENSG00000156958	18	99	-2.49	-0.49	-2	-5.91	-5.66	-0.453819	1.38e-07	5.2e-07	5e-06	0.0037485
BREAST	FASTK_ENSG00000164896	27	90	-0.48	0.42	-0.9	-3.07	-3.06	-0.284424	0.000941996	0.0011063	6e-06	0.0037485
BREAST	RIPK2_ENSG00000104312	27	90	-0.03	0.54	-0.57	-1.57	-1.48	-0.322564	0.000194894	0.00025937	7e-06	0.0037485
OVARY	CRKL_ENSG00000099942	19	98	-0.83	0.28	-1.11	-2.09	-1.98	-0.351331	5.14e-05	7.83e-05	7e-06	0.0037485
OVARY	TWF1_ENSG00000151239	19	98	-0.52	0.795	-1.315	-11.82	-4.43	-0.397318	4.59e-06	9.53e-06	6e-06	0.0037485
LUNG	FGFR3_ENSG00000068078	19	98	-1.85	-0.465	-1.385	-11.13	-4.27	-0.351333	5.14e-05	7.83e-05	1e-05	0.00494308
OVARY	HIPK4_ENSG00000160396	19	98	-0.02	0.685	-0.705	-2.1	-1.01	-0.397653	4.51e-06	9.38e-06	1.2e-05	0.005508
OSTEOSARCOMA	DLG1_ENSG00000075711	18	99	-0.73	0.11	-0.84	-2.37	-3.98	-0.325822	0.000168668	0.000227934	1.6e-05	0.006069
OSTEOSARCOMA	STK33_ENSG00000130413	18	99	-1.36	-0.21	-1.15	-4.2	-4.57	-0.337743	9.8e-05	0.000139627	1.6e-05	0.006069
LUNG	ANKK1_ENSG00000170209	19	98	-0.38	0.3	-0.68	-3.84	-1.59	-0.366976	2.54e-05	4.22e-05	1.7e-05	0.006069
LUNG	CDK12_ENSG00000167258_CRK7	19	98	-1.17	0.18	-1.35	-7.31	-2.59	-0.222329	0.00799221	0.00840445	1.7e-05	0.006069
BREAST	LRRK1_ENSG00000154237	27	90	0.08	0.685	-0.605	-1.43	-2.48	-0.286529	0.000868252	0.0010254	2e-05	0.00676421
BREAST	STK16_ENSG00000115661	27	90	0.12	0.7	-0.58	-2.16	-1.39	-0.353501	4.62e-05	7.12e-05	2.3e-05	0.0073899
OVARY	RP4.592A1.2_ENSG00000185839	19	98	-0.92	0.075	-0.995	-4.3	-5.86	-0.308102	0.000363156	0.000458769	2.5e-05	0.00765
BREAST	SGK494_ENSG00000167524	27	90	-0.4	0.165	-0.565	-1.46	-2.98	-0.313251	0.000292019	0.000375052	3.5e-05	0.0089964
BREAST	PDGFRL_ENSG00000104213	27	90	0	0.44	-0.44	-1.37	-0.66	-0.258299	0.00246311	0.00272855	3.1e-05	0.0089964
LUNG	DGUOK_ENSG00000114956	19	98	-1.18	-0.08	-1.1	-3.71	-3.38	-0.288892	0.000791752	0.000942549	3.3e-05	0.0089964
OVARY	BRD2_ENSG00000236227	19	98	-0.46	0.43	-0.89	-2.68	-5.3	-0.335663	0.00011502	0.000161664	3.4e-05	0.0089964
BREAST	PDK2_ENSG00000005882	27	90	-0.51	0.195	-0.705	-2.15	-1.92	-0.317457	0.000243666	0.000317876	4.3e-05	0.010234
LUNG	MARK4_ENSG00000007047	19	98	-1.62	-0.66	-0.96	-8.49	-3.65	-0.332462	0.000124998	0.000173758	4.3e-05	0.010234
OSTEOSARCOMA	PRKD1_ENSG00000184304	18	99	-0.63	0.28	-0.91	-1.78	-3.59	-0.353175	4.7e-05	7.23e-05	5.2e-05	0.011934
OSTEOSARCOMA	ACVR1B_ENSG00000135503	18	99	-0.325	0.41	-0.735	-1.62	-1.7	-0.339855	8.88e-05	0.000127807	6.1e-05	0.0135168
LUNG	PEAK1_ENSG00000173517	19	98	-1.19	-0.48	-0.71	-4.91	-2.61	-0.401777	3.56e-06	7.68e-06	8.7e-05	0.0186354
OSTEOSARCOMA	ACVR2B_ENSG00000114739	18	99	-1.19	0.21	-1.4	-3.5	-4.66	-0.36931	2.09e-05	3.54e-05	0.000124	0.023814
BREAST	MAP3K14_ENSG00000006062	27	90	-0.23	0.355	-0.585	-2.14	-3.12	-0.30965	0.000340258	0.000431441	0.000126	0.023814
BREAST	TYRO3_ENSG00000092445	27	90	-0.63	0.08	-0.71	-3.29	-3.17	-0.295832	0.0006011	0.00072886	0.000123	0.023814
LUNG	SMG1_ENSG00000157106	19	98	-2.14	-1.085	-1.055	-5.83	-4.57	-0.346332	7.49e-05	0.000110355	0.000121	0.023814
OSTEOSARCOMA	PANK2_ENSG00000125779	18	99	-0.62	0.09	-0.71	-2.3	-2.68	-0.214994	0.00996031	0.0103949	0.000153	0.0251198
OSTEOSARCOMA	PDGFRA_ENSG00000134853	18	99	-0.765	0.13	-0.895	-3.03	-1.79	-0.370012	2.01e-05	3.43e-05	0.000146	0.0251198
OSTEOSARCOMA	MOK_ENSG00000080823	18	99	-1.135	-0.23	-0.905	-4.08	-2.91	-0.284432	0.000941691	0.00110797	0.000169	0.0251198
BREAST	CDK10_ENSG00000185324	27	90	-0.98	-0.13	-0.85	-4.58	-3.03	-0.354402	4.42e-05	6.84e-05	0.000171	0.0251198
BREAST	CKS1B_ENSG00000173207	27	90	0.01	0.405	-0.395	-1.2	-1.7	-0.295239	0.00061558	0.0007451	0.000172	0.0251198
LUNG	ITK_ENSG00000113263	19	98	-0.48	0.575	-1.055	-2.26	-3.12	-0.300903	0.000489363	0.000603683	0.000146	0.0251198
OESOPHAGUS	NIM1K_ENSG00000177453	14	103	-0.465	0.38	-0.845	-1.94	-1.65	-0.308389	0.000358809	0.000454545	0.000171	0.0251198
OESOPHAGUS	NEK9_ENSG00000119638	14	103	-1.125	-0.01	-1.115	-4	-2.77	-0.38949	7.11e-06	1.39e-05	0.000163	0.0251198
OVARY	MAP3K1_ENSG00000095015	19	98	-1.12	-0.02	-1.1	-6.59	-3.44	-0.312218	0.000305171	0.000391135	0.000165	0.0251198
OVARY	VRK3_ENSG00000105053	19	98	-0.02	0.66	-0.68	-1.31	-1.11	-0.252867	0.00297378	0.00326643	0.000165	0.0251198
LUNG	FUK_ENSG00000157353	19	98	-1.27	-0.325	-0.945	-3.96	-3.36	-0.315997	0.000259551	0.000337309	0.000177	0.0252756
OSTEOSARCOMA	C9orf96_ENSG00000260489	18	99	-1.535	-0.52	-1.015	-3.04	-6.13	-0.260233	0.00230122	0.00256294	0.000183	0.0255643
OVARY	DCK_ENSG00000156136	19	98	-2.65	-0.89	-1.76	-8.01	-9.61	-0.237763	0.00492119	0.00527756	0.000198	0.0266411
OVARY	LRRK2_ENSG00000188906	19	98	-0.17	0.525	-0.695	-1.21	-1.54	-0.270715	0.00157797	0.00179563	0.000199	0.0266411
OVARY	GUCY2C_ENSG00000070019	19	98	-0.17	0.325	-0.495	-0.76	-1.26	-0.237779	0.00491871	0.00527501	0.000207	0.0271466
BREAST	KHK_ENSG00000138030	27	90	-0.425	0.155	-0.58	-2.1	-2.15	-0.257146	0.00266341	0.00294112	0.000217	0.027594
LUNG	RIOK1_ENSG00000124784	19	98	-1.81	-0.65	-1.16	-5.39	-5.75	-0.336576	0.000103465	0.000146539	0.000219	0.027594
OSTEOSARCOMA	MPP2_ENSG00000108852	18	99	-0.965	-0.26	-0.705	-2.35	-3.74	-0.240594	0.00448784	0.0048338	0.000227	0.028052
OSTEOSARCOMA	RPS6KB2_ENSG00000175634	18	99	-0.19	0.36	-0.55	-1.01	-1.69	-0.286541	0.000867831	0.00102681	0.000252	0.0296764
OSTEOSARCOMA	TGFBR2_ENSG00000163513	18	99	-1.615	-0.42	-1.195	-3.1	-3.39	-0.350018	5.48e-05	8.29e-05	0.000254	0.0296764
LUNG	PNKP_ENSG00000039650	19	98	-2.08	-1.11	-0.97	-7.06	-4.99	-0.320793	0.000210687	0.000278896	0.000253	0.0296764
OVARY	PIP4K2B_ENSG00000141720	19	98	-1.62	-0.74	-0.88	-6.99	-3.67	-0.289922	0.00076035	0.000907762	0.000282	0.0323595
BREAST	MAPK14_ENSG00000112062	27	90	0.15	0.68	-0.53	-1.82	-2.01	-0.244778	0.00390889	0.00423044	0.000297	0.0334828
BREAST	FGFRL1_ENSG00000127418	27	90	-0.41	0.08	-0.49	-1.92	-5	-0.249574	0.00332725	0.00362906	0.000305	0.0337919
OESOPHAGUS	CDKN2C_ENSG00000123080	14	103	-0.96	0.04	-1	-2.11	-2.98	-0.306451	0.000389121	0.000489693	0.000318	0.0340578
OESOPHAGUS	MAP3K5_ENSG00000197442	14	103	-0.06	0.61	-0.67	-1.76	-1.27	-0.305072	0.000434401	0.000542907	0.000314	0.0340578
BREAST	CSNK1G3_ENSG00000151292	27	90	-0.1	0.62	-0.72	-0.56	-1.8	-0.194318	0.0178925	0.0183252	0.000344	0.035496
LUNG	TAOK1_ENSG00000160551	19	98	-0.64	0.41	-1.05	-6.52	-2.3	-0.229538	0.00639597	0.00678395	0.000348	0.035496
OVARY	IKBKB_ENSG00000104365	19	98	-1.09	-0.245	-0.845	-3.92	-2.47	-0.288545	0.000802586	0.000954533	0.000346	0.035496
BREAST	PGK2_ENSG00000170950	27	90	0	0.665	-0.665	-1.75	-1.39	-0.248811	0.00353795	0.00385063	0.000364	0.0365479
BREAST	CDK7_ENSG00000134058	27	90	0.12	0.605	-0.485	-1.84	-0.75	-0.33339	0.000119808	0.00016694	0.000378	0.0368296
OVARY	ATR_ENSG00000175054	19	98	-1.26	-0.385	-0.875	-2.61	-5.61	-0.248415	0.00346033	0.00377212	0.00038	0.0368296
OVARY	NME3_ENSG00000103024	19	98	-0.89	0.025	-0.915	-2.96	-3.29	-0.209975	0.011536	0.0119788	0.000384	0.0368296
BREAST	PIK3CA_ENSG00000121879	27	90	-1.04	0.175	-1.215	-9.46	-3.27	-0.360239	3.56e-05	5.67e-05	0.000404	0.038178
BREAST	TLK2_ENSG00000146872	27	90	-0.19	0.55	-0.74	-1.65	-1.92	-0.300973	0.000513645	0.000631474	0.000432	0.0397494
OESOPHAGUS	CMPK1_ENSG00000162368	14	103	-0.79	-0.16	-0.63	-2.12	-1.74	-0.189287	0.0209231	0.0214006	0.000433	0.0397494
OVARY	XRCC6BP1_ENSG00000262145	19	98	-0.15	0.395	-0.545	-2.17	-2.36	-0.286147	0.000881218	0.00104126	0.00045	0.0407282
BREAST	NUAK1_ENSG00000074590	27	90	0.33	0.775	-0.445	-1.59	-1.55	-0.289838	0.000762878	0.000909144	0.000467	0.0416798
LUNG	PIP4K2A_ENSG00000150867	19	98	0.35	0.885	-0.535	-1.31	-1.07	-0.256642	0.00260988	0.00288628	0.000478	0.0420771
OSTEOSARCOMA	MLKL_ENSG00000168404	18	99	-0.915	-0.14	-0.775	-1.82	-1.89	-0.233928	0.00556684	0.00593975	0.0005	0.0434189
LUNG	CDK3_ENSG00000250506	19	98	-0.64	-0.085	-0.555	-2.17	-2.58	-0.326298	0.000165119	0.000223512	0.00053	0.0454104
BREAST	STK17A_ENSG00000164543	27	90	-0.93	-0.22	-0.71	-1.99	-2.72	-0.318053	0.000237446	0.000310466	0.00054	0.0456584
OSTEOSARCOMA	TP53RK_ENSG00000172315	18	99	-0.36	0.36	-0.72	-3.42	-1.82	-0.308963	0.000369675	0.000467399	0.00055	0.0459
OSTEOSARCOMA	PFKFB4_ENSG00000114268	18	99	-1.19	-0.15	-1.04	-2.78	-2.81	-0.326164	0.000166112	0.000224799	0.00056	0.0461354
LUNG	MAP4K1_ENSG00000104814	19	98	-1.35	-0.5	-0.85	-3.12	-5.48	-0.203114	0.0140327	0.0144845	0.000571	0.0464462
OSTEOSARCOMA	PIP4K2B_ENSG00000141720	18	99	-1.535	-0.7	-0.835	-3.15	-6.99	-0.284785	0.000928969	0.00109402	0.00058	0.0465885
LUNG	CKMT1B_ENSG00000237289	19	98	-1.17	-0.47	-0.7	-2.62	-4.06	-0.301239	0.000482694	0.000596089	0.00059	0.0468067
BREAST	UHMK1_ENSG00000152332	27	90	-0.48	0.235	-0.715	-1.75	-3.08	-0.26279	0.00210168	0.00234856	0.00061	0.0478032
BREAST	CDKL3_ENSG00000006837	27	90	0.53	0.92	-0.39	-2.33	-1.14	-0.283519	0.00097542	0.00114286	0.00062	0.0480014
BREAST	IP6K2_ENSG00000068745	27	90	-0.22	0.21	-0.43	-1.62	-2.48	-0.348042	6.91e-05	0.00010254	0.00064	0.04896
LUNG	TNIK_ENSG00000154310	19	98	-0.42	0.195	-0.615	-1.6	-2.11	-0.254584	0.002803	0.00308825	0.00065	0.04914
OSTEOSARCOMA	HSPB8_ENSG00000152137	18	99	-0.65	0.26	-0.91	-2.7	-2.23	-0.251811	0.00308334	0.00338137	0.00067	0.050063
OVARY	PAK4_ENSG00000130669	19	98	-0.31	0.205	-0.515	-2.18	-2.13	-0.283403	0.000979762	0.00114937	0.00068	0.0502262
BREAST	MAP2K5_ENSG00000137764	27	90	0.395	0.735	-0.34	-0.99	-1.58	-0.209912	0.0118612	0.0122962	0.00069	0.0503857
OESOPHAGUS	JAK1_ENSG00000162434	14	103	-0.55	0.35	-0.9	-3.25	-2.35	-0.218727	0.00891203	0.00934745	0.00074	0.0534297
BREAST	SGK2_ENSG00000101049	27	90	-0.46	0.07	-0.53	-2.47	-2.32	-0.298539	0.00053886	0.000658783	0.00075	0.05355
LUNG	MAP2K4_ENSG00000065559	19	98	-0.05	0.48	-0.53	-2.06	-1.05	-0.25184	0.00319442	0.00349886	0.00078	0.0544813
OVARY	HK2_ENSG00000159399	19	98	-1.38	-0.76	-0.62	-3.52	-4.75	-0.307417	0.000373724	0.000471016	0.00078	0.0544813
OSTEOSARCOMA	ADPGK_ENSG00000159322	18	99	-1.005	-0.3	-0.705	-2.93	-3.57	-0.29215	0.000696293	0.000836784	0.00085	0.0570471
BREAST	MAP3K11_ENSG00000173327	27	90	-0.99	-0.25	-0.74	-2.67	-2.5	-0.226275	0.00729438	0.00769184	0.00087	0.0570471
BREAST	MAPK8_ENSG00000107643	27	90	0.21	0.61	-0.4	-3.16	-1.57	-0.278413	0.00118487	0.00137059	0.00084	0.0570471
LUNG	PRKCB_ENSG00000166501	19	98	-0.83	-0.225	-0.605	-2.92	-2.04	-0.243942	0.00401901	0.00434983	0.00087	0.0570471
OESOPHAGUS	NLK_ENSG00000087095	14	103	-1.225	-0.42	-0.805	-4.23	-2.94	-0.28293	0.00104415	0.00122339	0.00087	0.0570471
OVARY	RIPK3_ENSG00000129465	19	98	-0.23	0.305	-0.535	-1.84	-1.41	-0.206893	0.0126062	0.0130538	0.00084	0.0570471
BREAST	BMX_ENSG00000102010	27	90	0.08	0.48	-0.4	-2.76	-1.17	-0.353469	4.97e-05	7.62e-05	0.0009	0.0572614
BREAST	STK11_ENSG00000118046	27	90	-1.32	-0.48	-0.84	-5.46	-5.8	-0.161758	0.0413917	0.041695	0.0009	0.0572614
LUNG	CDK6_ENSG00000105810	19	98	-0.58	0.04	-0.62	-9.77	-2.76	-0.207914	0.0122426	0.0126887	0.00089	0.0572614
OSTEOSARCOMA	FGFR2_ENSG00000066468	18	99	-1.77	-0.73	-1.04	-3.42	-3.57	-0.279374	0.00124866	0.00144574	0.00096	0.06048
BREAST	TPD52L3_ENSG00000170777	27	90	-0.28	0.23	-0.51	-1.95	-2.82	-0.23997	0.0045804	0.00492121	0.00099	0.0611706
BREAST	RPS6KA4_ENSG00000162302	27	90	-1.175	-0.515	-0.66	-5.02	-4.14	-0.283383	0.00102628	0.00120016	0.00099	0.0611706
LUNG	RPS6KA2_ENSG00000071242	19	98	-3	-1.87	-1.13	-9.81	-6.15	-0.28305	0.000993145	0.001164	0.00102	0.0612572
OESOPHAGUS	KCNH2_ENSG00000055118	14	103	-1.245	-0.45	-0.795	-3.38	-4.36	-0.310202	0.000350999	0.000446373	0.00101	0.0612572
OVARY	DSTYK_ENSG00000133059	19	98	-0.2	0.425	-0.625	-1.62	-2.21	-0.321833	0.000201277	0.00026754	0.00102	0.0612572
BREAST	LMTK2_ENSG00000164715	27	90	-0.1	0.415	-0.515	-1.55	-2.51	-0.147468	0.0562933	0.0564779	0.00104	0.0613123
OVARY	BCKDK_ENSG00000103507	19	98	-1.4	-0.26	-1.14	-6.62	-4.1	-0.24383	0.00417449	0.0045132	0.00104	0.0613123
OSTEOSARCOMA	PRKACA_ENSG00000072062	18	99	-0.98	-0.15	-0.83	-2.45	-2.89	-0.333184	0.000120944	0.000168718	0.00109	0.0619853
BREAST	TSSK1B_ENSG00000212122	27	90	0.245	0.67	-0.425	-2.135	-1.42	-0.251976	0.00306591	0.00335772	0.00108	0.0619853
LUNG	RPS6KB1_ENSG00000108443	19	98	-0.7	0.085	-0.785	-8.74	-2.07	-0.237423	0.00497571	0.00533345	0.00109	0.0619853
OVARY	CDK12_ENSG00000167258_CRK7	19	98	-0.74	0.29	-1.03	-2.59	-7.31	-0.337611	9.86e-05	0.000140353	0.00109	0.0619853
BREAST	PAK6_ENSG00000137843	27	90	-0.14	0.32	-0.46	-2.12	-2.45	-0.311161	0.000319191	0.000406885	0.00119	0.0670539
LUNG	STK3_ENSG00000104375	19	98	-0.57	0	-0.57	-2.37	-2.39	-0.310165	0.000332933	0.000423616	0.0012	0.0670539
OSTEOSARCOMA	PDK2_ENSG00000005882	18	99	-0.525	0.16	-0.685	-1.92	-2.15	-0.285836	0.000891919	0.00105332	0.00129	0.0702503
OSTEOSARCOMA	TESK1_ENSG00000107140	18	99	-0.945	-0.3	-0.645	-3.31	-2.51	-0.277762	0.00121429	0.0014049	0.00129	0.0702503
LUNG	MAP2K7_ENSG00000076984	19	98	-1.67	-0.66	-1.01	-9.48	-6.27	-0.285111	0.00091732	0.00108093	0.00127	0.0702503
OVARY	JAK3_ENSG00000105639	19	98	-0.38	0.165	-0.545	-1.52	-1.78	-0.188708	0.0207938	0.0212416	0.00135	0.0722925
OVARY	TRIB1_ENSG00000173334	19	98	-0.55	0.23	-0.78	-2.72	-3.27	-0.24841	0.00346087	0.00377268	0.00134	0.0722925
OSTEOSARCOMA	CHUK_ENSG00000213341	18	99	-0.325	0.24	-0.565	-0.94	-1.46	-0.282333	0.00102083	0.00119458	0.00141	0.0748815
OSTEOSARCOMA	CLK4_ENSG00000113240	18	99	-0.835	-0.115	-0.72	-3.09	-2.06	-0.37723	1.5e-05	2.66e-05	0.00143	0.0753211
LUNG	CDK16_ENSG00000102225	19	98	-0.87	0.005	-0.875	-3.91	-3.83	-0.246692	0.00366679	0.00398595	0.00152	0.07752
LUNG	PRKCG_ENSG00000126583	19	98	0.23	0.64	-0.41	-0.39	-0.71	-0.226799	0.00717791	0.00758251	0.0015	0.07752
OESOPHAGUS	PDK1_ENSG00000152256	14	103	-0.565	0.09	-0.655	-2.23	-1.73	-0.169601	0.0337681	0.0341925	0.00152	0.07752
OVARY	SGK223_ENSG00000182319	19	98	-1.38	-0.52	-0.86	-7.55	-3.01	-0.282708	0.00100626	0.00117834	0.0015	0.07752
OSTEOSARCOMA	FGFR1_ENSG00000077782	18	99	-0.77	-0.08	-0.69	-4.93	-2.57	-0.273556	0.00142099	0.00162782	0.00154	0.0779216
LUNG	TK2_ENSG00000166548	19	98	-0.22	0.67	-0.89	-1.39	-1.85	-0.263844	0.00202411	0.00226995	0.00158	0.0793209
LUNG	CDK1_ENSG00000170312	19	98	-2.19	-1.185	-1.005	-12.16	-13.77	-0.225757	0.00719454	0.00759572	0.00161	0.0795835
OVARY	MST1R_ENSG00000164078	19	98	-1.28	-0.53	-0.75	-3.4	-3.22	-0.259376	0.00237174	0.00263646	0.00161	0.0795835
BREAST	PRKCA_ENSG00000154229	27	90	-0.545	0.17	-0.715	-1.59	-2.6	-0.277213	0.00129502	0.00149157	0.00163	0.0799571
OVARY	MAP2K3_ENSG00000034152	19	98	-1.55	-0.73	-0.82	-3.28	-4.61	-0.180125	0.0259863	0.0264146	0.00172	0.0837327
OSTEOSARCOMA	ITPKC_ENSG00000086544	18	99	-0.16	0.51	-0.67	-1.02	-1.42	-0.278481	0.0011818	0.00136971	0.0018	0.0841715
OSTEOSARCOMA	KSR1_ENSG00000141068	18	99	-2.12	-0.79	-1.33	-5.19	-5.2	-0.312834	0.000297262	0.00038196	0.00177	0.0841715
OSTEOSARCOMA	PAPSS2_ENSG00000198682	18	99	-0.235	0.39	-0.625	-1.66	-1.66	-0.297759	0.000556158	0.000679584	0.00177	0.0841715
BREAST	RPS6KA3_ENSG00000177189	27	90	0.32	0.63	-0.31	-1.34	-1.86	-0.184109	0.0234565	0.0238696	0.0018	0.0841715
LUNG	AKT3_ENSG00000117020	19	98	-1.37	-0.44	-0.93	-3.11	-3.3	-0.244878	0.00403273	0.00436702	0.00177	0.0841715
LUNG	RELA_ENSG00000173039	19	98	-2.18	-1.28	-0.9	-5.02	-4.91	-0.295059	0.000620033	0.00075128	0.00186	0.0841715
OESOPHAGUS	FXN_ENSG00000165060	14	103	0.105	0.65	-0.545	-0.6	-4.25	-0.237829	0.00491073	0.00527446	0.00184	0.0841715
OESOPHAGUS	MAP4K2_ENSG00000168067	14	103	-0.89	-0.1	-0.79	-3.63	-6.12	-0.166089	0.0367517	0.0371602	0.00185	0.0841715
OESOPHAGUS	SCYL3_ENSG00000000457	14	103	-0.985	-0.19	-0.795	-2.92	-2.21	-0.227299	0.00685902	0.00726508	0.00186	0.0841715
OVARY	MPP3_ENSG00000161647	19	98	-1.5	-0.425	-1.075	-4.63	-9.49	-0.215463	0.00982317	0.0102544	0.00185	0.0841715
OSTEOSARCOMA	CDC42BPB_ENSG00000198752	18	99	0.005	0.45	-0.445	-1.87	-1.72	-0.246216	0.00372572	0.00404788	0.0019	0.0847875
LUNG	SBK1_ENSG00000188322	19	98	-0.52	0.305	-0.825	-4.39	-2.39	-0.206546	0.0127318	0.0131799	0.0019	0.0847875
BREAST	CRIM1_ENSG00000261899	27	90	0.01	0.45	-0.44	-3.03	-1.89	-0.185912	0.0223807	0.0227986	0.002	0.0886345
OESOPHAGUS	AATK_ENSG00000181409	14	103	-1.43	-0.13	-1.3	-3.38	-4.18	-0.240261	0.00469074	0.00505171	0.00207	0.0911084
LUNG	NEK2_ENSG00000117650	19	98	-0.93	-0.31	-0.62	-2.21	-3.31	-0.212037	0.0108646	0.0113034	0.00212	0.0914303
LUNG	NME7_ENSG00000143156	19	98	0.18	0.715	-0.535	-2.05	-0.8	-0.244068	0.00428652	0.00463178	0.0021	0.0914303
OESOPHAGUS	XYLB_ENSG00000093217	14	103	-0.215	0.54	-0.755	-1.6	-3.03	-0.274789	0.00147921	0.00169663	0.00212	0.0914303
BREAST	DDR2_ENSG00000162733	27	90	0.21	0.58	-0.37	-0.63	-1.45	-0.210539	0.0113491	0.0117766	0.00224	0.0959616
LUNG	TSKS_ENSG00000126467	19	98	0	0.59	-0.59	-2.16	-1.71	-0.227135	0.00689399	0.00729048	0.00229	0.0974539
LUNG	STRADA_ENSG00000266173	19	98	-1	-0.265	-0.735	-2.66	-3.89	-0.21409	0.0102297	0.0106641	0.00244	0.103154
OSTEOSARCOMA	LMBR1_ENSG00000105983	18	99	0.15	0.65	-0.5	-0.83	-2.74	-0.242347	0.00423664	0.00457525	0.00248	0.10416
OVARY	ROCK2_ENSG00000134318	19	98	-0.25	0.275	-0.525	-1.36	-2.29	-0.270016	0.00161891	0.00183937	0.00261	0.108908
OVARY	ALPK3_ENSG00000136383	19	98	-0.76	-0.15	-0.61	-2.67	-9.02	-0.223022	0.00782506	0.00823515	0.00274	0.113595
OVARY	EPHA6_ENSG00000080224	19	98	-3.49	-2.48	-1.01	-15.48	-7.29	-0.287166	0.000846976	0.00100355	0.00279	0.114927
LUNG	GRK4_ENSG00000125388	19	98	-2.01	-1.02	-0.99	-4.44	-5.49	-0.207657	0.0126512	0.0131031	0.00281	0.115013
OSTEOSARCOMA	PRKCH_ENSG00000027075	18	99	-1.79	-1.04	-0.75	-5.37	-5.59	-0.284052	0.00104733	0.00122684	0.00285	0.115912
OSTEOSARCOMA	MAST4_ENSG00000069020	18	99	0.45	0.82	-0.37	-0.95	-0.87	-0.214994	0.00996031	0.0103949	0.00289	0.11607
BREAST	NPR2_ENSG00000159899	27	90	0.4	0.78	-0.38	-1.16	-0.41	-0.263098	0.00207874	0.00232436	0.00289	0.11607
OSTEOSARCOMA	CERK_ENSG00000100422	18	99	0.015	0.48	-0.465	-0.99	-1.63	-0.220254	0.0085115	0.00893193	0.00295	0.117226
BREAST	CKS2_ENSG00000123975	27	90	0.79	1.01	-0.22	-0.18	0.16	-0.235182	0.00534795	0.0057071	0.00297	0.117226
BREAST	LTK_ENSG00000062524	27	90	0.2	0.575	-0.375	-2.16	-1.19	-0.218646	0.00893352	0.00934493	0.00301	0.117226
BREAST	PIK3CB_ENSG00000051382	27	90	-0.59	-0.11	-0.48	-2.1	-2.55	-0.192319	0.0193078	0.019743	0.00301	0.117226
LUNG	CDK20_ENSG00000156345	19	98	-1.56	-0.72	-0.84	-3.8	-3.14	-0.183556	0.0237951	0.0242328	0.00299	0.117226
OSTEOSARCOMA	TPK1_ENSG00000196511	18	99	-2.275	-1.44	-0.835	-4.38	-6.12	-0.234626	0.00544402	0.00581419	0.00306	0.118455
BREAST	PRKX_ENSG00000183943	27	90	0.36	0.74	-0.38	-1.5	-1.45	-0.200659	0.015395	0.0158364	0.00312	0.120055
BREAST	PIP5K1B_ENSG00000107242	27	90	0.02	0.375	-0.355	-1.93	-1.04	-0.150476	0.0526805	0.0528921	0.00316	0.12087
LUNG	CDKL1_ENSG00000100490	19	98	-1.13	-0.48	-0.65	-3.28	-4.34	-0.278271	0.00124484	0.00143937	0.00318	0.120915
LUNG	CDK11B_ENSG00000248333	19	98	-1.97	-0.82	-1.15	-5.69	-22.15	-0.264191	0.00199912	0.0022435	0.0032	0.12096
OESOPHAGUS	EPHA10_ENSG00000183317	14	103	-1.055	-0.18	-0.875	-3.16	-4.73	-0.21677	0.00944914	0.00989039	0.00325	0.122132
LUNG	INSR_ENSG00000171105	19	98	-0.93	-0.275	-0.655	-2.92	-6.15	-0.242231	0.00425285	0.00459085	0.00334	0.124784
OESOPHAGUS	DGUOK_ENSG00000114956	14	103	-0.93	-0.05	-0.88	-3.38	-3.71	-0.306055	0.000395601	0.000497184	0.00344	0.127777
OSTEOSARCOMA	INSRR_ENSG00000027644	18	99	-0.72	-0.2	-0.52	-1.34	-5.77	-0.150321	0.0544093	0.0546733	0.00373	0.137753
BREAST	BLK_ENSG00000136573	27	90	0.055	0.545	-0.49	-1.63	-1.45	-0.208067	0.0125041	0.0129414	0.00389	0.142841
OSTEOSARCOMA	LCK_ENSG00000182866	18	99	-0.58	-0.04	-0.54	-1.63	-2.68	-0.233227	0.00569256	0.00606819	0.00411	0.150062
OSTEOSARCOMA	RPS6KL1_ENSG00000198208	18	99	-1.49	-0.79	-0.7	-3.07	-5.34	-0.16694	0.0360104	0.0363893	0.0043	0.154727
OVARY	CKS2_ENSG00000123975	19	98	0.74	1.015	-0.275	0.2	-0.18	-0.261807	0.00217651	0.00243092	0.00431	0.154727
OVARY	DGKA_ENSG00000065357	19	98	-1.15	-0.515	-0.635	-5.56	-3.19	-0.209632	0.0116514	0.0120948	0.00428	0.154727
BREAST	TESK1_ENSG00000107140	27	90	-0.81	-0.315	-0.495	-2.21	-3.31	-0.166683	0.0362326	0.0365666	0.00443	0.158151
OSTEOSARCOMA	PIK3CG_ENSG00000105851	18	99	-0.885	-0.25	-0.635	-2.82	-2.16	-0.206574	0.0127216	0.0131725	0.00449	0.159407
OESOPHAGUS	RIOK3_ENSG00000101782	14	103	-0.14	0.395	-0.535	-1.62	-1.99	-0.22801	0.00691469	0.00732542	0.00456	0.161003
OVARY	PRKCQ_ENSG00000065675	19	98	0.13	0.515	-0.385	-1.42	-5.45	-0.183565	0.0237898	0.0242276	0.00463	0.162581
OSTEOSARCOMA	ULK4_ENSG00000168038	18	99	-0.815	-0.21	-0.605	-2.07	-3.39	-0.205523	0.0131084	0.0135606	0.00471	0.164492
OSTEOSARCOMA	STK24_ENSG00000102572	18	99	0.065	0.53	-0.465	-1.24	-1.8	-0.28128	0.00106273	0.00124029	0.005	0.17
BREAST	ABL2_ENSG00000143322	27	90	-0.31	0.19	-0.5	-1.93	-2.26	-0.222254	0.00801042	0.00841233	0.00498	0.17
LUNG	CSNK1G1_ENSG00000169118	19	98	-2.31	-1.175	-1.135	-6.94	-9.35	-0.283051	0.000993104	0.00116396	0.005	0.17
LUNG	MAPKAPK5_ENSG00000089022	19	98	-0.53	-0.005	-0.525	-4.12	-2.3	-0.261109	0.00223101	0.00248837	0.005	0.17
OVARY	PRKAR2A_ENSG00000114302	19	98	-0.37	0.22	-0.59	-2.35	-1.77	-0.290269	0.000750019	0.000896301	0.00496	0.17
OESOPHAGUS	BLK_ENSG00000136573	14	103	0.045	0.57	-0.525	-1.45	-1.63	-0.203119	0.0143778	0.0148535	0.00503	0.17012
OSTEOSARCOMA	WNK3_ENSG00000196632	18	99	-0.22	0.25	-0.47	-2.17	-2.52	-0.28899	0.000788704	0.000939437	0.0051	0.170691
OVARY	CKB_ENSG00000166165	19	98	0.49	0.83	-0.34	-0.46	-0.98	-0.169173	0.0341211	0.0345052	0.0051	0.170691
LUNG	CSNK1E_ENSG00000213923	19	98	-1.84	-1.21	-0.63	-4.49	-7.94	-0.204827	0.0133699	0.0138201	0.0053	0.172009
OESOPHAGUS	EFNB3_ENSG00000108947	14	103	-1.87	-0.68	-1.19	-4.08	-6.3	-0.260432	0.00228509	0.00254929	0.0053	0.172009
OESOPHAGUS	PIK3CD_ENSG00000171608	14	103	-0.175	0.37	-0.545	-1.15	-2.58	-0.250151	0.00338213	0.00369946	0.00529	0.172009
OESOPHAGUS	EIF2AK2_ENSG00000055332	14	103	0.11	0.6	-0.49	-0.67	-1	-0.107996	0.123227	0.123238	0.0052	0.172009
OESOPHAGUS	SIK1_ENSG00000142178	14	103	0	0.48	-0.48	-1.72	-1.71	-0.237829	0.00491065	0.00527439	0.0053	0.172009
OESOPHAGUS	PBK_ENSG00000168078	14	103	0.38	0.74	-0.36	-0.92	-0.87	-0.193	0.0185418	0.0190177	0.0053	0.172009
OSTEOSARCOMA	GUK1_ENSG00000143774	18	99	-0.9	-0.135	-0.765	-6.16	-7.84	-0.253854	0.00298269	0.00327923	0.0054	0.173502
OVARY	MAPK1_ENSG00000100030	19	98	-1.78	-0.825	-0.955	-4.88	-6.36	-0.304667	0.000419089	0.000523333	0.0054	0.173502
OSTEOSARCOMA	PANK4_ENSG00000157881	18	99	-2.325	-1.25	-1.075	-5.1	-6.28	-0.151857	0.0510828	0.0513635	0.0056	0.175255
OSTEOSARCOMA	EIF2AK2_ENSG00000055332	18	99	0.27	0.68	-0.41	-1	-0.92	-0.287236	0.00084467	0.00100128	0.0055	0.175255
OSTEOSARCOMA	PTK7_ENSG00000112655	18	99	-2.91	-1.95	-0.96	-7.26	-8.1	-0.297753	0.000556283	0.000679726	0.0056	0.175255
OSTEOSARCOMA	RPS6KA1_ENSG00000117676	18	99	-0.8	-0.315	-0.485	-2.14	-2.29	-0.153953	0.0494697	0.049764	0.0056	0.175255
LUNG	SRC_ENSG00000197122	19	98	-0.23	0.16	-0.39	-2.34	-2.52	-0.175327	0.0293283	0.0297399	0.0056	0.175255
LUNG	DGCR14_ENSG00000100056	19	98	-0.98	-0.215	-0.765	-2.37	-3.6	-0.175322	0.0293319	0.0297435	0.0057	0.175255
OVARY	MAP4K1_ENSG00000104814	19	98	-1.23	-0.51	-0.72	-3.01	-5.48	-0.198311	0.0160421	0.0164963	0.00564	0.175255
OVARY	TAOK2_ENSG00000149930	19	98	0.24	0.63	-0.39	-1.57	-0.82	-0.183218	0.0240039	0.0244408	0.0057	0.175255
OVARY	UCK2_ENSG00000143179	19	98	-0.63	-0.045	-0.585	-4.95	-2.02	-0.34927	5.68e-05	8.56e-05	0.0057	0.175255
LUNG	PLK3_ENSG00000173846	19	98	-0.7	-0.165	-0.535	-3.54	-2.04	-0.217179	0.00933456	0.00976146	0.0059	0.18054
OESOPHAGUS	TEX14_ENSG00000121101	14	103	-1.185	-0.42	-0.765	-2.08	-3.41	-0.174273	0.030107	0.0305492	0.006	0.18273
OSTEOSARCOMA	STK38_ENSG00000112079	18	99	-1.355	-0.63	-0.725	-3.02	-4.26	-0.24923	0.00348861	0.00380524	0.0061	0.184899
BREAST	CAMK2B_ENSG00000058404	27	90	-0.995	-0.33	-0.665	-5.87	-2.66	-0.189229	0.0209552	0.0213852	0.0063	0.188297
LUNG	CDK17_ENSG00000059758	19	98	-0.77	-0.03	-0.74	-3.7	-5	-0.238458	0.0048115	0.00516505	0.0063	0.188297
OESOPHAGUS	MAP2K6_ENSG00000108984	14	103	-0.085	0.35	-0.435	-1.39	-2.09	-0.213904	0.010854	0.0113161	0.0063	0.188297
OSTEOSARCOMA	PLK2_ENSG00000145632	18	99	-0.245	0.18	-0.425	-1.2	-1.36	-0.263397	0.00205668	0.00230498	0.0065	0.191601
OESOPHAGUS	CKMT2_ENSG00000131730	14	103	-0.88	-0.14	-0.74	-1.48	-3.74	-0.225351	0.00728516	0.00769838	0.0065	0.191601
OVARY	PRKAG2_ENSG00000106617	19	98	0.46	0.815	-0.355	-1.42	-2.28	-0.240872	0.00444716	0.00479082	0.0065	0.191601
LUNG	PIK3C2G_ENSG00000139144	19	98	-1.42	-0.785	-0.635	-5.68	-5.48	-0.183898	0.0235855	0.024024	0.0067	0.194815
LUNG	RET_ENSG00000165731	19	98	-0.45	0.09	-0.54	-2.05	-3.05	-0.25676	0.00280314	0.00309371	0.0067	0.194815
OVARY	MAPK15_ENSG00000181085	19	98	-0.62	-0.155	-0.465	-2.6	-3.3	-0.156109	0.0464037	0.0467075	0.0067	0.194815
LUNG	PRKD2_ENSG00000105287	19	98	-0.77	0.01	-0.78	-3.5	-5.23	-0.21032	0.0114212	0.0118634	0.0068	0.19595
OESOPHAGUS	TYK2_ENSG00000105397	14	103	-0.86	-0.32	-0.54	-3.04	-4.21	-0.261607	0.00219199	0.00245108	0.0068	0.19595
BREAST	STK38L_ENSG00000211455	27	90	-0.97	-0.445	-0.525	-5.73	-2.07	-0.285322	0.000909857	0.00107109	0.0069	0.197064
OESOPHAGUS	PKN3_ENSG00000160447	14	103	-0.915	-0.31	-0.605	-2.58	-2.1	-0.237433	0.00497409	0.0053395	0.0069	0.197064
LUNG	PFKP_ENSG00000067057	19	98	-1.02	-0.395	-0.625	-3.77	-5.13	-0.157482	0.0449673	0.0452808	0.007	0.199035
BREAST	DGKK_ENSG00000267972	27	90	0.42	0.675	-0.255	-1.09	-0.7	-0.224662	0.00744144	0.00783634	0.0071	0.199234
LUNG	CSNK2A1_ENSG00000101266	19	98	0.69	0.93	-0.24	-0.72	-1.52	-0.193862	0.0181151	0.0185682	0.0071	0.199234
OVARY	DTYMK_ENSG00000168393	19	98	0.27	0.705	-0.435	-0.76	-1.86	-0.206551	0.0127297	0.0131778	0.0071	0.199234
OSTEOSARCOMA	TNK2_ENSG00000061938	18	99	-0.68	-0.11	-0.57	-2.41	-3.03	-0.257429	0.00253927	0.00281302	0.0072	0.200291
LUNG	ALDH18A1_ENSG00000059573	19	98	-0.87	0.15	-1.02	-3.85	-7.63	-0.325945	0.000167741	0.000226728	0.0072	0.200291
OVARY	IKBKAP_ENSG00000070061	19	98	0.13	0.465	-0.335	-0.89	-1.16	-0.224389	0.00750418	0.00790989	0.0073	0.20133
OVARY	TESK2_ENSG00000070759	19	98	0.16	0.56	-0.4	-0.77	-1.04	-0.210444	0.0116811	0.0121286	0.0073	0.20133
BREAST	CSNK1A1L_ENSG00000180138	27	90	0.21	0.54	-0.33	-1.62	-0.61	-0.23967	0.00462547	0.00496745	0.0074	0.201493
LUNG	PHKG2_ENSG00000156873	19	98	-0.19	0.285	-0.475	-1.7	-1.65	-0.320111	0.000217075	0.000286584	0.0074	0.201493
OVARY	SRPK1_ENSG00000096063	19	98	-0.34	0.125	-0.465	-4.17	-2.58	-0.253212	0.00293875	0.00322991	0.0074	0.201493
OESOPHAGUS	RPS6KA6_ENSG00000072133	14	103	0.005	0.43	-0.425	-1.26	-2.19	-0.174277	0.0301044	0.0305466	0.0075	0.2025
OESOPHAGUS	TBK1_ENSG00000183735	14	103	-0.51	0.14	-0.65	-1.65	-2.31	-0.172326	0.0315913	0.0320265	0.0075	0.2025
BREAST	TGFBR1_ENSG00000106799	27	90	-0.17	0.19	-0.36	-1.42	-2.12	-0.177206	0.0279799	0.0283686	0.0077	0.206168
LUNG	EPHA3_ENSG00000044524	19	98	-1.35	-0.385	-0.965	-3.76	-5.08	-0.270358	0.00159878	0.00181787	0.0077	0.206168
OSTEOSARCOMA	MAP3K19_ENSG00000176601	18	99	-1.65	-0.9	-0.75	-3.38	-4.52	-0.274959	0.00134878	0.00155013	0.0079	0.208055
OESOPHAGUS	NRBP2_ENSG00000260533	14	103	-1.745	-0.71	-1.035	-7.84	-7.46	-0.263553	0.00204523	0.0022959	0.0079	0.208055
OVARY	EIF2AK4_ENSG00000128829	19	98	0.5	0.81	-0.31	-0.91	-2.09	-0.257772	0.0026063	0.00288509	0.0079	0.208055
OVARY	PAK2_ENSG00000180370	19	98	-0.37	0.19	-0.56	-2.19	-3.19	-0.139139	0.0681645	0.0683265	0.0079	0.208055
LUNG	MAGI1_ENSG00000151276	19	98	-0.61	-0.14	-0.47	-3.36	-5.88	-0.228849	0.00653549	0.00692595	0.0081	0.211588
LUNG	NEK11_ENSG00000114670	19	98	-1.78	-1.09	-0.69	-11.32	-9.33	-0.19419	0.0179546	0.018408	0.0081	0.211588
OVARY	HK3_ENSG00000160883	19	98	0.47	0.8	-0.33	-0.54	-0.68	-0.133469	0.0756988	0.0758136	0.0082	0.213333
BREAST	AK5_ENSG00000154027	27	90	0.22	0.465	-0.245	-1.4	-1.4	-0.220148	0.00853868	0.00894629	0.0083	0.2142
LUNG	MAPK12_ENSG00000188130	19	98	0.36	0.775	-0.415	-0.16	-1.53	-0.160919	0.0415271	0.0418637	0.0083	0.2142
OSTEOSARCOMA	NEK4_ENSG00000114904	18	99	-0.39	0.3	-0.69	-1.34	-9.13	-0.191494	0.0193074	0.0197626	0.0085	0.215043
BREAST	GSK3A_ENSG00000105723	27	90	-0.61	-0.23	-0.38	-3.59	-2.61	-0.251381	0.00312888	0.00342318	0.0084	0.215043
LUNG	PRPS1L1_ENSG00000229937	19	98	-0.05	0.335	-0.385	-0.88	-3.54	-0.154832	0.0492444	0.0495346	0.0085	0.215043
OVARY	PFKM_ENSG00000152556	19	98	-0.05	0.46	-0.51	-2.31	-10.68	-0.199345	0.0155899	0.0160439	0.0085	0.215043
OVARY	PRKCSH_ENSG00000130175	19	98	-0.01	0.38	-0.39	-1.18	-1.72	-0.277574	0.0012777	0.0014749	0.0084	0.215043
OSTEOSARCOMA	HIPK2_ENSG00000064393	18	99	-0.255	0.24	-0.495	-1.67	-2.17	-0.194298	0.0179025	0.0183596	0.0087	0.216691
OSTEOSARCOMA	NEK8_ENSG00000160602	18	99	-2.22	-1.35	-0.87	-5.65	-5.79	-0.285477	0.000904405	0.00106704	0.0087	0.216691
BREAST	STK25_ENSG00000115694	27	90	-0.07	0.315	-0.385	-1.86	-1.05	-0.199723	0.0154274	0.015863	0.0087	0.216691
OVARY	PHKA1_ENSG00000067177	19	98	0.57	0.83	-0.26	-0.95	-0.62	-0.147197	0.0566287	0.0568635	0.0087	0.216691
OSTEOSARCOMA	DYRK2_ENSG00000127334	18	99	-0.48	-0.03	-0.45	-1.62	-2.68	-0.247606	0.00355589	0.00387208	0.0088	0.217495
OVARY	KALRN_ENSG00000160145	19	98	-0.42	0.07	-0.49	-2.72	-1.93	-0.210328	0.0114189	0.011861	0.0088	0.217495
OESOPHAGUS	CSNK1G2_ENSG00000133275	14	103	0.21	0.64	-0.43	-1.95	-1.41	-0.253427	0.00291707	0.00321221	0.0089	0.218288
OESOPHAGUS	MUSK_ENSG00000030304	14	103	-2.055	-1.06	-0.995	-3.02	-4.26	-0.196882	0.0166847	0.0171603	0.0089	0.218288
BREAST	MLK4_ENSG00000143674	27	90	0.5	0.93	-0.43	-1.61	-0.85	-0.186771	0.0223483	0.0227727	0.0091	0.219837
BREAST	MAST3_ENSG00000099308	27	90	-0.04	0.365	-0.405	-2.13	-1.93	-0.18738	0.0219963	0.0224222	0.0091	0.219837
OESOPHAGUS	CHUK_ENSG00000213341	14	103	-0.295	0.23	-0.525	-1.22	-1.46	-0.283446	0.000978131	0.00114951	0.0091	0.219837
OESOPHAGUS	PIK3R2_ENSG00000105647	14	103	-0.47	0.02	-0.49	-1.64	-2.65	-0.208194	0.0121444	0.0126066	0.009	0.219837
BREAST	MAPK3_ENSG00000102882	27	90	-0.68	-0.11	-0.57	-3.4	-3.77	-0.228552	0.00659636	0.00697892	0.0092	0.22142
OESOPHAGUS	CSNK1A1L_ENSG00000180138	14	103	-0.07	0.45	-0.52	-0.59	-1.62	-0.224571	0.00746235	0.00787836	0.0093	0.222163
OESOPHAGUS	PDK3_ENSG00000067992	14	103	-0.435	0.14	-0.575	-2.92	-8.19	-0.177004	0.0281221	0.0285729	0.0093	0.222163
BREAST	RPS6KA6_ENSG00000072133	27	90	0.16	0.455	-0.295	-1.15	-2.19	-0.106921	0.125608	0.125415	0.0094	0.22372
OVARY	CKMT2_ENSG00000131730	19	98	-0.82	-0.15	-0.67	-2.51	-3.74	-0.20895	0.011883	0.0123275	0.0095	0.224438
OVARY	FPGT.TNNI3K_ENSG00000259030	19	98	0.98	1.21	-0.23	0	-0.28	-0.13691	0.0705179	0.0706637	0.0095	0.224438
BREAST	MAP3K7_ENSG00000135341	27	90	-1.04	-0.4	-0.64	-4.62	-3.75	-0.176296	0.0286263	0.0290112	0.0097	0.22749
BREAST	SRPK3_ENSG00000184343	27	90	0.03	0.34	-0.31	-0.84	-1.68	-0.128546	0.0836022	0.083602	0.0097	0.22749
OSTEOSARCOMA	EPHA1_ENSG00000146904	18	99	-1.09	-0.335	-0.755	-2.81	-3.54	-0.179903	0.0266536	0.0270879	0.0098	0.22817
OVARY	PFKFB2_ENSG00000123836	19	98	-0.07	0.375	-0.445	-1.95	-1.93	-0.222677	0.00790795	0.00831912	0.0098	0.22817
BREAST	HSPB8_ENSG00000152137	27	90	-0.21	0.27	-0.48	-2.23	-2.7	-0.213235	0.01049	0.0109131	0.01	0.230323
LUNG	IP6K1_ENSG00000176095	19	98	0.47	0.93	-0.46	-0.66	-1.35	-0.244298	0.00397181	0.00430113	0.01	0.230323
OVARY	CAMKK1_ENSG00000004660	19	98	0.315	0.7325	-0.4175	-0.45	-1.075	-0.23468	0.00543472	0.00580333	0.01	0.230323
BREAST	CAMKK2_ENSG00000110931	27	90	0.42	0.705	-0.285	-0.86	-0.6	-0.267004	0.00180652	0.00203628	0.0101	0.231795
LUNG	PIM1_ENSG00000137193	19	98	-0.32	0.18	-0.5	-1.36	-2.77	-0.219928	0.00859568	0.00901507	0.0102	0.233257
BREAST	MTOR_ENSG00000198793	27	90	-1.36	-0.685	-0.675	-3.54	-6.41	-0.17179	0.0320103	0.0323735	0.0104	0.23615
LUNG	TNK1_ENSG00000174292	19	98	-0.72	-0.09	-0.63	-3.2	-2.74	-0.23811	0.00486615	0.00522111	0.0104	0.23615
LUNG	CSF1R_ENSG00000182578	19	98	-1.6	-0.835	-0.765	-3.47	-4.93	-0.251492	0.00311714	0.00341571	0.0105	0.236747
OESOPHAGUS	MYO3A_ENSG00000095777	14	103	-0.825	-0.27	-0.555	-4.08	-2.15	-0.221842	0.00811152	0.00853694	0.0105	0.236747
BREAST	DYRK1B_ENSG00000105204	27	90	0	0.325	-0.325	-1.8	-2.06	-0.163691	0.0389087	0.0392234	0.0107	0.239576
LUNG	STK19_ENSG00000206342	19	98	-0.11	0.23	-0.34	-2.66	-2.02	-0.22165	0.00815904	0.00857335	0.0107	0.239576
OVARY	TAF1L_ENSG00000122728	19	98	-0.73	-0.215	-0.515	-1.56	-7.83	-0.226101	0.00711837	0.0075184	0.0109	0.243206
BREAST	MAPK11_ENSG00000185386	27	90	-0.275	0.07	-0.345	-1.41	-3.21	-0.159906	0.0432055	0.0434953	0.011	0.243442
LUNG	CDK9_ENSG00000136807	19	98	-0.04	0.37	-0.41	-1.08	-1.34	-0.14788	0.055787	0.0560274	0.0111	0.243442
LUNG	PIK3CG_ENSG00000105851	19	98	-0.78	-0.22	-0.56	-1.7	-2.82	-0.184589	0.0231661	0.0236062	0.011	0.243442
LUNG	PTK2_ENSG00000169398	19	98	-1.05	-0.4	-0.65	-4.22	-3.21	-0.211833	0.0112217	0.0116668	0.0111	0.243442
OVARY	EPHB6_ENSG00000260195	19	98	-0.94	-0.465	-0.475	-2.54	-5.15	-0.162288	0.0402169	0.0405621	0.0111	0.243442
OSTEOSARCOMA	ALPK2_ENSG00000198796	18	99	0.42	0.73	-0.31	-1.15	-0.98	-0.226487	0.00724695	0.00765433	0.0112	0.244188
BREAST	HK1_ENSG00000156515	27	90	0.12	0.37	-0.25	-1.69	-1.56	-0.176304	0.0286204	0.0290053	0.0114	0.244188
BREAST	NME5_ENSG00000112981	27	90	0.87	1.11	-0.24	-0.55	-0.45	-0.226765	0.00697369	0.00736207	0.0114	0.244188
LUNG	CALM3_ENSG00000160014	19	98	-1.15	-0.705	-0.445	-3.83	-3.76	-0.198311	0.0160421	0.0164963	0.0113	0.244188
LUNG	MARK3_ENSG00000075413	19	98	-1.79	-1.185	-0.605	-3.77	-7.97	-0.216155	0.0096235	0.010053	0.0114	0.244188
OESOPHAGUS	PIP5K1A_ENSG00000143398	14	103	-0.725	0.09	-0.815	-3.53	-2.63	-0.250686	0.00320398	0.00351132	0.0114	0.244188
OVARY	EPHB3_ENSG00000182580	19	98	-0.66	-0.16	-0.5	-2.45	-2.11	-0.215811	0.00972237	0.0101527	0.0114	0.244188
BREAST	MAPKAPK3_ENSG00000114738	27	90	-1.17	-0.75	-0.42	-3.4	-3.86	-0.188008	0.0211824	0.0216052	0.0116	0.245203
LUNG	XYLB_ENSG00000093217	19	98	-0.09	0.525	-0.615	-3.03	-1.6	-0.232772	0.00614991	0.00654039	0.0116	0.245203
OESOPHAGUS	DLG2_ENSG00000150672	14	103	0.305	0.76	-0.455	-1.01	-1.38	-0.165445	0.0386128	0.0390185	0.0115	0.245203
OVARY	CDK4_ENSG00000135446	19	98	-0.98	-0.28	-0.7	-7.97	-8.35	-0.20963	0.0116518	0.0120952	0.0116	0.245203
OSTEOSARCOMA	IRAK3_ENSG00000090376	18	99	-1.47	-0.69	-0.78	-5.49	-5.35	-0.20131	0.0147607	0.015217	0.0117	0.2457
LUNG	CAMK1_ENSG00000134072	19	98	-1.18	-0.565	-0.615	-3.52	-7.38	-0.2237	0.00766449	0.00807242	0.0117	0.2457
OSTEOSARCOMA	TAOK3_ENSG00000135090	18	99	-0.53	0.11	-0.64	-1.74	-2.66	-0.218851	0.00887887	0.00930335	0.0119	0.246364
OSTEOSARCOMA	RPS6KA5_ENSG00000100784	18	99	-0.87	-0.4	-0.47	-2.52	-2.67	-0.215693	0.00975639	0.0101893	0.0119	0.246364
OSTEOSARCOMA	STK39_ENSG00000198648	18	99	-2.625	-1.55	-1.075	-4.46	-6.16	-0.208324	0.0120992	0.0125474	0.012	0.246364
LUNG	PDK1_ENSG00000152256	19	98	-0.23	0.145	-0.375	-1.37	-2.23	-0.1743	0.0300875	0.030495	0.012	0.246364
LUNG	PFKFB3_ENSG00000170525	19	98	-1.3	-0.78	-0.52	-10.19	-4.02	-0.209745	0.0119183	0.012367	0.012	0.246364
OESOPHAGUS	MERTK_ENSG00000153208	14	103	-1.31	-0.41	-0.9	-4.95	-4.7	-0.187528	0.0214519	0.0219241	0.0119	0.246364
OESOPHAGUS	PAK1_ENSG00000149269	14	103	-2.055	-1.39	-0.665	-4.36	-6.55	-0.239385	0.00466863	0.00502572	0.012	0.246364
OSTEOSARCOMA	SBK1_ENSG00000188322	18	99	-0.3	0.32	-0.62	-2.28	-4.39	-0.23042	0.00622115	0.00660743	0.0121	0.24684
OESOPHAGUS	STK3_ENSG00000104375	14	103	-0.6	-0.1	-0.5	-1.4	-2.39	-0.204687	0.0134228	0.013891	0.0121	0.24684
LUNG	PANK3_ENSG00000120137	19	98	0.39	0.72	-0.33	-0.44	-0.95	-0.160575	0.0418623	0.0421966	0.0122	0.248092
BREAST	TAOK2_ENSG00000149930	27	90	0.36	0.655	-0.295	-0.62	-1.57	-0.221951	0.00808459	0.00848735	0.0123	0.248553
OVARY	PCK2_ENSG00000100889	19	98	-0.07	0.29	-0.36	-1	-3.13	-0.162633	0.0398923	0.0402397	0.0123	0.248553
OVARY	ARAF_ENSG00000078061	19	98	0.34	0.77	-0.43	-0.44	-1.43	-0.172926	0.0311278	0.0315294	0.0124	0.249788
OVARY	GRK6_ENSG00000198055	19	98	0.08	0.38	-0.3	-1.53	-2	-0.194194	0.0179531	0.0184064	0.0127	0.255032
BREAST	TEC_ENSG00000135605	27	90	0.52	0.73	-0.21	-1.22	-1.52	-0.145067	0.0593145	0.059477	0.0128	0.255443
LUNG	GAK_ENSG00000178950	19	98	-0.64	-0.18	-0.46	-2.12	-4.54	-0.103961	0.132327	0.132212	0.0128	0.255443
LUNG	TAF1_ENSG00000147133	19	98	-1.68	-0.815	-0.865	-10.05	-5.13	-0.276194	0.00128794	0.00148412	0.013	0.257833
OVARY	STK17B_ENSG00000081320	19	98	-0.07	0.24	-0.31	-1.04	-5.62	-0.125578	0.0886537	0.088698	0.013	0.257833
OVARY	STYK1_ENSG00000060140	19	98	-1.1	-0.545	-0.555	-2.13	-3.29	-0.104989	0.129966	0.129857	0.0132	0.260994
LUNG	NADK_ENSG00000008130	19	98	-0.38	0.19	-0.57	-2.28	-2.62	-0.102262	0.137344	0.137218	0.0134	0.263328
LUNG	NRK_ENSG00000123572	19	98	-0.56	-0.025	-0.535	-6.18	-3.4	-0.155079	0.0475053	0.0478016	0.0134	0.263328
LUNG	VRK3_ENSG00000105053	19	98	0.23	0.66	-0.43	-0.93	-1.31	-0.174982	0.0295809	0.0299912	0.0138	0.26954
OVARY	PRKY_ENSG00000099725	19	98	-1.62	-0.97	-0.65	-4.44	-6.34	-0.120084	0.0985886	0.0985859	0.0138	0.26954
BREAST	DLG2_ENSG00000150672	27	90	0.47	0.77	-0.3	-1.38	-1.01	-0.15148	0.0530433	0.0532667	0.0139	0.270671
BREAST	PRKAB1_ENSG00000111725	27	90	-1.54	-0.92	-0.62	-3.58	-3.57	-0.145397	0.0596988	0.0598655	0.014	0.270976
OVARY	PDGFRB_ENSG00000113721	19	98	-1.65	-1.065	-0.585	-3.83	-4.28	-0.218215	0.00904993	0.0094741	0.014	0.270976
OESOPHAGUS	HUNK_ENSG00000142149	14	103	-2.365	-1.51	-0.855	-5.24	-10.19	-0.254586	0.00280285	0.00309283	0.0142	0.273201
OVARY	SPHK1_ENSG00000176170	19	98	-0.71	-0.32	-0.39	-1.76	-3.06	-0.2189	0.00886575	0.00928804	0.0142	0.273201
OVARY	MPP1_ENSG00000130830	19	98	-0.19	0.435	-0.625	-2.48	-2.11	-0.193509	0.0182886	0.0187415	0.0143	0.274304
OVARY	BMPR1A_ENSG00000107779	19	98	-0.42	0.035	-0.455	-1.36	-3.47	-0.195389	0.0181908	0.0186522	0.0144	0.2754
LUNG	SCYL1_ENSG00000142186	19	98	0.56	0.92	-0.36	-1.16	-2.59	-0.183562	0.0237913	0.024229	0.0145	0.27649
LUNG	CAMK2N1_ENSG00000162545	19	98	-1.82	-1.03	-0.79	-4.43	-4.34	-0.252518	0.00300962	0.00330377	0.0146	0.277573
OSTEOSARCOMA	ACVRL1_ENSG00000139567	18	99	-0.42	0.05	-0.47	-2.7	-3.05	-0.244298	0.0056079	0.00601888	0.0148	0.277781
OSTEOSARCOMA	YES1_ENSG00000176105	18	99	-0.52	-0.02	-0.5	-2.42	-2.97	-0.176061	0.0287953	0.0292152	0.015	0.277781
BREAST	RAF1_ENSG00000132155	27	90	0.36	0.65	-0.29	-1.01	-4.38	-0.17596	0.0294193	0.0298059	0.015	0.277781
BREAST	C8orf44.SGK3_ENSG00000270024	27	90	-0.16	0.315	-0.475	-2.85	-1.95	-0.294637	0.000630614	0.000761938	0.0148	0.277781
LUNG	NME1_ENSG00000239672	19	98	0.09	0.45	-0.36	-2.85	-1.28	-0.162972	0.0395747	0.0399241	0.0149	0.277781
LUNG	PAK3_ENSG00000077264	19	98	-0.68	-0.265	-0.415	-2.4	-3.01	-0.166818	0.0373835	0.0377541	0.0148	0.277781
OESOPHAGUS	AKT2_ENSG00000105221	14	103	-1.15	-0.44	-0.71	-3.33	-3.85	-0.252256	0.00303676	0.00333711	0.015	0.277781
OESOPHAGUS	PRPS2_ENSG00000101911	14	103	0.31	0.67	-0.36	-0.61	-0.53	-0.135682	0.0723346	0.0725388	0.0149	0.277781
OVARY	PDGFRL_ENSG00000104213	19	98	0.17	0.435	-0.265	-0.48	-1.37	-0.151313	0.0517072	0.0519751	0.0148	0.277781
OSTEOSARCOMA	CDC42BPA_ENSG00000143776	18	99	-1.455	-0.79	-0.665	-3.05	-5.16	-0.180617	0.0256622	0.0260969	0.0151	0.278829
OVARY	CSNK2B_ENSG00000224774	19	98	-1.7	-0.955	-0.745	-4.35	-3.95	-0.214782	0.0100229	0.0104558	0.0152	0.279872
BREAST	PRKACG_ENSG00000165059	27	90	-0.25	0.2	-0.45	-1.47	-2.27	-0.155878	0.0466487	0.0469057	0.0154	0.282744
LUNG	BCKDK_ENSG00000103507	19	98	-0.87	-0.18	-0.69	-4.1	-6.62	-0.260873	0.00233896	0.00260442	0.0155	0.282963
OESOPHAGUS	MKNK1_ENSG00000079277	14	103	-0.19	0.28	-0.47	-1.11	-2.14	-0.224571	0.00746235	0.00787836	0.0155	0.282963
OSTEOSARCOMA	FN3KRP_ENSG00000141560	18	99	-2.445	-1.49	-0.955	-3.95	-12.21	-0.175006	0.0295636	0.0299795	0.0157	0.283394
BREAST	ADRBK2_ENSG00000100077	27	90	0.7	0.905	-0.205	-0.1	-1.89	-0.138462	0.0682708	0.0683696	0.0157	0.283394
LUNG	DYRK4_ENSG00000010219	19	98	-0.65	-0.18	-0.47	-4.24	-4.84	-0.236395	0.0051435	0.00550535	0.0157	0.283394
LUNG	LMTK2_ENSG00000164715	19	98	0.03	0.465	-0.435	-2.51	-2.08	-0.21753	0.00923719	0.00966318	0.0156	0.283394
BREAST	BMP2K_ENSG00000138756	27	90	0.28	0.56	-0.28	-1.3	-2.31	-0.1766	0.0284088	0.028795	0.0158	0.283606
LUNG	NAGK_ENSG00000124357	19	98	-1.41	-0.51	-0.9	-8.57	-8.39	-0.188177	0.021542	0.0219917	0.0158	0.283606
LUNG	CKM_ENSG00000104879	19	98	-0.45	0.01	-0.46	-3.51	-1.78	-0.212882	0.0108853	0.0113283	0.016	0.2856
LUNG	NRBP1_ENSG00000115216	19	98	-0.79	-0.34	-0.45	-6.43	-4.78	-0.117797	0.104958	0.104929	0.016	0.2856
OVARY	FLT4_ENSG00000037280	19	98	-1.31	-0.85	-0.46	-2.55	-3.92	-0.194881	0.0176213	0.018075	0.0161	0.286589
OSTEOSARCOMA	CSNK1D_ENSG00000141551	18	99	-0.275	0.16	-0.435	-1.93	-2.25	-0.203768	0.0137762	0.0142305	0.0163	0.28855
OVARY	ROR1_ENSG00000185483	19	98	-0.21	0.31	-0.52	-2.65	-8.63	-0.207924	0.012239	0.0126851	0.0163	0.28855
BREAST	OBSCN_ENSG00000154358	27	90	0.51	0.78	-0.27	-1.7	-0.82	-0.170296	0.033202	0.0335572	0.0164	0.289523
OSTEOSARCOMA	TSSK4_ENSG00000139908	18	99	-0.015	0.28	-0.295	-1	-1.53	-0.163095	0.03946	0.0398173	0.0165	0.29049
LUNG	MAP3K13_ENSG00000073803	19	98	-0.68	-0.12	-0.56	-2.86	-2.88	-0.192822	0.0186309	0.0190833	0.0166	0.290658
OVARY	AGK_ENSG00000006530	19	98	-0.32	0.06	-0.38	-1.69	-2.14	-0.248403	0.00346168	0.00377352	0.0166	0.290658
OSTEOSARCOMA	ABL2_ENSG00000143322	18	99	-0.335	0.17	-0.505	-1.7	-2.26	-0.182027	0.0247522	0.0251908	0.0168	0.291934
OSTEOSARCOMA	DGKI_ENSG00000157680	18	99	-0.12	0.42	-0.54	-3.6	-4.23	-0.139243	0.0671605	0.0673377	0.0169	0.291934
OSTEOSARCOMA	PCK1_ENSG00000124253	18	99	-1.105	-0.51	-0.595	-2.76	-3.58	-0.220951	0.00833374	0.00875209	0.0169	0.291934
OSTEOSARCOMA	PBK_ENSG00000168078	18	99	0.495	0.74	-0.245	0.02	-0.92	-0.162391	0.0401198	0.0404728	0.0168	0.291934
BREAST	PFKFB1_ENSG00000158571	27	90	-1.91	-1.365	-0.545	-3.7	-3.83	-0.199419	0.0163121	0.0167591	0.0169	0.291934
BREAST	TRPM7_ENSG00000092439	27	90	-0.53	-0.065	-0.465	-1.57	-3.38	-0.145965	0.0581704	0.0583413	0.017	0.292874
BREAST	CDKL5_ENSG00000008086	27	90	-0.07	0.33	-0.4	-4.18	-2.3	-0.100614	0.140212	0.139979	0.0173	0.297245
OSTEOSARCOMA	AURKC_ENSG00000105146	18	99	-1.055	-0.28	-0.775	-3.31	-4.08	-0.188332	0.021002	0.0214534	0.0174	0.298166
OSTEOSARCOMA	NEK7_ENSG00000151414	18	99	-0.95	-0.13	-0.82	-2.61	-3.4	-0.165185	0.0375535	0.0379228	0.0176	0.29865
OSTEOSARCOMA	RNASEL_ENSG00000135828	18	99	-0.015	0.35	-0.365	-1.78	-1.36	-0.184832	0.0230203	0.0234655	0.0178	0.29865
BREAST	EFNA3_ENSG00000143590	27	90	0.005	0.245	-0.24	-1.58	-2.17	-0.22165	0.00839637	0.0088073	0.0177	0.29865
BREAST	MOK_ENSG00000080823	27	90	-0.65	-0.205	-0.445	-2.67	-4.08	-0.141158	0.0644972	0.0646224	0.0177	0.29865
LUNG	MAST2_ENSG00000086015	19	98	-0.57	-0.21	-0.36	-5.64	-2.17	-0.179438	0.0264449	0.0268711	0.0176	0.29865
LUNG	PIM3_ENSG00000198355	19	98	-0.13	0.14	-0.27	-1.89	-1.39	-0.116657	0.105182	0.105151	0.0177	0.29865
OVARY	ADCK2_ENSG00000133597	19	98	-0.71	-0.33	-0.38	-2.67	-6.45	-0.175322	0.0293319	0.0297435	0.0178	0.29865
OVARY	ROR2_ENSG00000169071	19	98	-0.46	0.125	-0.585	-2.98	-2.62	-0.196596	0.0168159	0.01727	0.0178	0.29865
OESOPHAGUS	DCLK1_ENSG00000133083	14	103	-0.48	-0.02	-0.46	-1.21	-1.7	-0.22067	0.00840497	0.00883424	0.0181	0.302892
OSTEOSARCOMA	AK1_ENSG00000106992	18	99	-0.605	-0.02	-0.585	-1.8	-2.23	-0.256024	0.00266665	0.00294646	0.0182	0.303775
LUNG	CAMK2G_ENSG00000148660	19	98	0	0.26	-0.26	-2.63	-6.65	-0.209648	0.0116458	0.0120892	0.0184	0.306317
OESOPHAGUS	AURKC_ENSG00000105146	14	103	-1.105	-0.25	-0.855	-3.85	-4.08	-0.258094	0.00248088	0.00275533	0.0186	0.308847
OSTEOSARCOMA	TBK1_ENSG00000183735	18	99	-0.29	0.15	-0.44	-1.67	-2.31	-0.186231	0.0221947	0.0226427	0.0188	0.310562
BREAST	ALPK1_ENSG00000073331	27	90	-1.065	-0.665	-0.4	-2.93	-3.97	-0.185523	0.0230843	0.0235054	0.0188	0.310562
OSTEOSARCOMA	NPR2_ENSG00000159899	18	99	0.375	0.72	-0.345	-0.34	-1.16	-0.157123	0.0453394	0.0456583	0.0189	0.310617
BREAST	EPHA5_ENSG00000145242	27	90	0.82	1.06	-0.24	-1.59	-0.72	-0.189826	0.0201865	0.020613	0.0189	0.310617
OSTEOSARCOMA	SPEG_ENSG00000072195	18	99	-0.315	0.07	-0.385	-2.19	-2.27	-0.195192	0.0178753	0.0183366	0.0192	0.312352
BREAST	NEK4_ENSG00000114904	27	90	-0.16	0.335	-0.495	-1.03	-9.13	-0.0525595	0.286784	0.286769	0.0192	0.312352
LUNG	SRMS_ENSG00000125508	19	98	-1.56	-1.12	-0.44	-3.82	-3.88	-0.171552	0.032198	0.0325935	0.0191	0.312352
OESOPHAGUS	RFK_ENSG00000135002	14	103	0.265	0.59	-0.325	-1.78	-10.82	-0.162584	0.0399376	0.0403283	0.0192	0.312352
BREAST	DAPK2_ENSG00000035664	27	90	0.02	0.355	-0.335	-1.11	-2.96	-0.130646	0.0801593	0.0801801	0.0193	0.313186
LUNG	TYRO3_ENSG00000092445	19	98	-0.46	0	-0.46	-3.17	-3.29	-0.135182	0.0730849	0.0732151	0.0195	0.315635
BREAST	GRK6_ENSG00000198055	27	90	0.17	0.415	-0.245	-2	-1.53	-0.185607	0.02256	0.0229772	0.0196	0.315663
BREAST	EIF2AK1_ENSG00000086232	27	90	0.15	0.375	-0.225	-1.36	-1.45	-0.210844	0.0112488	0.0116759	0.0196	0.315663
BREAST	DLG4_ENSG00000132535	27	90	-0.4	-0.015	-0.385	-3.37	-3.37	-0.196721	0.0167583	0.0171929	0.0198	0.318087
OESOPHAGUS	DGCR14_ENSG00000100056	14	103	-0.935	-0.22	-0.715	-3.16	-3.6	-0.12086	0.0971383	0.0972286	0.02	0.320499
LUNG	STK17B_ENSG00000081320	19	98	-0.02	0.25	-0.27	-5.62	-1.04	-0.165721	0.0370762	0.0374418	0.0201	0.320503
OVARY	PKMYT1_ENSG00000127564	19	98	-0.37	0.02	-0.39	-1.68	-3.5	-0.225421	0.00726951	0.00767183	0.0201	0.320503
OVARY	CSNK1E_ENSG00000213923	19	98	-1.64	-1.15	-0.49	-7.94	-4.78	-0.179095	0.0266762	0.0271013	0.0203	0.322891
OVARY	NUP62_ENSG00000213024	19	98	-2.74	-1.885	-0.855	-9.92	-12.1	-0.0998388	0.142083	0.141949	0.0206	0.326048
OVARY	PIK3C3_ENSG00000078142	19	98	-0.07	0.3	-0.37	-2.24	-1.89	-0.147536	0.0562091	0.0564467	0.0206	0.326048
BREAST	ATM_ENSG00000149311	27	90	-0.77	-0.42	-0.35	-2.65	-6.33	-0.112327	0.113951	0.113799	0.0207	0.326826
OESOPHAGUS	MPP1_ENSG00000130830	14	103	-0.255	0.4	-0.655	-1	-2.48	-0.152443	0.0504173	0.0507464	0.0209	0.329175
LUNG	EXOSC10_ENSG00000171824	19	98	-1.71	-1.14	-0.57	-6.21	-7.54	-0.179483	0.0269371	0.0273649	0.021	0.329941
BREAST	CTB.89H12.4_ENSG00000230551	27	90	-0.605	-0.03	-0.575	-2.11	-2.89	-0.11854	0.102513	0.102419	0.0213	0.333026
OESOPHAGUS	TSSK6_ENSG00000178093	14	103	-1.2075	-0.645	-0.5625	-4.8	-4.215	-0.294355	0.000637759	0.000772489	0.0213	0.333026
OESOPHAGUS	PI4KB_ENSG00000143393	14	103	-0.385	0	-0.385	-1.5	-1.74	-0.208978	0.0118736	0.0123341	0.0214	0.333778
OSTEOSARCOMA	CAMK1G_ENSG00000008118	18	99	0.275	0.58	-0.305	-0.23	-1.03	-0.143798	0.0609607	0.0611768	0.0216	0.33601
OSTEOSARCOMA	ROS1_ENSG00000047936	18	99	-1.115	-0.58	-0.535	-4.57	-3.52	-0.191487	0.0193111	0.0197663	0.0217	0.33601
LUNG	GRK7_ENSG00000114124	19	98	-0.78	-0.315	-0.465	-2.72	-2.14	-0.165718	0.0370793	0.0374448	0.0217	0.33601
LUNG	N4BP2_ENSG00000078177	19	98	0.41	0.75	-0.34	-0.91	-1.13	-0.184104	0.0244425	0.0248858	0.0219	0.338292
OSTEOSARCOMA	PRKCZ_ENSG00000067606	18	99	-1.255	-0.61	-0.645	-4.37	-8.01	-0.178162	0.0273133	0.0277405	0.0221	0.340563
OESOPHAGUS	VRK2_ENSG00000028116	14	103	-0.405	0.08	-0.485	-1.62	-2.57	-0.172326	0.0315918	0.032027	0.0222	0.341285
BREAST	MAP2K4_ENSG00000065559	27	90	0.205	0.535	-0.33	-1.05	-2.06	-0.124099	0.0922138	0.0921718	0.0226	0.344141
OVARY	AK4_ENSG00000162433	19	98	-0.24	0.1	-0.34	-2.17	-2.39	-0.136896	0.0705375	0.0706831	0.0226	0.344141
OVARY	CDK2_ENSG00000123374	19	98	0.44	0.72	-0.28	-1.39	-1.4	-0.183665	0.0242174	0.0246574	0.0225	0.344141
OVARY	TNIK_ENSG00000154310	19	98	-0.22	0.19	-0.41	-1.9	-2.11	-0.217529	0.00923752	0.00966352	0.0226	0.344141
BREAST	IKBKB_ENSG00000104365	27	90	-0.55	-0.185	-0.365	-2.47	-3.92	-0.237564	0.00495306	0.00530321	0.0227	0.344847
OSTEOSARCOMA	MAP4K4_ENSG00000071054	18	99	0.74	0.96	-0.22	-0.08	-0.79	-0.206229	0.0128475	0.0132988	0.0229	0.346824
BREAST	IRAK2_ENSG00000134070	27	90	0.03	0.345	-0.315	-1.67	-2.48	-0.127945	0.0846065	0.0846003	0.0231	0.346824
BREAST	PAPSS2_ENSG00000198682	27	90	0.06	0.38	-0.32	-0.68	-1.66	-0.136653	0.0708947	0.0709756	0.023	0.346824
LUNG	TTK_ENSG00000112742	19	98	-2.18	-1.15	-1.03	-7.17	-8.86	-0.201393	0.0150853	0.015543	0.0231	0.346824
OVARY	CSNK2A2_ENSG00000070770	19	98	-2.99	-2.415	-0.575	-8.59	-9.66	-0.21821	0.00905126	0.00947544	0.0231	0.346824
OVARY	PRKDC_ENSG00000253729	19	98	-0.85	-0.38	-0.47	-1.88	-3.78	-0.178436	0.0276563	0.0280805	0.0232	0.347513
BREAST	EPHA2_ENSG00000142627	27	90	0.6	0.815	-0.215	-0.61	-0.9	-0.145067	0.0593135	0.0594759	0.0233	0.3482
LUNG	TYK2_ENSG00000105397	19	98	-0.69	-0.34	-0.35	-2.01	-4.21	-0.173265	0.0308684	0.0312715	0.0234	0.348883
OVARY	CLK2_ENSG00000261893	19	98	0.4	0.775	-0.375	-0.43	-0.92	-0.13827	0.0685448	0.0687026	0.0237	0.352538
OSTEOSARCOMA	TEX14_ENSG00000121101	18	99	-0.92	-0.39	-0.53	-3.41	-2.4	-0.236381	0.0051459	0.00550909	0.0239	0.353061
BREAST	BRSK1_ENSG00000160469	27	90	0.25	0.4975	-0.2475	-1.595	-0.69	-0.0961083	0.151318	0.151063	0.0239	0.353061
BREAST	MAPK13_ENSG00000156711	27	90	0.445	0.69	-0.245	-0.32	-6.46	-0.175346	0.029871	0.0302548	0.0239	0.353061
OSTEOSARCOMA	HIPK3_ENSG00000110422	18	99	-1.005	-0.42	-0.585	-3.66	-9.96	-0.158522	0.0439038	0.0442321	0.024	0.353725
BREAST	COL4A3BP_ENSG00000113163	27	90	-0.01	0.265	-0.275	-1.56	-7.23	-0.16735	0.0369162	0.0372593	0.0244	0.355543
LUNG	LIMK2_ENSG00000182541	19	98	-0.11	0.4	-0.51	-2.96	-2.67	-0.13044	0.0814114	0.081495	0.0242	0.355543
OESOPHAGUS	NTRK1_ENSG00000198400	14	103	-0.955	-0.48	-0.475	-5.25	-3.7	-0.156732	0.0457482	0.0461051	0.0243	0.355543
OESOPHAGUS	PRKAR2B_ENSG00000005249	14	103	-2.395	-1.64	-0.755	-7.35	-7.64	-0.256533	0.00261981	0.00290116	0.0244	0.355543
OVARY	LMTK3_ENSG00000142235	19	98	-1.47	-0.995	-0.475	-6.66	-4.79	-0.252863	0.00297417	0.00326683	0.0243	0.355543
OSTEOSARCOMA	PXK_ENSG00000168297	18	99	-0.585	-0.09	-0.495	-2.31	-7.41	-0.19219	0.0189504	0.0194062	0.0245	0.356192
BREAST	MAK_ENSG00000111837	27	90	-0.15	0.085	-0.235	-1.72	-2.42	-0.200968	0.0152638	0.0157052	0.0247	0.356679
LUNG	CASK_ENSG00000147044	19	98	-0.45	0.045	-0.495	-2.4	-1.83	-0.133811	0.0751708	0.0752887	0.0246	0.356679
OESOPHAGUS	CHKB_ENSG00000100288	14	103	0.37	0.77	-0.4	-2.56	-1.28	-0.248363	0.00346636	0.00378405	0.0247	0.356679
OESOPHAGUS	CAMKK2_ENSG00000110931	14	103	0.335	0.7	-0.365	-0.6	-0.86	-0.23627	0.00516424	0.00553455	0.0252	0.362271
OVARY	CSF1R_ENSG00000182578	19	98	-1.6	-0.925	-0.675	-4.35	-4.93	-0.157139	0.0453228	0.0456339	0.0252	0.362271
OSTEOSARCOMA	IKBKG_ENSG00000073009	18	99	-0.635	-0.13	-0.505	-2.78	-3.1	-0.189392	0.0204203	0.0208732	0.0258	0.369032
LUNG	PRKG2_ENSG00000138669	19	98	-0.43	-0.03	-0.4	-1.69	-2.18	-0.174294	0.0300919	0.0304993	0.0259	0.369032
LUNG	RFK_ENSG00000135002	19	98	0.35	0.59	-0.24	-10.82	-3.25	-0.224395	0.00750273	0.00790842	0.0259	0.369032
OVARY	PIK3R4_ENSG00000196455	19	98	-0.98	-0.6	-0.38	-2.37	-4.74	-0.180125	0.0259867	0.0264151	0.0258	0.369032
LUNG	CAMKK1_ENSG00000004660	19	98	0.385	0.74	-0.355	-0.66	-1.075	-0.150277	0.0529128	0.0531725	0.026	0.369637
OESOPHAGUS	CDK16_ENSG00000102225	14	103	-0.72	-0.09	-0.63	-2.12	-3.91	-0.151664	0.0513037	0.0516276	0.0262	0.37084
OVARY	TLK1_ENSG00000198586	19	98	-0.36	0.005	-0.365	-2.03	-2.38	-0.0995021	0.142901	0.142766	0.0262	0.37084
OSTEOSARCOMA	IPMK_ENSG00000151151	18	99	-0.26	0.14	-0.4	-1.45	-4.92	-0.250064	0.00327246	0.00357805	0.0265	0.374262
OESOPHAGUS	CDKN1B_ENSG00000111276	14	103	-0.495	0.01	-0.505	-2.95	-2.05	-0.224178	0.00755303	0.00797042	0.0266	0.37485
BREAST	TGFBR3_ENSG00000069702	27	90	0.19	0.455	-0.265	-1.72	-1.94	-0.122246	0.0955581	0.0954984	0.0268	0.376842
OVARY	AAK1_ENSG00000115977	19	98	-1.28	-0.75	-0.53	-3.29	-4.52	-0.167092	0.0358788	0.0362519	0.0269	0.377422
OSTEOSARCOMA	CKS1B_ENSG00000173207	18	99	0.08	0.33	-0.25	-1.7	-1.39	-0.166245	0.0366152	0.0369904	0.027	0.378
OSTEOSARCOMA	PAPSS1_ENSG00000138801	18	99	0.06	0.4	-0.34	-1.47	-1.56	-0.180626	0.0256564	0.0260912	0.0273	0.381369
OSTEOSARCOMA	PDK4_ENSG00000004799	18	99	-0.425	-0.04	-0.385	-1.16	-3.78	-0.195	0.0175646	0.018022	0.0275	0.3825
BREAST	MARK2_ENSG00000072518	27	90	-0.28	-0.01	-0.27	-1.83	-3.38	-0.150175	0.0530333	0.0532422	0.0275	0.3825
OESOPHAGUS	PDIK1L_ENSG00000175087	14	103	0.085	0.46	-0.375	-0.55	-2.18	-0.20274	0.0141811	0.0146519	0.0277	0.38445
OSTEOSARCOMA	PHKA2_ENSG00000044446	18	99	-0.325	0.02	-0.345	-1.67	-2.34	-0.212187	0.0108171	0.011258	0.0282	0.387208
OSTEOSARCOMA	PRKDC_ENSG00000253729	18	99	-0.825	-0.365	-0.46	-2.33	-3.78	-0.0728841	0.218426	0.218349	0.0281	0.387208
LUNG	DAPK3_ENSG00000167657	19	98	-1.34	-0.895	-0.445	-5.52	-4.99	-0.11631	0.105865	0.105832	0.0282	0.387208
LUNG	HUS1_ENSG00000136273	19	98	0.41	0.785	-0.375	-0.48	-2.41	-0.180814	0.0255336	0.025964	0.0282	0.387208
LUNG	TTBK2_ENSG00000128881	19	98	-0.99	-0.535	-0.455	-2.53	-2.84	-0.142729	0.0623738	0.0625708	0.028	0.387208
OESOPHAGUS	CLK3_ENSG00000179335	14	103	-1.435	-0.89	-0.545	-3.68	-5.06	-0.237825	0.00491136	0.00527511	0.0283	0.387752
BREAST	TJP2_ENSG00000119139	27	90	-0.135	0.26	-0.395	-1.11	-1.95	-0.110204	0.119465	0.1193	0.0285	0.389662
OVARY	STK36_ENSG00000163482	19	98	-0.13	0.26	-0.39	-1.72	-1.53	-0.184252	0.0233697	0.0238091	0.0287	0.391563
OSTEOSARCOMA	ADK_ENSG00000156110	18	99	-0.005	0.41	-0.415	-1.4	-1.56	-0.160631	0.0418076	0.0421497	0.0289	0.393456
LUNG	ITPKA_ENSG00000137825	19	98	-0.62	-0.17	-0.45	-3.63	-4.75	-0.136698	0.0717038	0.0718439	0.0293	0.393895
OESOPHAGUS	FLT1_ENSG00000102755	14	103	0.2	0.58	-0.38	-1.97	-0.88	-0.24953	0.00333229	0.00364479	0.0292	0.393895
OVARY	CDK6_ENSG00000105810	19	98	-0.22	0.085	-0.305	-2.76	-9.77	-0.190416	0.0198715	0.0203216	0.0291	0.393895
OVARY	DYRK1A_ENSG00000157540	19	98	-0.08	0.26	-0.34	-0.7	-2.83	-0.132528	0.0780696	0.0781721	0.0291	0.393895
OVARY	JAK2_ENSG00000096968	19	98	-1.79	-0.23	-1.56	-14.78	-20.88	-0.21183	0.0112229	0.011668	0.0293	0.393895
OVARY	PAK1_ENSG00000149269	19	98	-1.9	-1.39	-0.51	-5.51	-6.55	-0.223015	0.00782666	0.00823676	0.0292	0.393895
LUNG	BTK_ENSG00000010671	19	98	-1.41	-0.775	-0.635	-3.8	-4.56	-0.185957	0.0223546	0.0227976	0.0296	0.397097
OSTEOSARCOMA	PIK3R5_ENSG00000141506	18	99	-0.705	-0.355	-0.35	-3.34	-2.4	-0.212257	0.0110849	0.0115316	0.0298	0.397292
BREAST	PRKCSH_ENSG00000130175	27	90	0.04	0.315	-0.275	-0.84	-1.72	-0.0679131	0.234422	0.234233	0.0298	0.397292
BREAST	ZAP70_ENSG00000115085	27	90	-0.96	-0.655	-0.305	-3.59	-2.9	-0.155873	0.046654	0.0469109	0.0297	0.397292
OSTEOSARCOMA	SGK223_ENSG00000182319	18	99	-1.07	-0.53	-0.54	-3.01	-7.55	-0.186577	0.0219946	0.0224431	0.0303	0.400308
OSTEOSARCOMA	DUSP21_ENSG00000189037	18	99	0.18	0.49	-0.31	-1.35	-2.18	-0.173259	0.0308731	0.031282	0.0303	0.400308
BREAST	PTK7_ENSG00000112655	27	90	-2.51	-1.98	-0.53	-6.18	-8.1	-0.133947	0.0749614	0.0750152	0.0304	0.400308
LUNG	EEF2K_ENSG00000103319	19	98	-1.37	-0.81	-0.56	-5.02	-9.66	-0.213221	0.0107785	0.0112208	0.0303	0.400308
OESOPHAGUS	STK32A_ENSG00000169302	14	103	-0.37	0.01	-0.38	-2.38	-2.95	-0.150494	0.0526583	0.0529741	0.0302	0.400308
OVARY	PMVK_ENSG00000163344	19	98	-1.65	-1.26	-0.39	-4.61	-4.32	-0.190963	0.0200168	0.0204706	0.0304	0.400308
OESOPHAGUS	RYK_ENSG00000163785	14	103	0.49	0.76	-0.27	-0.45	-0.97	-0.10683	0.12581	0.125815	0.0306	0.402118
BREAST	PKN1_ENSG00000123143	27	90	0.67	0.8	-0.13	-0.45	-0.61	-0.150778	0.0523276	0.0525418	0.0307	0.402609
BREAST	LYN_ENSG00000254087	27	90	-0.15	0.275	-0.425	-2.63	-2.46	-0.108721	0.121639	0.121459	0.0311	0.407024
OSTEOSARCOMA	TBCK_ENSG00000145348	18	99	-0.045	0.31	-0.355	-1.86	-2.02	-0.20552	0.0131092	0.0135615	0.0316	0.41189
BREAST	TEK_ENSG00000120156	27	90	0.4	0.63	-0.23	-0.88	-0.63	-0.154377	0.0482676	0.0485123	0.0316	0.41189
OSTEOSARCOMA	GRK4_ENSG00000125388	18	99	-1.715	-1.085	-0.63	-4	-5.49	-0.193768	0.0185738	0.0190342	0.0319	0.41412
OESOPHAGUS	PSTK_ENSG00000179988	14	103	-0.73	-0.23	-0.5	-1.98	-1.94	-0.186753	0.0218934	0.0223647	0.0319	0.41412
OSTEOSARCOMA	CDKN2C_ENSG00000123080	18	99	-0.43	0.04	-0.47	-1.6	-2.98	-0.155021	0.0475678	0.0478719	0.0325	0.41769
OSTEOSARCOMA	PKDCC_ENSG00000162878	18	99	-0.23	0.06	-0.29	-0.86	-4.64	-0.104163	0.131861	0.131765	0.0324	0.41769
OSTEOSARCOMA	PAK1_ENSG00000149269	18	99	-1.945	-1.45	-0.495	-3.38	-6.55	-0.12731	0.085678	0.0857504	0.0324	0.41769
LUNG	HIPK2_ENSG00000064393	19	98	-0.14	0.245	-0.385	-2.17	-1.67	-0.21135	0.0110845	0.0115247	0.0325	0.41769
LUNG	PRKAG3_ENSG00000115592	19	98	-3.21	-2.5	-0.71	-9.69	-11.55	-0.159197	0.0432234	0.0435486	0.0324	0.41769
LUNG	CDK11A_ENSG00000008128	19	98	-4.34	-2.94	-1.4	-16.13	-26.35	-0.250796	0.00319192	0.00349348	0.0326	0.418139
OSTEOSARCOMA	ABL1_ENSG00000097007	18	99	-0.42	0	-0.42	-1.59	-2.73	-0.15993	0.0424946	0.0428322	0.0328	0.4182
OESOPHAGUS	PDPK1_ENSG00000140992	14	103	-0.81	-0.41	-0.4	-2.41	-3.01	-0.112677	0.113224	0.113261	0.0327	0.4182
OVARY	KIT_ENSG00000157404	19	98	-0.37	0.07	-0.44	-2.26	-3.35	-0.181844	0.0248689	0.0253022	0.0328	0.4182
OVARY	TGFBR2_ENSG00000163513	19	98	-1.06	-0.425	-0.635	-3.02	-3.39	-0.262473	0.00212555	0.00237714	0.033	0.419917
OVARY	WNK3_ENSG00000196632	19	98	-0.03	0.23	-0.26	-0.98	-2.52	-0.114938	0.108603	0.108559	0.0332	0.421627
OESOPHAGUS	COMMD3_ENSG00000148444	14	103	-1.115	-0.56	-0.555	-4.01	-4.33	-0.152049	0.0508645	0.0511909	0.0334	0.422497
OVARY	SIK3_ENSG00000160584	19	98	-0.08	0.25	-0.33	-2.14	-2.1	-0.123181	0.0928941	0.0929176	0.0334	0.422497
OESOPHAGUS	CAMK2D_ENSG00000145349	14	103	0.2	0.5	-0.3	-2.27	-1.79	-0.223792	0.00764289	0.00806164	0.0339	0.427979
LUNG	CHKB_ENSG00000100288	19	98	0.4	0.765	-0.365	-1.28	-2.56	-0.148226	0.0553652	0.0556084	0.0341	0.427982
LUNG	SYK_ENSG00000165025	19	98	-1.49	-0.94	-0.55	-4.85	-5.82	-0.177392	0.028389	0.0288095	0.0341	0.427982
OESOPHAGUS	CDKL4_ENSG00000205111	14	103	-1.42	-0.71	-0.71	-4.36	-5.49	-0.175052	0.0295294	0.0299742	0.034	0.427982
LUNG	PDXK_ENSG00000160209	19	98	0.36	0.575	-0.215	-0.29	-0.96	-0.140672	0.0651662	0.0653452	0.0342	0.427984
OESOPHAGUS	PRKAR1A_ENSG00000108946	14	103	-0.215	0.24	-0.455	-1.79	-2.95	-0.194942	0.0175922	0.0180683	0.0343	0.427984
OVARY	NME5_ENSG00000112981	19	98	0.87	1.1	-0.23	0.11	-0.55	-0.101219	0.138764	0.138636	0.0343	0.427984
OVARY	CDKN1B_ENSG00000111276	19	98	-0.34	0.035	-0.375	-2.05	-2.95	-0.223699	0.00766459	0.00807252	0.0346	0.430891
LUNG	MAP4K2_ENSG00000168067	19	98	-0.41	-0.02	-0.39	-6.12	-3.63	-0.21787	0.00914371	0.00956879	0.0347	0.4313
OESOPHAGUS	EIF2AK3_ENSG00000172071	14	103	0.3	0.55	-0.25	-0.89	-1.82	-0.212888	0.0105973	0.011049	0.0348	0.431708
LUNG	TRIB2_ENSG00000071575	19	98	-1.33	-0.82	-0.51	-5.39	-5.13	-0.213915	0.0105625	0.0110033	0.035	0.433353
OESOPHAGUS	ROR2_ENSG00000169071	14	103	-0.465	0.12	-0.585	-2.62	-2.98	-0.208584	0.0120089	0.0124703	0.0352	0.434991
BREAST	PIK3R5_ENSG00000141506	27	90	-0.735	-0.465	-0.27	-2.4	-3.34	-0.114834	0.109822	0.109695	0.0358	0.441556
OESOPHAGUS	DAPK1_ENSG00000196730	14	103	-0.8	-0.3	-0.5	-2.19	-2.73	-0.161409	0.0410546	0.041439	0.0359	0.441941
OESOPHAGUS	PSKH2_ENSG00000147613	14	103	-0.67	-0.22	-0.45	-2.89	-2.53	-0.205894	0.0136377	0.0141153	0.0361	0.443554
BREAST	ALK_ENSG00000171094	27	90	-0.385	-0.135	-0.25	-1.44	-2.16	-0.145087	0.0600989	0.0602627	0.0366	0.445439
BREAST	MLKL_ENSG00000168404	27	90	-0.38	-0.065	-0.315	-1.8	-1.89	-0.138755	0.0678523	0.067954	0.0366	0.445439
LUNG	ITPKB_ENSG00000143772	19	98	-0.22	0.2	-0.42	-1.61	-2.51	-0.173952	0.0303478	0.0307539	0.0365	0.445439
OESOPHAGUS	PRKG1_ENSG00000185532	14	103	-0.24	0.15	-0.39	-1.55	-2.17	-0.15478	0.0478285	0.048173	0.0365	0.445439
OVARY	CDKN1A_ENSG00000124762	19	98	0.79	1.055	-0.265	-0.63	-0.55	-0.0857777	0.178901	0.178745	0.0364	0.445439
OSTEOSARCOMA	MAPK3_ENSG00000102882	18	99	-0.695	-0.16	-0.535	-3.21	-3.77	-0.211128	0.0111563	0.0115994	0.0372	0.451885
OSTEOSARCOMA	BMP2K_ENSG00000138756	18	99	0.23	0.52	-0.29	-0.79	-2.31	-0.141692	0.0637702	0.0639685	0.0375	0.453814
OESOPHAGUS	ERN1_ENSG00000178607	14	103	-1.55	-0.98	-0.57	-2.8	-5.49	-0.225734	0.00719973	0.00761156	0.0375	0.453814
OSTEOSARCOMA	ROCK1_ENSG00000067900	18	99	0.24	0.55	-0.31	-0.38	-0.99	-0.0873286	0.174572	0.174436	0.0379	0.456933
LUNG	ERN1_ENSG00000178607	19	98	-1.46	-0.98	-0.48	-5.49	-3.89	-0.148559	0.0549614	0.0552073	0.0379	0.456933
OSTEOSARCOMA	DYRK3_ENSG00000143479	18	99	-0.395	-0.06	-0.335	-2.39	-1.87	-0.173954	0.0303464	0.0307582	0.0382	0.458828
OESOPHAGUS	TRIB2_ENSG00000071575	14	103	-1.445	-0.855	-0.59	-5.13	-5.39	-0.171891	0.0325162	0.0329509	0.0382	0.458828
OSTEOSARCOMA	NUAK1_ENSG00000074590	18	99	0.49	0.75	-0.26	-1.55	-1.59	-0.139241	0.0671635	0.0673406	0.0385	0.460709
OSTEOSARCOMA	PRKD3_ENSG00000115825	18	99	-1.525	-1.02	-0.505	-3.86	-7.53	-0.120997	0.0968852	0.0969041	0.0385	0.460709
BREAST	MAPK9_ENSG00000050748	27	90	0.85	1.04	-0.19	0.12	-0.25	-0.096711	0.1498	0.149548	0.039	0.465825
OSTEOSARCOMA	MAP2K1_ENSG00000169032	18	99	-0.07	0.36	-0.43	-1.15	-3.17	-0.200608	0.0150523	0.015509	0.0402	0.474608
BREAST	FXN_ENSG00000165060	27	90	0.34	0.6	-0.26	-4.25	-0.8	-0.104519	0.131042	0.130832	0.0404	0.474608
BREAST	IGF2R_ENSG00000197081	27	90	0.42	0.675	-0.255	-0.83	-0.76	-0.161315	0.0425062	0.0428085	0.0403	0.474608
BREAST	JAK2_ENSG00000096968	27	90	-1.41	-0.27	-1.14	-14.67	-20.88	-0.217936	0.00938304	0.0098033	0.0402	0.474608
LUNG	ADCK5_ENSG00000261694	19	98	-0.42	-0.01	-0.41	-1.36	-2.16	-0.0452189	0.314905	0.315191	0.0402	0.474608
LUNG	NEK9_ENSG00000119638	19	98	-0.39	-0.08	-0.31	-2.77	-4	-0.17807	0.027377	0.0277987	0.04	0.474608
LUNG	MAST1_ENSG00000105613	19	98	-0.49	-0.155	-0.335	-2.59	-2.04	-0.253898	0.00287016	0.00315837	0.04	0.474608
OESOPHAGUS	GRK7_ENSG00000114124	14	103	-0.79	-0.32	-0.47	-1.76	-2.72	-0.0869429	0.175642	0.175615	0.0403	0.474608
OVARY	PIP5K1B_ENSG00000107242	19	98	0.11	0.37	-0.26	-0.86	-1.93	-0.138962	0.0675582	0.0677222	0.0404	0.474608
BREAST	STK32A_ENSG00000169302	27	90	-0.17	0.095	-0.265	-1.39	-2.95	-0.0525594	0.286785	0.286769	0.0405	0.474914
OVARY	ADK_ENSG00000156110	19	98	0.04	0.435	-0.395	-0.75	-1.56	-0.183904	0.0235815	0.0240201	0.0409	0.478731
BREAST	CDK5_ENSG00000164885	27	90	-0.2	0.1	-0.3	-2	-2.04	-0.131854	0.0782269	0.0782599	0.0412	0.48021
OESOPHAGUS	DSTYK_ENSG00000133059	14	103	-0.015	0.35	-0.365	-2.21	-1.62	-0.174278	0.0301036	0.0305458	0.0414	0.48021
OESOPHAGUS	TLK1_ENSG00000198586	14	103	-0.42	0.01	-0.43	-2.28	-2.38	-0.226526	0.0070255	0.00743443	0.0412	0.48021
OESOPHAGUS	UCKL1_ENSG00000198276	14	103	0.3	0.63	-0.33	-1.06	-0.99	-0.199619	0.0154718	0.0159458	0.0413	0.48021
OVARY	GAK_ENSG00000178950	19	98	-0.48	-0.18	-0.3	-4.54	-3.65	-0.222675	0.00790845	0.00831962	0.0414	0.48021
BREAST	DCLK3_ENSG00000163673	27	90	0.335	0.53	-0.195	-0.87	-1.22	-0.0737789	0.215614	0.215383	0.0415	0.480503
OSTEOSARCOMA	MINK1_ENSG00000141503	18	99	-1.245	-0.84	-0.405	-2.91	-3.11	-0.218845	0.00888051	0.009305	0.0416	0.480794
LUNG	BMPR1A_ENSG00000107779	19	98	-0.32	0.035	-0.355	-3	-3.47	-0.106512	0.128616	0.128509	0.0417	0.481085
BREAST	PLK3_ENSG00000173846	27	90	-0.47	-0.145	-0.325	-2.04	-3.54	-0.0870961	0.175217	0.174941	0.0421	0.483098
OESOPHAGUS	DGKA_ENSG00000065357	14	103	-0.975	-0.51	-0.465	-1.95	-5.56	-0.188308	0.0210149	0.0214879	0.042	0.483098
OVARY	PRKAB1_ENSG00000111725	19	98	-1.54	-0.98	-0.56	-3.44	-3.58	-0.125919	0.0890119	0.0890552	0.0421	0.483098
OVARY	KHK_ENSG00000138030	19	98	-0.12	0.2	-0.32	-1.63	-2.15	-0.117222	0.105071	0.105041	0.0432	0.494836
OVARY	IGF2R_ENSG00000197081	19	98	0.39	0.675	-0.285	-0.71	-0.83	-0.153772	0.0504215	0.0507035	0.0433	0.495099
OSTEOSARCOMA	IGF1R_ENSG00000140443	18	99	-0.415	-0.04	-0.375	-1.01	-2.39	-0.152913	0.0498877	0.0501764	0.0438	0.497277
BREAST	NRBP1_ENSG00000115216	27	90	-0.63	-0.34	-0.29	-2.66	-6.43	-0.105743	0.13035	0.13016	0.0437	0.497277
LUNG	CDC7_ENSG00000097046	19	98	-0.22	0.105	-0.325	-1.72	-3.56	-0.109449	0.120058	0.119975	0.0438	0.497277
OVARY	DGKI_ENSG00000157680	19	98	0.05	0.485	-0.435	-1.77	-4.23	-0.0514681	0.290782	0.290943	0.0436	0.497277
OSTEOSARCOMA	RELA_ENSG00000173039	18	99	-2.055	-1.47	-0.585	-4.91	-5.02	-0.139933	0.0661919	0.0663751	0.044	0.497789
OSTEOSARCOMA	RIOK3_ENSG00000101782	18	99	-0.01	0.345	-0.355	-1.55	-1.99	-0.181683	0.0254769	0.0259165	0.044	0.497789
OSTEOSARCOMA	SRPK2_ENSG00000135250	18	99	0.33	0.56	-0.23	-0.39	-1.29	-0.144847	0.0595964	0.0598213	0.0443	0.499424
OESOPHAGUS	CDK6_ENSG00000105810	14	103	-0.275	0.04	-0.315	-2.65	-9.77	-0.141133	0.0645325	0.0647793	0.0443	0.499424
OSTEOSARCOMA	BMPR2_ENSG00000204217	18	99	-0.055	0.2	-0.255	-1.08	-2.32	-0.19395	0.0180722	0.0185291	0.0445	0.499925
BREAST	TAOK1_ENSG00000160551	27	90	0.01	0.41	-0.4	-1.87	-6.52	-0.120437	0.0979276	0.0978482	0.0445	0.499925
OSTEOSARCOMA	CALM2_ENSG00000143933	18	99	-1.305	-0.875	-0.43	-2.97	-4.6	-0.167456	0.0361888	0.0365701	0.0452	0.504262
OSTEOSARCOMA	IRAK4_ENSG00000198001	18	99	0.29	0.49	-0.2	-0.56	-1.07	-0.137839	0.0691664	0.0693313	0.0452	0.504262
OESOPHAGUS	CAMK1D_ENSG00000183049	14	103	0.035	0.38	-0.345	-0.68	-2.7	-0.186363	0.0221185	0.0225893	0.0451	0.504262
OVARY	RPS6KA1_ENSG00000117676	19	98	-0.7	-0.33	-0.37	-1.88	-2.29	-0.163487	0.0397528	0.0401044	0.045	0.504262
OSTEOSARCOMA	UHMK1_ENSG00000152332	18	99	-0.2	0.17	-0.37	-3.08	-1.75	-0.170095	0.0333646	0.0337594	0.0454	0.505616
OSTEOSARCOMA	LATS1_ENSG00000131023	18	99	0.085	0.36	-0.275	-1.04	-1.32	-0.152213	0.0506772	0.0509606	0.046	0.511412
LUNG	ERBB2_ENSG00000141736	19	98	0.43	0.73	-0.3	-0.15	-6.43	-0.172242	0.0316569	0.0320556	0.0462	0.512748
BREAST	PI4KA_ENSG00000241973	27	90	-0.91	-0.475	-0.435	-2.54	-7.51	-0.0976115	0.147551	0.147302	0.048	0.531807
OSTEOSARCOMA	BRD4_ENSG00000141867	18	99	-1.67	-1.21	-0.46	-6.08	-4.09	-0.131517	0.0787621	0.0788714	0.051	0.548955
OSTEOSARCOMA	WNK2_ENSG00000165238	18	99	0.19	0.46	-0.27	-1.27	-1.46	-0.143644	0.0619842	0.0621959	0.051	0.548955
BREAST	GCK_ENSG00000106633	27	90	-0.91	-0.62	-0.29	-2.96	-3.86	-0.113225	0.112092	0.111948	0.05	0.548955
BREAST	LRRK2_ENSG00000188906	27	90	0.25	0.51	-0.26	-0.6	-1.54	-0.141163	0.064491	0.0646163	0.051	0.548955
BREAST	PIK3C3_ENSG00000078142	27	90	0.06	0.315	-0.255	-1.89	-2.24	-0.198827	0.0158149	0.0162503	0.0498	0.548955
BREAST	WNK1_ENSG00000060237	27	90	-0.12	0.17	-0.29	-3.41	-3.95	-0.145364	0.0589338	0.059099	0.0504	0.548955
BREAST	TRPM6_ENSG00000119121	27	90	0.49	0.7	-0.21	-0.33	-0.58	-0.118037	0.102489	0.102387	0.051	0.548955
LUNG	IKBKE_ENSG00000143466	19	98	-0.37	0.225	-0.595	-2.23	-3.05	-0.0833721	0.185746	0.185594	0.05	0.548955
LUNG	PDK3_ENSG00000067992	19	98	-0.15	0.16	-0.31	-8.19	-2.92	-0.16709	0.0358809	0.0362541	0.0509	0.548955
LUNG	PKN2_ENSG00000065243	19	98	-1.18	-0.665	-0.515	-4.51	-4.52	-0.159199	0.0432219	0.0435471	0.051	0.548955
LUNG	PSKH2_ENSG00000147613	19	98	-0.58	-0.205	-0.375	-2.53	-2.89	-0.181635	0.0260242	0.0264604	0.0501	0.548955
OESOPHAGUS	MYLK_ENSG00000065534	14	103	-0.635	-0.26	-0.375	-1.81	-5.56	-0.146984	0.056892	0.0571828	0.051	0.548955
OESOPHAGUS	PFKFB3_ENSG00000170525	14	103	-1.295	-0.83	-0.465	-3.68	-10.19	-0.170314	0.0337862	0.0342144	0.0499	0.548955
OESOPHAGUS	PRKACB_ENSG00000142875	14	103	-0.2	0.26	-0.46	-1.9	-2.95	-0.1618	0.0406806	0.0410671	0.0507	0.548955
OESOPHAGUS	NUAK2_ENSG00000163545	14	103	-0.8	-0.41	-0.39	-1.81	-4.49	-0.0534144	0.283671	0.283969	0.051	0.548955
OVARY	PRKAR2B_ENSG00000005249	19	98	-2.19	-1.675	-0.515	-5.08	-7.64	-0.129689	0.0817146	0.0817955	0.0508	0.548955
OVARY	TAF1_ENSG00000147133	19	98	-1.38	-0.83	-0.55	-5.13	-10.05	-0.200369	0.0151528	0.0156064	0.051	0.548955
LUNG	BRDT_ENSG00000137948	19	98	0.4	0.64	-0.24	-5.51	-1.73	-0.131486	0.0797244	0.0798175	0.0511	0.549111
OSTEOSARCOMA	CPNE3_ENSG00000085719	18	99	0.145	0.32	-0.175	-1.14	-1.66	-0.0982029	0.146086	0.145964	0.0519	0.550498
OSTEOSARCOMA	EFNA3_ENSG00000143590	18	99	0.03	0.265	-0.235	-1.47	-2.17	-0.181331	0.0257059	0.0261445	0.052	0.550498
OSTEOSARCOMA	MAP3K15_ENSG00000180815	18	99	0.04	0.25	-0.21	-1.76	-3.46	-0.204475	0.0135039	0.0139574	0.052	0.550498
BREAST	COASY_ENSG00000068120	27	90	-1.8	-1.23	-0.57	-8.23	-6.64	-0.126563	0.0878976	0.0878797	0.052	0.550498
BREAST	NEK7_ENSG00000151414	27	90	-0.65	-0.07	-0.58	-3.4	-2.91	-0.0507559	0.293405	0.293419	0.052	0.550498
LUNG	AURKB_ENSG00000178999	19	98	-1.69	-1.2	-0.49	-3.98	-11.81	-0.198263	0.0164437	0.0169021	0.0517	0.550498
LUNG	PIK3C2B_ENSG00000133056	19	98	-0.25	0.06	-0.31	-3.22	-2.55	-0.207234	0.0124836	0.0129308	0.052	0.550498
OESOPHAGUS	NME4_ENSG00000103202	14	103	0.155	0.52	-0.365	-1.54	-2.91	-0.0635521	0.248022	0.248164	0.052	0.550498
OESOPHAGUS	UCK1_ENSG00000130717	14	103	-0.55	-0.22	-0.33	-1.57	-1.71	-0.159025	0.0447972	0.0451666	0.052	0.550498
OSTEOSARCOMA	EPHB3_ENSG00000182580	18	99	-0.555	-0.16	-0.395	-1.7	-2.45	-0.0687407	0.230734	0.230688	0.053	0.5565
BREAST	TP53RK_ENSG00000172315	27	90	0.135	0.38	-0.245	-1.82	-3.42	-0.171943	0.0324756	0.0328424	0.053	0.5565
LUNG	COASY_ENSG00000068120	19	98	-1.9	-1.25	-0.65	-2.92	-8.23	-0.143306	0.0624318	0.0626304	0.053	0.5565
LUNG	STK35_ENSG00000125834	19	98	-0.8	-0.35	-0.45	-4.01	-3.88	-0.168698	0.0351284	0.0355097	0.053	0.5565
OESOPHAGUS	PRKCZ_ENSG00000067606	14	103	-1.29	-0.72	-0.57	-3.97	-8.01	-0.167256	0.035738	0.036152	0.053	0.5565
OSTEOSARCOMA	CIB2_ENSG00000136425	18	99	-1.125	-0.56	-0.565	-4.26	-5.97	-0.171498	0.0322403	0.0326416	0.054	0.558783
OSTEOSARCOMA	DAPK1_ENSG00000196730	18	99	-0.635	-0.28	-0.355	-1.69	-2.73	-0.189387	0.0204234	0.0208762	0.054	0.558783
OSTEOSARCOMA	GUCY2F_ENSG00000101890	18	99	0.29	0.52	-0.23	-1.29	-2.9	-0.199207	0.0156497	0.016107	0.054	0.558783
LUNG	MERTK_ENSG00000153208	19	98	-1.02	-0.49	-0.53	-3.56	-4.95	-0.0576399	0.268522	0.268583	0.054	0.558783
OESOPHAGUS	AKT1_ENSG00000142208	14	103	-0.43	-0.05	-0.38	-1.41	-4.07	-0.109944	0.118992	0.119013	0.054	0.558783
OESOPHAGUS	PIP5K1C_ENSG00000186111	14	103	-0.065	0.39	-0.455	-1.51	-2.1	-0.146595	0.0573774	0.0576654	0.054	0.558783
OVARY	EPHA1_ENSG00000146904	19	98	-0.79	-0.34	-0.45	-3.29	-3.54	-0.0987852	0.14571	0.14557	0.054	0.558783
OVARY	INSRR_ENSG00000027644	19	98	-0.49	-0.215	-0.275	-3.22	-5.77	-0.128379	0.0857599	0.085821	0.054	0.558783
OVARY	MAP3K7_ENSG00000135341	19	98	-0.94	-0.425	-0.515	-3.75	-4.62	-0.151992	0.0509289	0.051202	0.0536	0.558783
OSTEOSARCOMA	KCNH2_ENSG00000055118	18	99	-0.795	-0.465	-0.33	-2.49	-4.36	-0.116973	0.10556	0.105543	0.055	0.562787
BREAST	ULK1_ENSG00000177169	27	90	0.37	0.575	-0.205	-2.92	-2.59	-0.121625	0.0976865	0.0976241	0.055	0.562787
LUNG	EPHA6_ENSG00000080224	19	98	-3.21	-2.66	-0.55	-7.29	-15.48	-0.172574	0.0313989	0.0317991	0.055	0.562787
OESOPHAGUS	MARK1_ENSG00000116141	14	103	-0.43	-0.03	-0.4	-1.34	-2.02	-0.157122	0.045341	0.0457003	0.0546	0.562787
OVARY	RIPK4_ENSG00000183421	19	98	-0.14	0.125	-0.265	-1.63	-1.54	-0.136212	0.0715462	0.0716857	0.055	0.562787
OVARY	BMPR2_ENSG00000204217	19	98	-0.08	0.16	-0.24	-2.32	-2.14	-0.0984713	0.145424	0.145285	0.055	0.562787
OVARY	SCYL3_ENSG00000000457	19	98	-0.57	-0.17	-0.4	-1.8	-2.92	-0.179441	0.0264424	0.0268686	0.055	0.562787
OESOPHAGUS	HCK_ENSG00000101336	14	103	0.18	0.45	-0.27	-1.74	-7.12	-0.192218	0.0189363	0.019412	0.0551	0.562914
OSTEOSARCOMA	STRADA_ENSG00000266173	18	99	-0.68	-0.28	-0.4	-2.26	-3.89	-0.0866252	0.176527	0.176391	0.056	0.564923
BREAST	DGKH_ENSG00000102780	27	90	-0.045	0.155	-0.2	-0.9	-2.22	-0.100947	0.140469	0.140243	0.056	0.564923
BREAST	MKNK2_ENSG00000099875	27	90	0	0.27	-0.27	-2.62	-3.46	-0.204839	0.0133653	0.0137992	0.056	0.564923
BREAST	TLK1_ENSG00000198586	27	90	-0.22	0.01	-0.23	-2.38	-2.28	-0.164589	0.0380891	0.0384098	0.056	0.564923
LUNG	GUCY2D_ENSG00000132518	19	98	-4.21	-3.47	-0.74	-15.73	-19.22	-0.0943492	0.155806	0.155655	0.056	0.564923
OESOPHAGUS	ERBB4_ENSG00000178568	14	103	-0.72	-0.22	-0.5	-3.15	-6.62	-0.151272	0.0517548	0.052076	0.056	0.564923
OVARY	PIK3CA_ENSG00000121879	19	98	-0.64	0.06	-0.7	-2.4	-9.46	-0.00452177	0.480789	0.482149	0.0557	0.564923
OVARY	SKAP1_ENSG00000141293	19	98	0.14	0.425	-0.285	-1.43	-1.49	-0.183901	0.0235832	0.0240217	0.056	0.564923
OSTEOSARCOMA	SGK2_ENSG00000101049	18	99	-0.38	-0.03	-0.35	-1.77	-2.47	-0.0848748	0.181451	0.181318	0.057	0.569645
BREAST	PRPS2_ENSG00000101911	27	90	0.54	0.695	-0.155	-0.38	-0.61	-0.174201	0.0301612	0.0305365	0.057	0.569645
LUNG	ALPK1_ENSG00000073331	19	98	-1.04	-0.67	-0.37	-3.26	-3.97	-0.156872	0.0463141	0.0466215	0.057	0.569645
LUNG	PKM_ENSG00000067225	19	98	-0.69	-0.29	-0.4	-5.05	-2.71	-0.152343	0.05053	0.0508058	0.057	0.569645
OVARY	ATM_ENSG00000149311	19	98	-0.71	-0.405	-0.305	-2.75	-6.33	-0.141359	0.0642223	0.0644074	0.057	0.569645
OVARY	SCYL1_ENSG00000142186	19	98	0.66	0.92	-0.26	-2.59	-1.16	-0.129694	0.0817055	0.0817864	0.057	0.569645
LUNG	FN3K_ENSG00000167363	19	98	-0.2	0.06	-0.26	-0.88	-2.68	-0.123519	0.0922865	0.0923129	0.0577	0.575746
OSTEOSARCOMA	MAPK6_ENSG00000069956	18	99	0.01	0.45	-0.44	-1.13	-2.42	-0.16098	0.0414684	0.0418126	0.0579	0.576846
LUNG	MAPK1_ENSG00000100030	19	98	-1.43	-0.865	-0.565	-6.36	-4.88	-0.179095	0.026676	0.0271011	0.058	0.576947
BREAST	CIB2_ENSG00000136425	27	90	-1.17	-0.68	-0.49	-2.76	-5.97	-0.0762843	0.206829	0.206572	0.0588	0.583283
LUNG	CDKN2D_ENSG00000129355	19	98	-1.32	-1.025	-0.295	-6.23	-8.33	-0.199686	0.0154431	0.015897	0.059	0.583283
OVARY	PSTK_ENSG00000179988	19	98	-0.52	-0.165	-0.355	-1.92	-1.98	-0.060043	0.260089	0.260116	0.059	0.583283
OVARY	CAMK2D_ENSG00000145349	19	98	0.28	0.51	-0.23	-1.17	-2.27	-0.10499	0.129964	0.129855	0.059	0.583283
BREAST	MOS_ENSG00000172680	27	90	0.11	0.275	-0.165	-0.65	-1.62	-0.0624698	0.251711	0.251561	0.0591	0.583374
OSTEOSARCOMA	PANK3_ENSG00000120137	18	99	0.52	0.72	-0.2	-0.54	-0.95	-0.206928	0.0125935	0.0130439	0.0593	0.584451
OSTEOSARCOMA	EPHA2_ENSG00000142627	18	99	0.615	0.81	-0.195	-0.7	-0.9	-0.0824213	0.188495	0.188368	0.061	0.585928
OSTEOSARCOMA	HUS1_ENSG00000136273	18	99	0.475	0.73	-0.255	-0.91	-2.41	-0.110476	0.117854	0.117794	0.06	0.585928
OSTEOSARCOMA	STK35_ENSG00000125834	18	99	-0.83	-0.36	-0.47	-3.04	-4.01	-0.104527	0.13207	0.131973	0.0604	0.585928
OSTEOSARCOMA	WNK4_ENSG00000126562	18	99	-0.295	0.06	-0.355	-1.44	-3.79	-0.0323547	0.365127	0.365742	0.06	0.585928
BREAST	CDC42BPA_ENSG00000143776	27	90	-1.26	-0.815	-0.445	-5.16	-4	-0.176596	0.0284119	0.028798	0.061	0.585928
BREAST	NEK10_ENSG00000163491	27	90	-0.05	0.155	-0.205	-2.3	-1.91	-0.164891	0.0378171	0.0381398	0.061	0.585928
BREAST	MELK_ENSG00000165304	27	90	0.32	0.54	-0.22	-1.14	-1.67	-0.116228	0.108045	0.107934	0.061	0.585928
BREAST	RBKS_ENSG00000171174	27	90	0.85	1.045	-0.195	0.2	-0.6	-0.079892	0.195928	0.195659	0.06	0.585928
LUNG	HIPK3_ENSG00000110422	19	98	-0.93	-0.42	-0.51	-9.96	-3.66	-0.161255	0.0412028	0.0415415	0.061	0.585928
LUNG	MST4_ENSG00000134602	19	98	0.63	0.855	-0.225	-0.47	-1.85	-0.109333	0.122385	0.122296	0.061	0.585928
LUNG	SRP72_ENSG00000174780	19	98	-1.21	-0.63	-0.58	-3.64	-4.09	-0.157824	0.0446158	0.0449317	0.061	0.585928
OESOPHAGUS	AMHR2_ENSG00000135409	14	103	-0.475	-0.13	-0.345	-2.16	-3.07	-0.160247	0.0421827	0.0425605	0.061	0.585928
OESOPHAGUS	GRK1_ENSG00000185974	14	103	0.115	0.46	-0.345	-1.81	-1.19	-0.115015	0.108449	0.108499	0.06	0.585928
OVARY	BMX_ENSG00000102010	19	98	0.16	0.45	-0.29	-0.8	-2.76	0.00486989	0.520689	0.522311	0.061	0.585928
OVARY	DDR1_ENSG00000230456	19	98	-1.18	-0.795	-0.385	-3.1	-3.78	-0.18459	0.0231653	0.0236054	0.06	0.585928
OVARY	DGKD_ENSG00000077044	19	98	0.26	0.52	-0.26	-0.82	-4.7	-0.142393	0.0628233	0.0630174	0.061	0.585928
OVARY	ILK2_ENSG00000166333	19	98	0.4	0.695	-0.295	-0.45	-1.01	-0.125235	0.089251	0.0892923	0.061	0.585928
LUNG	GCK_ENSG00000106633	19	98	-0.95	-0.61	-0.34	-2.39	-3.86	-0.167773	0.0352955	0.0356723	0.062	0.593759
OVARY	PTK6_ENSG00000101213	19	98	0.25	0.445	-0.195	-1.3	-1.88	-0.155432	0.0471253	0.0474242	0.062	0.593759
OSTEOSARCOMA	DLG3_ENSG00000082458	18	99	0.455	0.67	-0.215	-0.78	-4.07	-0.0894364	0.168795	0.168658	0.063	0.596227
BREAST	ADPGK_ENSG00000159322	27	90	-0.64	-0.32	-0.32	-2.7	-3.57	-0.100613	0.140214	0.139981	0.063	0.596227
BREAST	VRK1_ENSG00000100749	27	90	-0.1	0.115	-0.215	-3.35	-3.84	-0.0768868	0.204984	0.204725	0.063	0.596227
LUNG	PIKFYVE_ENSG00000115020	19	98	-0.46	-0.15	-0.31	-1.88	-3.26	-0.0839436	0.186214	0.186061	0.0626	0.596227
OESOPHAGUS	CDK19_ENSG00000155111	14	103	-0.71	-0.25	-0.46	-2.08	-2.34	-0.205853	0.0129856	0.0134519	0.063	0.596227
OVARY	AK3_ENSG00000147853	19	98	-0.07	0.2	-0.27	-1.3	-3.07	-0.105396	0.130084	0.129974	0.063	0.596227
OVARY	MAP3K3_ENSG00000198909	19	98	-0.93	-0.66	-0.27	-1.73	-5.05	-0.0641607	0.245959	0.245935	0.063	0.596227
OVARY	MKNK1_ENSG00000079277	19	98	0.04	0.28	-0.24	-0.81	-2.14	-0.186648	0.0219539	0.0223982	0.063	0.596227
BREAST	PFKL_ENSG00000141959	27	90	0.14	0.325	-0.185	-1.67	-2.51	-0.0997115	0.142392	0.142154	0.064	0.601263
LUNG	PIK3R1_ENSG00000145675	19	98	0.36	0.635	-0.275	-4.13	-2.53	-0.111169	0.116382	0.116311	0.064	0.601263
LUNG	TESK2_ENSG00000070759	19	98	0.26	0.55	-0.29	-1.04	-0.89	-0.11757	0.104391	0.104364	0.064	0.601263
OVARY	PIK3C2B_ENSG00000133056	19	98	-0.18	0.09	-0.27	-2.26	-3.22	-0.209293	0.011766	0.01221	0.064	0.601263
OVARY	PKN1_ENSG00000123143	19	98	0.68	0.8	-0.12	-0.61	-0.45	-0.149944	0.0533057	0.0535627	0.064	0.601263
BREAST	ADRBK1_ENSG00000173020	27	90	-1.2	-0.76	-0.44	-3.38	-3.18	-0.138753	0.0678557	0.0679573	0.065	0.607108
BREAST	BRD2_ENSG00000236227	27	90	0.175	0.395	-0.22	-1.65	-5.3	-0.112057	0.115538	0.115388	0.065	0.607108
OESOPHAGUS	CAMK2G_ENSG00000148660	14	103	0.1	0.32	-0.22	-6.65	-2.63	-0.165709	0.0370871	0.0374938	0.065	0.607108
OVARY	DAPK2_ENSG00000035664	19	98	0.03	0.34	-0.31	-0.68	-2.96	-0.115281	0.107914	0.107873	0.065	0.607108
BREAST	PLK4_ENSG00000142731	27	90	-1.59	-1.13	-0.46	-5.66	-4.71	-0.142057	0.0632755	0.0634093	0.066	0.613771
LUNG	GRK1_ENSG00000185974	19	98	0.18	0.48	-0.3	-1.03	-1.81	-0.153367	0.0493807	0.0496643	0.066	0.613771
LUNG	UCKL1_ENSG00000198276	19	98	0.38	0.64	-0.26	-0.5	-1.06	-0.109107	0.120799	0.120715	0.066	0.613771
OSTEOSARCOMA	DGCR14_ENSG00000100056	18	99	-0.75	-0.22	-0.53	-1.71	-3.6	-0.188683	0.0208078	0.0212597	0.067	0.619485
LUNG	MAP3K10_ENSG00000130758	19	98	0.3	0.63	-0.33	-1.74	-1.47	-0.167173	0.0370715	0.0374441	0.067	0.619485
OVARY	CAMK4_ENSG00000152495	19	98	0.03	0.2	-0.17	-2.2	-2.9	-0.137049	0.0711872	0.0713305	0.067	0.619485
OVARY	ILK_ENSG00000166333	19	98	-0.96	-0.44	-0.52	-4.15	-7.59	-0.122028	0.096943	0.0969486	0.067	0.619485
OSTEOSARCOMA	MARK4_ENSG00000007047	18	99	-1.275	-0.8	-0.475	-3.03	-8.49	-0.0922381	0.161306	0.161171	0.068	0.625133
LUNG	COMMD3_ENSG00000148444	19	98	-0.9	-0.54	-0.36	-3.45	-4.33	-0.193161	0.0184615	0.0189142	0.068	0.625133
LUNG	EFNB3_ENSG00000108947	19	98	-1.1	-0.69	-0.41	-6.3	-4.08	-0.155421	0.0471375	0.0474363	0.068	0.625133
OVARY	RIOK2_ENSG00000058729	19	98	-0.18	0.075	-0.255	-4.32	-4.42	-0.137583	0.0695363	0.069688	0.068	0.625133
OSTEOSARCOMA	PTK2B_ENSG00000120899	18	99	-0.66	-0.35	-0.31	-1.89	-4.42	-0.141691	0.0637713	0.0639695	0.069	0.632516
LUNG	DMPK_ENSG00000104936	19	98	-1.08	-0.65	-0.43	-3.8	-3.24	-0.176005	0.0293865	0.0298016	0.069	0.632516
OSTEOSARCOMA	BTK_ENSG00000010671	18	99	-1.3	-0.81	-0.49	-3.63	-4.56	-0.141687	0.0637763	0.0639745	0.07	0.636238
OSTEOSARCOMA	IRAK2_ENSG00000134070	18	99	0.04	0.33	-0.29	-1.82	-2.48	-0.120298	0.0981879	0.0982011	0.07	0.636238
BREAST	GOLGA5_ENSG00000066455	27	90	0.75	0.93	-0.18	-0.17	-0.64	-0.0964193	0.150533	0.15028	0.07	0.636238
BREAST	PAPSS1_ENSG00000138801	27	90	0.21	0.405	-0.195	-1.07	-1.56	-0.0744862	0.212392	0.212143	0.07	0.636238
LUNG	AATK_ENSG00000181409	19	98	-0.68	-0.18	-0.5	-2.94	-4.18	-0.069916	0.227901	0.227823	0.07	0.636238
OVARY	FGFR3_ENSG00000068078	19	98	-1.04	-0.6	-0.44	-4.24	-11.13	-0.100528	0.14042	0.140289	0.07	0.636238
OSTEOSARCOMA	NRK_ENSG00000123572	18	99	-0.36	-0.04	-0.32	-2.17	-6.18	-0.174304	0.0300845	0.0304977	0.071	0.640795
OSTEOSARCOMA	PKLR_ENSG00000262785	18	99	-0.37	0.07	-0.44	-2.12	-8.65	-0.1701	0.0333607	0.0337555	0.071	0.640795
BREAST	PIP5K1C_ENSG00000186111	27	90	0.14	0.395	-0.255	-1.27	-2.1	-0.000901016	0.496154	0.497419	0.071	0.640795
LUNG	ACVR1C_ENSG00000123612	19	98	0.21	0.48	-0.27	-0.5	-1.08	-0.152688	0.0501409	0.0504194	0.071	0.640795
LUNG	PRKAR1B_ENSG00000188191	19	98	-1.23	-0.82	-0.41	-2.88	-5.06	-0.0758287	0.209252	0.209131	0.071	0.640795
LUNG	CKB_ENSG00000166165	19	98	0.71	0.865	-0.155	0.2	-0.98	-0.119759	0.0992005	0.0991951	0.072	0.64439
LUNG	NUCKS1_ENSG00000069275	19	98	0.57	0.755	-0.185	-0.63	-1.78	-0.194885	0.0176194	0.018073	0.072	0.64439
OESOPHAGUS	DLG4_ENSG00000132535	14	103	-0.37	-0.03	-0.34	-1.58	-3.37	-0.143476	0.0613837	0.0616484	0.072	0.64439
OESOPHAGUS	NME6_ENSG00000172113	14	103	-1.175	-0.505	-0.67	-1.93	-6.44	-0.10709	0.12627	0.126275	0.072	0.64439
OESOPHAGUS	TWF2_ENSG00000247596	14	103	-0.8	-0.4	-0.4	-2.13	-3.1	-0.126325	0.0873616	0.0874926	0.072	0.64439
OVARY	MAPK13_ENSG00000156711	19	98	0.45	0.67	-0.22	-0.8	-6.46	-0.132531	0.0780652	0.0781677	0.072	0.64439
BREAST	BRSK2_ENSG00000174672	27	90	0.48	0.63	-0.15	-1.64	-1.29	-0.0471541	0.30683	0.306909	0.073	0.652431
OSTEOSARCOMA	NEK3_ENSG00000136098	18	99	-1.425	-1.04	-0.385	-4.35	-3.57	-0.0940841	0.158622	0.158487	0.074	0.654992
LUNG	AAK1_ENSG00000115977	19	98	-1.16	-0.74	-0.42	-4.4	-4.52	-0.166749	0.0361755	0.0365468	0.074	0.654992
LUNG	DGKA_ENSG00000065357	19	98	-0.9	-0.54	-0.36	-3.01	-5.56	-0.1441	0.0605649	0.0607736	0.074	0.654992
LUNG	NEK3_ENSG00000136098	19	98	-1.4	-1.03	-0.37	-3.57	-4.35	-0.0782958	0.202779	0.202647	0.074	0.654992
LUNG	NEK6_ENSG00000119408	19	98	0.47	0.73	-0.26	-1.57	-1.61	-0.124181	0.092067	0.0920952	0.074	0.654992
OESOPHAGUS	PRKCI_ENSG00000163558	14	103	0.005	0.38	-0.375	-0.69	-1.29	-0.148933	0.0545102	0.054815	0.074	0.654992
OVARY	STRADA_ENSG00000266173	19	98	-0.61	-0.25	-0.36	-3.89	-2.66	-0.118367	0.101853	0.101837	0.074	0.654992
OSTEOSARCOMA	FUK_ENSG00000157353	18	99	-0.695	-0.34	-0.355	-2.78	-3.96	-0.170449	0.033078	0.0334745	0.075	0.662019
OVARY	SBK1_ENSG00000188322	19	98	-0.17	0.23	-0.4	-2.39	-4.39	-0.105675	0.128408	0.128302	0.075	0.662019
OESOPHAGUS	ANKK1_ENSG00000170209	14	103	-0.025	0.21	-0.235	-1.27	-3.84	-0.164786	0.038557	0.0389592	0.076	0.668093
OESOPHAGUS	FYN_ENSG00000010810	14	103	0.135	0.48	-0.345	-1.14	-4.76	-0.0810958	0.192369	0.192361	0.076	0.668093
OESOPHAGUS	RPS6KA2_ENSG00000071242	14	103	-2.495	-1.99	-0.505	-6.15	-9.81	-0.152048	0.0508651	0.0511916	0.076	0.668093
OSTEOSARCOMA	EPHA10_ENSG00000183317	18	99	-0.635	-0.2	-0.435	-4.73	-3.16	-0.148001	0.0556395	0.0558901	0.077	0.675037
OVARY	ITPK1_ENSG00000100605	19	98	-0.15	0.13	-0.28	-3.48	-2.25	-0.174983	0.0295806	0.0299909	0.077	0.675037
LUNG	PRKD3_ENSG00000115825	19	98	-1.34	-0.94	-0.4	-7.53	-3.86	-0.161599	0.0408722	0.041213	0.078	0.681016
OVARY	EIF2AK3_ENSG00000172071	19	98	0.4	0.54	-0.14	-1.82	-1.14	-0.173964	0.0303388	0.0307449	0.078	0.681016
OVARY	GSK3B_ENSG00000082701	19	98	0.66	0.9	-0.24	-1.24	-0.72	-0.110481	0.117842	0.117767	0.078	0.681016
BREAST	PKM_ENSG00000067225	27	90	-0.5	-0.22	-0.28	-2.01	-5.05	-0.13786	0.069135	0.0692279	0.079	0.685093
LUNG	CSNK1G2_ENSG00000133275	19	98	0.41	0.615	-0.205	-0.85	-1.95	-0.137244	0.0700295	0.0701782	0.079	0.685093
LUNG	ROS1_ENSG00000047936	19	98	-0.92	-0.595	-0.325	-2.32	-4.57	-0.0802835	0.194766	0.194623	0.079	0.685093
OVARY	GK_ENSG00000198814	19	98	0.24	0.45	-0.21	-1.03	-1.45	-0.104307	0.131529	0.131416	0.079	0.685093
OVARY	IRAK2_ENSG00000134070	19	98	0.1	0.38	-0.28	-2.48	-1.82	-0.132782	0.0767666	0.0768752	0.079	0.685093
OSTEOSARCOMA	HK3_ENSG00000160883	18	99	0.53	0.77	-0.24	-0.03	-0.68	-0.0284087	0.380545	0.381252	0.08	0.690968
BREAST	PDK4_ENSG00000004799	27	90	-0.34	-0.095	-0.245	-2.12	-3.78	-0.123138	0.0929702	0.0929167	0.08	0.690968
OVARY	MYLK4_ENSG00000145949	19	98	-0.24	0	-0.24	-2.42	-4.62	-0.235844	0.00540681	0.00577815	0.08	0.690968
BREAST	PFKFB4_ENSG00000114268	27	90	-0.53	-0.195	-0.335	-2.81	-2.78	-0.12584	0.0881986	0.0881716	0.081	0.696795
OVARY	HK1_ENSG00000156515	19	98	0.19	0.365	-0.175	-1.56	-1.69	-0.162636	0.0398895	0.0402369	0.081	0.696795
OVARY	PRKCI_ENSG00000163558	19	98	0.05	0.39	-0.34	-1.29	-1.1	-0.158855	0.043567	0.0438899	0.081	0.696795
OSTEOSARCOMA	RPS6KB1_ENSG00000108443	18	99	-0.4	-0.04	-0.36	-1.48	-8.74	-0.164134	0.0385028	0.0388662	0.082	0.70164
LUNG	BRSK1_ENSG00000160469	19	98	0.27	0.485	-0.215	-0.69	-1.595	-0.0984705	0.145426	0.145287	0.082	0.70164
LUNG	PRKAG1_ENSG00000181929	19	98	0.21	0.49	-0.28	-0.92	-1.69	-0.094013	0.156674	0.156522	0.082	0.70164
OVARY	FYN_ENSG00000010810	19	98	0.23	0.49	-0.26	-0.88	-4.76	-0.155427	0.0471309	0.0474298	0.082	0.70164
BREAST	MARK3_ENSG00000075413	27	90	-1.39	-1.165	-0.225	-3.7	-7.97	-0.111426	0.11584	0.115681	0.083	0.707371
LUNG	NME4_ENSG00000103202	19	98	0.31	0.53	-0.22	-2.91	-1.54	-0.113227	0.112088	0.112032	0.083	0.707371
OVARY	TTK_ENSG00000112742	19	98	-1.84	-1.08	-0.76	-4.05	-8.86	-0.133566	0.0764463	0.0765581	0.083	0.707371
OESOPHAGUS	PAK3_ENSG00000077264	14	103	-0.585	-0.28	-0.305	-1.63	-3.01	-0.114961	0.110586	0.110632	0.084	0.713057
OVARY	STK40_ENSG00000196182	19	98	-0.595	-0.2525	-0.3425	-2.085	-2.41	-0.0775386	0.202999	0.202868	0.084	0.713057
OVARY	PHKG1P1_ENSG00000226075	19	98	-0.37	-0.125	-0.245	-3.19	-2.21	-0.0699912	0.226669	0.226587	0.084	0.713057
BREAST	GRK5_ENSG00000198873	27	90	0.26	0.51	-0.25	-1.77	-1.72	-0.101815	0.137348	0.137121	0.085	0.718697
BREAST	STK36_ENSG00000163482	27	90	0	0.245	-0.245	-1.52	-1.72	-0.0459533	0.311365	0.311467	0.085	0.718697
LUNG	PAK7_ENSG00000101349	19	98	-0.02	0.3	-0.32	-0.94	-4.18	-0.117342	0.103838	0.103814	0.085	0.718697
BREAST	MAPK4_ENSG00000141639	27	90	-0.53	-0.22	-0.31	-3.33	-5.46	-0.114426	0.109637	0.109503	0.086	0.725244
OESOPHAGUS	LIMK1_ENSG00000106683	14	103	-0.22	0.1	-0.32	-0.9	-2.02	-0.0456166	0.312642	0.313091	0.086	0.725244
OSTEOSARCOMA	WNK1_ENSG00000060237	18	99	-0.12	0.16	-0.28	-2.19	-3.95	-0.112581	0.113423	0.113378	0.087	0.728894
BREAST	WNK2_ENSG00000165238	27	90	0.32	0.46	-0.14	-0.99	-1.46	0.00308708	0.513118	0.514525	0.087	0.728894
LUNG	NME3_ENSG00000103024	19	98	-0.33	0.04	-0.37	-1.58	-3.29	-0.161256	0.0412019	0.0415406	0.087	0.728894
LUNG	PINK1_ENSG00000158828	19	98	-0.84	-0.445	-0.395	-2.94	-3.87	-0.111162	0.116396	0.116325	0.087	0.728894
OVARY	PKN2_ENSG00000065243	19	98	-1.08	-0.67	-0.41	-4.52	-4.51	-0.138613	0.0680551	0.068216	0.087	0.728894
OSTEOSARCOMA	PIK3CB_ENSG00000051382	18	99	-0.56	-0.275	-0.285	-1.99	-2.55	-0.0700422	0.227494	0.227439	0.088	0.733447
LUNG	NEK1_ENSG00000137601	19	98	-0.01	0.275	-0.285	-4.1	-2.63	-0.183044	0.0251116	0.025552	0.088	0.733447
OESOPHAGUS	CAMK2A_ENSG00000070808	14	103	-0.02	0.26	-0.28	-0.69	-2.62	-0.147767	0.0559263	0.0562227	0.088	0.733447
OESOPHAGUS	DGKB_ENSG00000136267	14	103	-0.445	-0.22	-0.225	-1.08	-2.63	-0.101759	0.13748	0.137465	0.088	0.733447
BREAST	STK32B_ENSG00000152953	27	90	0.15	0.365	-0.215	-0.65	-2.5	-0.0840953	0.183672	0.183396	0.089	0.736054
LUNG	DLG4_ENSG00000132535	19	98	-0.29	-0.025	-0.265	-2.66	-3.37	-0.148563	0.054956	0.055202	0.089	0.736054
LUNG	GALK2_ENSG00000156958	19	98	-1.03	-0.575	-0.455	-3.39	-5.91	-0.135865	0.0720616	0.072198	0.089	0.736054
OESOPHAGUS	ERBB3_ENSG00000065361	14	103	-0.66	-0.17	-0.49	-2.52	-5.78	-0.182256	0.0256188	0.0260878	0.089	0.736054
OESOPHAGUS	AGK_ENSG00000006530	14	103	-0.305	-0.03	-0.275	-1.47	-2.14	-0.143474	0.0613858	0.0616505	0.089	0.736054
OESOPHAGUS	STK17A_ENSG00000164543	14	103	-0.655	-0.32	-0.335	-2.12	-2.72	-0.162577	0.0399441	0.0403348	0.089	0.736054
OSTEOSARCOMA	GALK1_ENSG00000108479	18	99	-1.78	-1.22	-0.56	-2.72	-6.7	-0.0540092	0.281514	0.281659	0.09	0.740512
OESOPHAGUS	EGFR_ENSG00000146648	14	103	-0.67	-0.14	-0.53	-4.47	-2.04	-0.155559	0.0469892	0.0473387	0.09	0.740512
OESOPHAGUS	FGFR1_ENSG00000077782	14	103	-0.485	-0.11	-0.375	-2.14	-4.93	-0.097858	0.146939	0.146913	0.09	0.740512
OVARY	PKIB_ENSG00000135549	19	98	-0.7	-0.34	-0.36	-2.71	-4.97	-0.141916	0.0643015	0.064488	0.09	0.740512
OSTEOSARCOMA	CSNK2B_ENSG00000224774	18	99	-1.49	-1.04	-0.45	-3.95	-4.35	-0.129065	0.0827412	0.0828289	0.091	0.746828
OSTEOSARCOMA	NLK_ENSG00000087095	18	99	-0.695	-0.425	-0.27	-2	-4.23	-0.0472859	0.307112	0.307386	0.091	0.746828
BREAST	N4BP2_ENSG00000078177	27	90	0.52	0.75	-0.23	-1.07	-1.13	-0.115906	0.108688	0.108574	0.092	0.752153
LUNG	MKNK2_ENSG00000099875	19	98	-0.1	0.23	-0.33	-0.7	-3.46	-0.128669	0.0833975	0.0834692	0.092	0.752153
OVARY	STK33_ENSG00000130413	19	98	-0.69	-0.34	-0.35	-3.31	-4.57	-0.10945	0.120057	0.119975	0.092	0.752153
BREAST	DYRK1A_ENSG00000157540	27	90	0.035	0.255	-0.22	-1.4	-2.83	-0.117306	0.104907	0.104801	0.093	0.756478
BREAST	PIM2_ENSG00000102096	27	90	-0.78	-0.355	-0.425	-4.34	-4.34	-0.161881	0.0406033	0.0409055	0.093	0.756478
OVARY	GOLGA5_ENSG00000066455	19	98	0.72	0.925	-0.205	-0.64	-0.17	-0.151668	0.051299	0.0515696	0.093	0.756478
OVARY	PSKH1_ENSG00000159792	19	98	0.57	0.76	-0.19	0.13	-1.41	-0.0912671	0.163877	0.163721	0.093	0.756478
OSTEOSARCOMA	TRIB2_ENSG00000071575	18	99	-1.28	-0.855	-0.425	-4.04	-5.39	-0.128347	0.0848671	0.0849448	0.094	0.76172
BREAST	NADK_ENSG00000008130	27	90	-0.01	0.24	-0.25	-1.21	-2.62	-0.115141	0.109204	0.109079	0.094	0.76172
OVARY	RP11.78H18.2_ENSG00000229817	19	98	-1.89	-1.32	-0.57	-6.33	-5.47	-0.08661	0.177625	0.177468	0.094	0.76172
BREAST	SRC_ENSG00000197122	27	90	0.02	0.15	-0.13	-1.04	-2.52	-0.0384436	0.340346	0.340604	0.095	0.76596
LUNG	MAP3K1_ENSG00000095015	19	98	-0.41	-0.08	-0.33	-3.44	-6.59	-0.0847448	0.18182	0.181666	0.095	0.76596
OESOPHAGUS	PASK_ENSG00000115687	14	103	-0.405	-0.08	-0.325	-1.79	-5.91	-0.0284616	0.380329	0.381196	0.095	0.76596
OVARY	GRK1_ENSG00000185974	19	98	0.21	0.445	-0.235	-1	-1.81	-0.079943	0.195777	0.195635	0.095	0.76596
OSTEOSARCOMA	PIM3_ENSG00000198355	18	99	0.015	0.17	-0.155	-1.07	-1.89	-0.131171	0.0793147	0.079421	0.096	0.769197
BREAST	HCK_ENSG00000101336	27	90	0.31	0.455	-0.145	-7.12	-1.74	-0.0339394	0.3582	0.358563	0.096	0.769197
OESOPHAGUS	RPS6KB1_ENSG00000108443	14	103	-0.4	-0.01	-0.39	-1.67	-8.74	-0.0846025	0.182225	0.182204	0.096	0.769197
OVARY	IPPK_ENSG00000127080	19	98	-0.51	-0.225	-0.285	-3.62	-3.79	-0.0761688	0.207183	0.207059	0.096	0.769197
OVARY	STK35_ENSG00000125834	19	98	-0.76	-0.35	-0.41	-3.51	-4.01	-0.0873055	0.175692	0.175535	0.096	0.769197
BREAST	KALRN_ENSG00000160145	27	90	-0.04	0.095	-0.135	-1.75	-2.72	-0.131552	0.0787068	0.0787366	0.097	0.773352
LUNG	BCR_ENSG00000186716	19	98	-1.67	-1.3	-0.37	-3.65	-7.22	-0.158856	0.0435664	0.0438893	0.097	0.773352
OESOPHAGUS	PRKCE_ENSG00000171132	14	103	-0.51	-0.22	-0.29	-1.35	-3.15	-0.125151	0.089397	0.089519	0.097	0.773352
OESOPHAGUS	STK32C_ENSG00000165752	14	103	0.31	0.49	-0.18	-1.02	-1.32	-0.0315822	0.36767	0.368454	0.097	0.773352
OSTEOSARCOMA	DCLK1_ENSG00000133083	18	99	-0.29	-0.01	-0.28	-1.08	-1.7	-0.149055	0.0543642	0.0546232	0.098	0.775552
BREAST	PANK1_ENSG00000152782	27	90	0.51	0.68	-0.17	-1.42	-1.5	-0.0477545	0.304574	0.304642	0.098	0.775552
LUNG	CDKL4_ENSG00000205111	19	98	-1.28	-0.765	-0.515	-5.49	-4.36	-0.121456	0.096036	0.0960448	0.098	0.775552
OESOPHAGUS	CHEK2_ENSG00000183765	14	103	0.34	0.52	-0.18	-1.71	-0.9	-0.203134	0.0140248	0.0144951	0.098	0.775552
OVARY	PIK3R3_ENSG00000117461	19	98	0.37	0.57	-0.2	-0.17	-1.04	-0.108424	0.122287	0.122198	0.098	0.775552
OVARY	STK32C_ENSG00000165752	19	98	0.33	0.5	-0.17	-1.13	-1.32	-0.104309	0.131523	0.13141	0.098	0.775552
OSTEOSARCOMA	EPHA3_ENSG00000044524	18	99	-0.97	-0.49	-0.48	-2.59	-5.08	-0.015782	0.432943	0.434	0.099	0.780582
LUNG	PRKCZ_ENSG00000067606	19	98	-1.19	-0.725	-0.465	-8.01	-4.37	-0.129004	0.082841	0.0829157	0.099	0.780582
OESOPHAGUS	MAK_ENSG00000111837	14	103	-0.155	0.07	-0.225	-1.69	-2.42	-0.120529	0.0987374	0.0988228	0.099	0.780582
OSTEOSARCOMA	STK31_ENSG00000196335	18	99	0.06	0.28	-0.22	-0.95	-1.79	-0.118755	0.102099	0.102096	0.1	0.785575
BREAST	EFNA5_ENSG00000184349	27	90	0.385	0.57	-0.185	-1.31	-0.84	-0.109898	0.120122	0.119955	0.1	0.785575
OVARY	MAP3K14_ENSG00000006062	19	98	0.06	0.355	-0.295	-2.49	-3.12	-0.111509	0.115665	0.115597	0.1	0.785575
OESOPHAGUS	CLK4_ENSG00000113240	14	103	-0.585	-0.22	-0.365	-1.52	-3.09	-0.0592745	0.263678	0.263886	0.101	0.789569
OESOPHAGUS	EIF2AK1_ENSG00000086232	14	103	0.185	0.38	-0.195	-0.59	-1.45	-0.0810977	0.192363	0.192355	0.101	0.789569
OVARY	PDPK1_ENSG00000140992	19	98	-0.58	-0.325	-0.255	-3.01	-2.43	-0.174985	0.0295792	0.0299895	0.101	0.789569
OVARY	THNSL1_ENSG00000185875	19	98	0.53	0.72	-0.19	-0.83	-1.41	-0.141366	0.064214	0.0643991	0.101	0.789569
BREAST	CDC42BPB_ENSG00000198752	27	90	0.25	0.42	-0.17	-1.36	-1.87	-0.0579678	0.267363	0.267268	0.102	0.792566
BREAST	PKMYT1_ENSG00000127564	27	90	-0.12	0.015	-0.135	-1.33	-3.5	-0.101816	0.137345	0.137119	0.102	0.792566
OESOPHAGUS	DYRK4_ENSG00000010219	14	103	-0.5	-0.21	-0.29	-1.51	-4.84	-0.165308	0.0374439	0.0378486	0.102	0.792566
OVARY	IP6K3_ENSG00000161896	19	98	-1.05	-0.73	-0.32	-4.13	-3.34	-0.124873	0.0908419	0.0908761	0.102	0.792566
OVARY	PAPSS1_ENSG00000138801	19	98	0.17	0.39	-0.22	-1.2	-1.56	-0.0809747	0.192725	0.19258	0.102	0.792566
OSTEOSARCOMA	HIPK1_ENSG00000163349	18	99	0.2	0.6	-0.4	-3.78	-2.98	-0.116439	0.10561	0.105592	0.103	0.794571
BREAST	MATK_ENSG00000007264	27	90	-0.32	-0.095	-0.225	-2.26	-2.31	-0.103615	0.133128	0.132912	0.103	0.794571
BREAST	OXSR1_ENSG00000172939	27	90	0.18	0.27	-0.09	-2.24	-2.82	-0.0258293	0.391108	0.391675	0.103	0.794571
LUNG	ADK_ENSG00000156110	19	98	0.02	0.365	-0.345	-1.56	-1.4	-0.117685	0.103171	0.103149	0.103	0.794571
LUNG	MAP3K8_ENSG00000107968	19	98	-0.79	-0.525	-0.265	-10.18	-3.99	-0.109446	0.120066	0.119983	0.103	0.794571
OVARY	PRKAR1A_ENSG00000108946	19	98	-0.02	0.245	-0.265	-2.95	-2.31	-0.120773	0.0973003	0.0973034	0.103	0.794571
BREAST	TBK1_ENSG00000183735	27	90	-0.08	0.145	-0.225	-1.31	-2.31	-0.117131	0.10425	0.10414	0.104	0.797499
LUNG	EFNA4_ENSG00000243364	19	98	-0.4	-0.11	-0.29	-1.53	-2.58	-0.132782	0.076767	0.0768756	0.104	0.797499
LUNG	IRAK3_ENSG00000090376	19	98	-1.22	-0.725	-0.495	-5.35	-5.49	-0.157138	0.0453238	0.0456348	0.104	0.797499
OESOPHAGUS	PI4K2A_ENSG00000155252	14	103	0.13	0.41	-0.28	-2.19	-1.58	-0.151667	0.0513008	0.0516247	0.104	0.797499
OVARY	ACVR1_ENSG00000115170	19	98	-0.17	0.125	-0.295	-3.25	-1.81	-0.172236	0.0316617	0.0320603	0.104	0.797499
BREAST	FGFR4_ENSG00000160867	27	90	0.28	0.42	-0.14	-2.09	-1.06	-0.0456527	0.312505	0.312612	0.105	0.80325
OESOPHAGUS	GSK3A_ENSG00000105723	14	103	-0.545	-0.32	-0.225	-1.58	-3.59	-0.0771958	0.204042	0.204055	0.105	0.80325
OSTEOSARCOMA	STRADB_ENSG00000082146	18	99	-0.675	-0.39	-0.285	-1.97	-4.11	-0.0336688	0.359283	0.359855	0.107	0.814671
OSTEOSARCOMA	TSSK3_ENSG00000162526	18	99	-1.04	-0.75	-0.29	-3.6	-3.48	-0.158521	0.0439047	0.044233	0.107	0.814671
LUNG	CSK_ENSG00000103653	19	98	0.47	0.65	-0.18	-0.52	-1.34	-0.130723	0.0800349	0.080125	0.107	0.814671
OESOPHAGUS	XRCC6BP1_ENSG00000262145	14	103	0.09	0.39	-0.3	-2.36	-2.17	-0.110336	0.118153	0.118176	0.107	0.814671
OSTEOSARCOMA	EGFR_ENSG00000146648	18	99	-0.535	-0.09	-0.445	-1.7	-4.47	-0.106617	0.126287	0.126204	0.108	0.818406
BREAST	MAP2K7_ENSG00000076984	27	90	-1.12	-0.765	-0.355	-5.51	-9.48	-0.0636701	0.247621	0.247457	0.108	0.818406
OVARY	FN3K_ENSG00000167363	19	98	-0.2	0.035	-0.235	-1.49	-2.68	-0.0353402	0.352613	0.353113	0.108	0.818406
OVARY	PAK6_ENSG00000137843	19	98	0.08	0.285	-0.205	-2.07	-2.45	-0.00583294	0.475116	0.476425	0.108	0.818406
BREAST	EIF2AK4_ENSG00000128829	27	90	0.595	0.75	-0.155	-1.7	-2.09	-0.0277853	0.383587	0.38413	0.109	0.82018
LUNG	FLT4_ENSG00000037280	19	98	-1.21	-0.92	-0.29	-2.64	-3.92	-0.082001	0.189718	0.18957	0.109	0.82018
LUNG	NUAK2_ENSG00000163545	19	98	-0.67	-0.405	-0.265	-4.49	-2.51	-0.0741113	0.213562	0.21345	0.109	0.82018
OVARY	CLK1_ENSG00000013441	19	98	0.51	0.65	-0.14	-1.13	-0.41	-0.11357	0.111383	0.111329	0.109	0.82018
OVARY	MAPK7_ENSG00000166484	19	98	0.72	0.955	-0.235	-0.3	-0.79	-0.101903	0.13714	0.137015	0.109	0.82018
OVARY	STK16_ENSG00000115661	19	98	0.38	0.6	-0.22	-1.39	-2.16	-0.0892074	0.169416	0.169259	0.109	0.82018
OSTEOSARCOMA	PRKAA2_ENSG00000162409	18	99	-0.185	0.09	-0.275	-1.53	-2.02	-0.0813662	0.191575	0.19145	0.11	0.822887
BREAST	MAP2K3_ENSG00000034152	27	90	-1.09	-0.81	-0.28	-4.61	-4.29	-0.0979084	0.146814	0.146567	0.11	0.822887
OESOPHAGUS	PIK3C2G_ENSG00000139144	14	103	-1.135	-0.78	-0.355	-3.88	-5.68	-0.154778	0.0478307	0.0481752	0.11	0.822887
OESOPHAGUS	RBKS_ENSG00000171174	14	103	0.85	1.05	-0.2	0.14	-0.6	-0.146209	0.0578623	0.0581474	0.11	0.822887
OVARY	ITPKB_ENSG00000143772	19	98	-0.08	0.195	-0.275	-1.37	-2.51	-0.104989	0.129966	0.129857	0.11	0.822887
OESOPHAGUS	ACVR1B_ENSG00000135503	14	103	0.085	0.32	-0.235	-0.95	-1.7	-0.0771979	0.204035	0.204048	0.111	0.828439
OESOPHAGUS	SGK1_ENSG00000118515	14	103	0.94	1.11	-0.17	-1.52	-0.74	-0.123597	0.0921479	0.0922583	0.111	0.828439
LUNG	BMPR1B_ENSG00000138696	19	98	0.36	0.51	-0.15	-1.72	-1.34	-0.139651	0.066586	0.0667561	0.113	0.841411
OESOPHAGUS	TEK_ENSG00000120156	14	103	0.345	0.56	-0.215	-0.63	-0.88	-0.0927931	0.159848	0.159816	0.113	0.841411
LUNG	TRPM7_ENSG00000092439	19	98	-0.43	-0.145	-0.285	-2.62	-3.38	-0.168464	0.0347123	0.0350927	0.114	0.844941
OESOPHAGUS	AXL_ENSG00000167601	14	103	0.41	0.56	-0.15	-0.79	-2.49	-0.0690135	0.229843	0.229923	0.114	0.844941
OVARY	PASK_ENSG00000115687	19	98	-0.34	-0.085	-0.255	-1.28	-5.91	-0.0483781	0.302238	0.302455	0.114	0.844941
OVARY	RIOK3_ENSG00000101782	19	98	0.02	0.33	-0.31	-1.99	-1.62	-0.0688723	0.231286	0.231218	0.114	0.844941
BREAST	PRKCD_ENSG00000163932	27	90	-0.49	-0.14	-0.35	-2.27	-4.38	-0.00120134	0.494872	0.496129	0.115	0.848439
BREAST	STK31_ENSG00000196335	27	90	0.11	0.29	-0.18	-1.05	-1.79	-0.101565	0.138994	0.138772	0.115	0.848439
LUNG	ADRBK2_ENSG00000100077	19	98	0.77	0.92	-0.15	-0.25	-1.89	-0.070339	0.225545	0.225461	0.115	0.848439
LUNG	PFKL_ENSG00000141959	19	98	0.12	0.305	-0.185	-2.51	-2.12	-0.134495	0.0741244	0.0742485	0.115	0.848439
BREAST	ALPK2_ENSG00000198796	27	90	0.575	0.72	-0.145	-0.87	-1.15	-0.0540237	0.282317	0.282298	0.116	0.852879
LUNG	MVK_ENSG00000110921	19	98	-0.21	0.05	-0.26	-3.72	-1.81	-0.122092	0.0958407	0.0958509	0.116	0.852879
OESOPHAGUS	PAK4_ENSG00000130669	14	103	-0.085	0.15	-0.235	-2.02	-2.18	-0.0549732	0.278036	0.278306	0.116	0.852879
OESOPHAGUS	ETNK1_ENSG00000139163	14	103	0.315	0.57	-0.255	-1.35	-5.51	-0.133341	0.0758967	0.0760825	0.117	0.858267
OESOPHAGUS	ROR1_ENSG00000185483	14	103	-0.18	0.18	-0.36	-1.99	-8.63	-0.155565	0.0469826	0.0473322	0.117	0.858267
OSTEOSARCOMA	GRK5_ENSG00000198873	18	99	0.25	0.51	-0.26	-1.26	-1.77	-0.0733005	0.216107	0.216024	0.118	0.859714
OSTEOSARCOMA	CAMKV_ENSG00000164076	18	99	-0.72	-0.48	-0.24	-1.72	-3.3	-0.0908364	0.165025	0.164889	0.118	0.859714
LUNG	SIK3_ENSG00000160584	19	98	0.02	0.235	-0.215	-1.88	-2.14	-0.131072	0.0794726	0.0795659	0.118	0.859714
OESOPHAGUS	PRKD1_ENSG00000184304	14	103	-0.035	0.23	-0.265	-3.59	-3.24	-0.127491	0.0853722	0.0855121	0.118	0.859714
OVARY	LIMK1_ENSG00000106683	19	98	-0.11	0.1	-0.21	-0.95	-2.02	-0.139988	0.0661151	0.0662882	0.118	0.859714
OVARY	PIP4K2C_ENSG00000166908	19	98	0.26	0.375	-0.115	-1.7	-1.18	-0.12798	0.084548	0.0846135	0.118	0.859714
OVARY	STK19_ENSG00000206342	19	98	-0.01	0.155	-0.165	-1.47	-2.66	-0.0593582	0.262478	0.262515	0.119	0.866018
OSTEOSARCOMA	NME1_ENSG00000239672	18	99	0.225	0.44	-0.215	-1.28	-2.85	-0.0718968	0.220552	0.22048	0.12	0.870339
OESOPHAGUS	ACVR2A_ENSG00000121989	14	103	0.305	0.58	-0.275	-2.76	-4.82	-0.101761	0.137474	0.137459	0.12	0.870339
OVARY	CAMKV_ENSG00000164076	19	98	-0.72	-0.485	-0.235	-3.3	-3.24	-0.0559258	0.274619	0.274705	0.12	0.870339
OSTEOSARCOMA	DGKB_ENSG00000136267	18	99	-0.36	-0.19	-0.17	-2.63	-2.58	-0.217447	0.00926022	0.00968855	0.121	0.87463
OESOPHAGUS	DUSP21_ENSG00000189037	14	103	0.275	0.49	-0.215	-0.7	-2.18	-0.0908439	0.165005	0.164974	0.121	0.87463
OVARY	SGK1_ENSG00000118515	19	98	0.98	1.105	-0.125	-0.74	-1.52	-0.149255	0.0541241	0.0543757	0.121	0.87463
OSTEOSARCOMA	TK2_ENSG00000166548	18	99	0.335	0.65	-0.315	-1.42	-1.85	-0.0585697	0.265243	0.265317	0.123	0.885104
OESOPHAGUS	MAPK4_ENSG00000141639	14	103	-0.61	-0.18	-0.43	-1.54	-5.46	-0.116182	0.106119	0.106178	0.123	0.885104
OVARY	TWF2_ENSG00000247596	19	98	-0.72	-0.4	-0.32	-2.07	-3.1	-0.108766	0.12154	0.121453	0.123	0.885104
OVARY	ULK2_ENSG00000083290	19	98	-0.12	0.025	-0.145	-1.73	-2.2	-0.0699961	0.226653	0.226571	0.123	0.885104
OSTEOSARCOMA	PI4KA_ENSG00000241973	18	99	-0.92	-0.51	-0.41	-2.4	-7.51	-0.184832	0.0230201	0.0234653	0.124	0.888321
OSTEOSARCOMA	PI4KB_ENSG00000143393	18	99	-0.205	-0.02	-0.185	-1.49	-1.74	-0.0701445	0.226173	0.226115	0.124	0.888321
OSTEOSARCOMA	SRMS_ENSG00000125508	18	99	-1.445	-1.12	-0.325	-3.14	-3.88	-0.143445	0.0614247	0.0616378	0.124	0.888321
BREAST	CSNK1D_ENSG00000141551	27	90	-0.08	0.125	-0.205	-2.25	-1.93	-0.0495559	0.297848	0.297883	0.124	0.888321
LUNG	PIK3CD_ENSG00000171608	19	98	0.17	0.36	-0.19	-2.58	-1.5	-0.121402	0.0971116	0.097116	0.125	0.8925
OESOPHAGUS	PFKM_ENSG00000152556	14	103	0.135	0.43	-0.295	-1.67	-10.68	-0.127882	0.0847122	0.0848552	0.125	0.8925
OESOPHAGUS	PRKAB1_ENSG00000111725	14	103	-1.38	-0.935	-0.445	-2.83	-3.58	-0.088122	0.17344	0.173412	0.125	0.8925
OSTEOSARCOMA	OXSR1_ENSG00000172939	18	99	0.125	0.27	-0.145	-2.82	-2.24	-0.161683	0.0407921	0.0411407	0.126	0.896651
OVARY	PIM3_ENSG00000198355	19	98	0	0.14	-0.14	-1.39	-1.89	-0.102246	0.136329	0.136205	0.126	0.896651
OVARY	TPK1_ENSG00000196511	19	98	-1.75	-1.46	-0.29	-4.59	-6.12	-0.061414	0.255339	0.255348	0.126	0.896651
OVARY	SRP72_ENSG00000174780	19	98	-1.11	-0.655	-0.455	-4.09	-3.64	-0.130033	0.0811524	0.0812363	0.127	0.902768
BREAST	MARK1_ENSG00000116141	27	90	-0.17	-0.02	-0.15	-2.02	-1.83	-0.039044	0.337992	0.338236	0.128	0.903877
BREAST	PKIA_ENSG00000171033	27	90	0.07	0.345	-0.275	-1.29	-1.24	0.0036041	0.515382	0.516771	0.128	0.903877
BREAST	PKIB_ENSG00000135549	27	90	-0.65	-0.395	-0.255	-2.34	-4.97	-0.0635907	0.248834	0.248688	0.128	0.903877
LUNG	KCNH2_ENSG00000055118	19	98	-0.83	-0.56	-0.27	-4.36	-3.38	-0.0591325	0.264174	0.264218	0.128	0.903877
OESOPHAGUS	CLK2_ENSG00000261893	14	103	0.53	0.77	-0.24	-0.67	-0.92	-0.100199	0.141211	0.141192	0.128	0.903877
OESOPHAGUS	MYLK4_ENSG00000145949	14	103	-0.25	-0.015	-0.235	-1.02	-4.62	-0.0478166	0.305126	0.305538	0.128	0.903877
OVARY	NUCKS1_ENSG00000069275	19	98	0.59	0.725	-0.135	-1.78	-1.21	-0.106706	0.126087	0.125987	0.13	0.916992
OSTEOSARCOMA	MAP3K3_ENSG00000198909	18	99	-0.85	-0.63	-0.22	-4.02	-5.05	-0.0852256	0.180458	0.180324	0.131	0.920007
OESOPHAGUS	PRKCA_ENSG00000154229	14	103	-0.315	0.005	-0.32	-1.56	-2.6	-0.154115	0.0492895	0.0496286	0.131	0.920007
OVARY	CDKL1_ENSG00000100490	19	98	-0.85	-0.55	-0.3	-2.41	-4.34	-0.097395	0.149149	0.149004	0.131	0.920007
OVARY	MUSK_ENSG00000030304	19	98	-1.54	-1.135	-0.405	-3.53	-4.26	-0.0202423	0.41425	0.415148	0.131	0.920007
LUNG	TTBK1_ENSG00000146216	19	98	-1.46	-1.07	-0.39	-12.18	-6.48	-0.223011	0.00782756	0.00823767	0.132	0.924
OVARY	PANK1_ENSG00000152782	19	98	0.48	0.655	-0.175	-0.45	-1.5	-0.0765129	0.206128	0.206001	0.132	0.924
OVARY	PI4K2A_ENSG00000155252	19	98	0.21	0.42	-0.21	-0.58	-2.19	-0.00789153	0.466351	0.467602	0.132	0.924
LUNG	NME6_ENSG00000172113	19	98	-0.97	-0.54	-0.43	-3.18	-6.44	-0.128702	0.0842743	0.0843423	0.133	0.927967
OESOPHAGUS	MAGI2_ENSG00000187391	14	103	-0.38	-0.21	-0.17	-2.17	-1.94	-0.144259	0.0603583	0.0606289	0.133	0.927967
OVARY	ABL1_ENSG00000097007	19	98	-0.25	-0.005	-0.245	-1.32	-2.73	-0.0998443	0.14207	0.141936	0.133	0.927967
OSTEOSARCOMA	ICK_ENSG00000112144	18	99	-0.045	0.06	-0.105	-3.12	-5.13	-0.0975003	0.147827	0.147704	0.134	0.930902
BREAST	ERN2_ENSG00000134398	27	90	0.5	0.615	-0.115	-0.84	-1.35	0.00450525	0.519225	0.520639	0.134	0.930902
OVARY	CDK5R2_ENSG00000171450	19	98	-0.65	-0.37	-0.28	-2.43	-3.73	-0.120082	0.098592	0.0985892	0.134	0.930902
OVARY	GUCY2F_ENSG00000101890	19	98	0.39	0.525	-0.135	-2.9	-1.29	-0.103273	0.133923	0.133804	0.134	0.930902
OSTEOSARCOMA	PFKFB1_ENSG00000158571	18	99	-1.755	-1.43	-0.325	-3.56	-3.83	-0.121841	0.0972878	0.0973062	0.135	0.931805
BREAST	BUB1B_ENSG00000156970	27	90	-1.43	-1.005	-0.425	-5.4	-12.51	-0.0246952	0.396223	0.396847	0.135	0.931805
BREAST	CDK19_ENSG00000155111	27	90	-0.53	-0.25	-0.28	-1.9	-2.34	-0.0345384	0.355807	0.356155	0.135	0.931805
OESOPHAGUS	CALM2_ENSG00000143933	14	103	-1.2	-0.905	-0.295	-2.43	-4.6	-0.0770549	0.205498	0.205515	0.135	0.931805
OESOPHAGUS	RPS6KC1_ENSG00000136643	14	103	-0.41	-0.08	-0.33	-2.57	-1.86	-0.136594	0.0727458	0.0729521	0.135	0.931805
OVARY	AK7_ENSG00000140057	19	98	0	0.275	-0.275	-1.88	-2.53	-0.0473476	0.306103	0.306339	0.135	0.931805
OSTEOSARCOMA	GK_ENSG00000198814	18	99	0.31	0.48	-0.17	-1.45	-1.06	-0.103817	0.13266	0.132562	0.136	0.936555
OSTEOSARCOMA	PRKAR1A_ENSG00000108946	18	99	0.005	0.24	-0.235	-2.04	-2.95	-0.144848	0.059595	0.0598199	0.137	0.936555
OSTEOSARCOMA	STK32B_ENSG00000152953	18	99	0.145	0.36	-0.215	-0.52	-2.5	-0.0455938	0.312728	0.313029	0.137	0.936555
LUNG	COL4A3BP_ENSG00000113163	19	98	0.02	0.23	-0.21	-7.23	-3.91	-0.134375	0.0761047	0.07622	0.137	0.936555
LUNG	IPMK_ENSG00000151151	19	98	-0.23	0.005	-0.235	-1.89	-4.92	-0.117341	0.10384	0.103815	0.137	0.936555
LUNG	PRKAA1_ENSG00000132356	19	98	0.43	0.66	-0.23	-1.4	-1.21	-0.198965	0.0161303	0.0165887	0.137	0.936555
OESOPHAGUS	CPNE3_ENSG00000085719	14	103	0.15	0.28	-0.13	-1.66	-1.16	-0.127103	0.0860306	0.0861675	0.137	0.936555
OVARY	ULK3_ENSG00000140474	19	98	-0.49	-0.215	-0.275	-2.02	-6.08	0.0109792	0.546763	0.548529	0.136	0.936555
OVARY	SMG1_ENSG00000157106	19	98	-1.59	-1.375	-0.215	-2.98	-5.83	0.00493753	0.520883	0.522522	0.137	0.936555
OSTEOSARCOMA	CDKN2D_ENSG00000129355	18	99	-1.285	-1.08	-0.205	-3.73	-8.33	-0.0799643	0.195713	0.195594	0.138	0.941389
BREAST	NEK5_ENSG00000197168	27	90	0.31	0.48	-0.17	-0.91	-1.72	0.00420482	0.517944	0.51935	0.138	0.941389
BREAST	CMPK1_ENSG00000162368	27	90	-0.335	-0.165	-0.17	-1.74	-2.12	-0.0376619	0.34407	0.344369	0.139	0.947205
LUNG	PIP5KL1_ENSG00000167103	19	98	-0.06	0.275	-0.335	-1.75	-2.37	-0.0971018	0.148821	0.148677	0.141	0.9588
OESOPHAGUS	EPHA7_ENSG00000135333	14	103	-0.45	-0.245	-0.205	-2.88	-5.65	-0.144239	0.0612017	0.06147	0.141	0.9588
LUNG	ACVR1_ENSG00000115170	19	98	-0.21	0.055	-0.265	-1.81	-3.25	-0.093666	0.157572	0.15742	0.142	0.96153
LUNG	CDKL3_ENSG00000006837	19	98	0.71	0.875	-0.165	-0.66	-2.33	-0.0998426	0.142074	0.14194	0.142	0.96153
OESOPHAGUS	MAP4K5_ENSG00000012983	14	103	-0.595	-0.09	-0.505	-1.74	-3.54	-0.0744652	0.212457	0.212489	0.142	0.96153
OVARY	PIK3R1_ENSG00000145675	19	98	0.43	0.635	-0.205	-2.53	-4.13	-0.128668	0.0833987	0.0834704	0.142	0.96153
BREAST	CDK4_ENSG00000135446	27	90	-0.59	-0.325	-0.265	-8.35	-7.97	-0.00330364	0.4859	0.487098	0.143	0.964237
OESOPHAGUS	MAPKAPK3_ENSG00000114738	14	103	-1.185	-0.91	-0.275	-3.86	-3.41	-0.191037	0.0195449	0.0200201	0.143	0.964237
OESOPHAGUS	CDK17_ENSG00000059758	14	103	-0.335	-0.09	-0.245	-3.86	-5	-0.131781	0.078343	0.0785164	0.143	0.964237
OVARY	PTK2_ENSG00000169398	19	98	-0.75	-0.44	-0.31	-1.86	-4.22	-0.0563497	0.273983	0.274069	0.143	0.964237
LUNG	SCYL3_ENSG00000000457	19	98	-0.41	-0.18	-0.23	-1.88	-2.92	-0.144445	0.0601161	0.0603278	0.144	0.967933
OESOPHAGUS	PDGFRB_ENSG00000113721	14	103	-1.485	-1.13	-0.355	-2.8	-4.28	-0.130611	0.0802156	0.0803798	0.144	0.967933
OVARY	STK24_ENSG00000102572	19	98	0.34	0.49	-0.15	-0.99	-1.8	-0.149251	0.0541288	0.0543803	0.144	0.967933
OSTEOSARCOMA	CDK15_ENSG00000138395	18	99	0.325	0.49	-0.165	-0.41	-2.09	-0.0606735	0.257899	0.257944	0.145	0.970594
OSTEOSARCOMA	CDK10_ENSG00000185324	18	99	-0.575	-0.28	-0.295	-1.93	-4.58	-0.0866285	0.176518	0.176382	0.145	0.970594
OESOPHAGUS	KCNH8_ENSG00000183960	14	103	-0.57	-0.32	-0.25	-2.91	-3.43	-0.0830424	0.186697	0.186681	0.145	0.970594
OVARY	GNE_ENSG00000159921	19	98	-0.12	0.15	-0.27	-2.54	-3.9	-0.0699154	0.227903	0.227825	0.145	0.970594
OSTEOSARCOMA	PRKY_ENSG00000099725	18	99	-1.255	-0.98	-0.275	-5.66	-6.34	-0.0925887	0.160384	0.160249	0.146	0.971217
BREAST	IKBKAP_ENSG00000070061	27	90	0.3	0.415	-0.115	-1.16	-0.89	-0.00150169	0.49359	0.494838	0.146	0.971217
BREAST	NME7_ENSG00000143156	27	90	0.41	0.66	-0.25	-0.37	-2.05	-0.0793901	0.199503	0.199261	0.146	0.971217
LUNG	DCLK1_ENSG00000133083	19	98	-0.27	-0.055	-0.215	-1.7	-1.6	-0.0511219	0.292056	0.292222	0.146	0.971217
OVARY	CDKN1C_ENSG00000129757	19	98	-0.39	-0.115	-0.275	-3	-4.05	-0.126952	0.0862866	0.0863431	0.146	0.971217
OVARY	PRKD2_ENSG00000105287	19	98	-0.24	-0.06	-0.18	-5.18	-5.23	0.0013724	0.505858	0.507371	0.146	0.971217
OESOPHAGUS	AAK1_ENSG00000115977	14	103	-1.01	-0.71	-0.3	-3.92	-4.52	-0.155953	0.0465693	0.0469213	0.147	0.975849
OESOPHAGUS	SRPK2_ENSG00000135250	14	103	0.39	0.56	-0.17	-0.76	-1.29	-0.0959106	0.151818	0.151789	0.147	0.975849
OSTEOSARCOMA	ITK_ENSG00000113263	18	99	0.345	0.55	-0.205	-3.12	-2.48	-0.0827705	0.187483	0.187354	0.148	0.980462
OVARY	PIK3R5_ENSG00000141506	19	98	-0.69	-0.47	-0.22	-2.28	-3.34	-0.0386097	0.340357	0.340788	0.148	0.980462
BREAST	LMBR1_ENSG00000105983	27	90	0.5	0.625	-0.125	-2.74	-1.98	-0.113828	0.110855	0.110716	0.149	0.983033
BREAST	IP6K3_ENSG00000161896	27	90	-0.925	-0.72	-0.205	-3.16	-4.13	-0.0672952	0.236454	0.236271	0.149	0.983033
BREAST	MAP3K5_ENSG00000197442	27	90	0.375	0.575	-0.2	-0.55	-1.76	-0.107429	0.125518	0.125333	0.149	0.983033
LUNG	ADCK4_ENSG00000123815	19	98	0.31	0.555	-0.245	-2.34	-3.02	-0.111165	0.11639	0.116319	0.149	0.983033
OSTEOSARCOMA	ZAP70_ENSG00000115085	18	99	-0.87	-0.66	-0.21	-2.83	-3.59	-0.142741	0.0623583	0.0625654	0.15	0.988615
BREAST	IRAK1_ENSG00000184216	27	90	-0.17	0.055	-0.225	-2.73	-2.34	-0.162992	0.0402164	0.0405283	0.151	0.993169
OESOPHAGUS	PXK_ENSG00000168297	14	103	-0.485	-0.16	-0.325	-2.87	-7.41	-0.0709565	0.223558	0.223619	0.151	0.993169
LUNG	MAP3K3_ENSG00000198909	19	98	-0.82	-0.635	-0.185	-5.05	-4.02	-0.0693073	0.228887	0.228811	0.152	0.994656
OESOPHAGUS	IKBKG_ENSG00000073009	14	103	-0.48	-0.13	-0.35	-1.64	-3.1	-0.100591	0.140268	0.140249	0.152	0.994656
OESOPHAGUS	STK19_ENSG00000206342	14	103	0	0.16	-0.16	-1.91	-2.66	-0.0471767	0.306746	0.307163	0.152	0.994656
OESOPHAGUS	TRPM7_ENSG00000092439	14	103	-0.475	-0.16	-0.315	-2.3	-3.38	-0.0729077	0.217345	0.217389	0.152	0.994656
OVARY	RPS6KL1_ENSG00000198208	19	98	-1.03	-0.825	-0.205	-3.59	-5.34	-0.181155	0.0253118	0.0257432	0.152	0.994656
OSTEOSARCOMA	AAK1_ENSG00000115977	18	99	-0.735	-0.78	0.045	-2.22	-4.52	0.0508547	0.706959	0.709354	0.644	1
OSTEOSARCOMA	AATK_ENSG00000181409	18	99	0.175	-0.19	0.365	-1.94	-4.18	0.178839	0.972622	0.972675	0.985	1
OSTEOSARCOMA	ACVR1_ENSG00000115170	18	99	0.44	0	0.44	-1.81	-3.25	0.139936	0.933812	0.934597	0.993	1
OSTEOSARCOMA	ACVR1C_ENSG00000123612	18	99	0.66	0.37	0.29	-0.14	-1.08	0.157831	0.955392	0.955779	0.964	1
OSTEOSARCOMA	ACVR2A_ENSG00000121989	18	99	0.43	0.58	-0.15	-0.57	-4.82	-0.012977	0.444778	0.445915	0.171	1
OSTEOSARCOMA	ADCK1_ENSG00000063761	18	99	0.31	0.25	0.06	-1.29	-2.1	0.0347212	0.644922	0.647187	0.743	1
OSTEOSARCOMA	ADCK2_ENSG00000133597	18	99	-0.58	-0.42	-0.16	-2.41	-6.45	-0.0420854	0.326162	0.326537	0.211	1
OSTEOSARCOMA	ADCK4_ENSG00000123815	18	99	0.7	0.5	0.2	-0.09	-3.02	0.195351	0.982602	0.982474	0.941	1
OSTEOSARCOMA	ADCK5_ENSG00000261694	18	99	0.585	-0.16	0.745	-1.33	-2.16	0.326387	0.999825	0.999771	1	1
OSTEOSARCOMA	ADRBK1_ENSG00000173020	18	99	-1.09	-0.76	-0.33	-2.53	-3.38	-0.127308	0.085682	0.0857544	0.164	1
OSTEOSARCOMA	ADRBK2_ENSG00000100077	18	99	1.015	0.85	0.165	0.53	-1.89	0.266909	0.998187	0.998002	0.959	1
OSTEOSARCOMA	MAGI2_ENSG00000187391	18	99	-0.265	-0.2	-0.065	-1	-2.17	-0.00245509	0.489521	0.490959	0.269	1
OSTEOSARCOMA	RP4.592A1.2_ENSG00000185839	18	99	-0.18	0.03	-0.21	-1.57	-5.86	-0.0094693	0.459645	0.460883	0.231	1
OSTEOSARCOMA	AK4_ENSG00000162433	18	99	0.1	0.06	0.04	-1.29	-2.39	-0.00315644	0.486528	0.487946	0.644	1
OSTEOSARCOMA	AK3_ENSG00000147853	18	99	0.155	0.145	0.01	-1.57	-3.07	-0.0977747	0.148204	0.14808	0.495	1
OSTEOSARCOMA	AK5_ENSG00000154027	18	99	0.79	0.37	0.42	-0.38	-1.4	0.223409	0.992267	0.992023	0.995	1
OSTEOSARCOMA	AK7_ENSG00000140057	18	99	0.295	0.23	0.065	-2.3	-2.53	-0.0045593	0.480544	0.481923	0.649	1
OSTEOSARCOMA	AKT1_ENSG00000142208	18	99	0.095	-0.08	0.175	-4.07	-3.58	0.0519055	0.710823	0.71322	0.846	1
OSTEOSARCOMA	AKT2_ENSG00000105221	18	99	-0.595	-0.65	0.055	-2.29	-3.85	0.0687419	0.76927	0.771607	0.531	1
OSTEOSARCOMA	AKT3_ENSG00000117020	18	99	-0.7	-0.515	-0.185	-2.06	-3.3	-0.0501314	0.296525	0.296745	0.23	1
OSTEOSARCOMA	ALK_ENSG00000171094	18	99	-0.105	-0.18	0.075	-1.72	-2.16	0.0540421	0.71775	0.720171	0.702	1
OSTEOSARCOMA	AMHR2_ENSG00000135409	18	99	-0.235	-0.19	-0.045	-1.24	-3.07	-0.03823	0.341185	0.341647	0.432	1
OSTEOSARCOMA	ANKK1_ENSG00000170209	18	99	0.38	0.14	0.24	-0.81	-3.84	0.102753	0.863813	0.865576	0.917	1
OSTEOSARCOMA	RIPK4_ENSG00000183421	18	99	0.2	0.03	0.17	-1.17	-1.63	0.110827	0.882894	0.88443	0.846	1
OSTEOSARCOMA	ARAF_ENSG00000078061	18	99	0.515	0.71	-0.195	0.08	-1.43	-0.00385797	0.483535	0.484934	0.163	1
OSTEOSARCOMA	DBF4_ENSG00000006634	18	99	0.66	0.51	0.15	-0.67	-3.43	0.00771592	0.532902	0.534617	0.731	1
OSTEOSARCOMA	ATM_ENSG00000149311	18	99	-0.34	-0.48	0.14	-1.86	-6.33	0.0599735	0.739669	0.742061	0.704	1
OSTEOSARCOMA	ATR_ENSG00000175054	18	99	-0.555	-0.45	-0.105	-2.69	-5.61	-0.019641	0.41676	0.417707	0.337	1
OSTEOSARCOMA	AURKA_ENSG00000087586	18	99	-2.995	-3.51	0.515	-7.62	-23.44	0.0845198	0.81754	0.819664	0.84	1
OSTEOSARCOMA	AURKB_ENSG00000178999	18	99	-0.64	-1.405	0.765	-2.97	-11.81	0.214386	0.989582	0.989356	0.988	1
OSTEOSARCOMA	AXL_ENSG00000167601	18	99	0.53	0.54	-0.01	-1.13	-2.49	-0.0827755	0.187468	0.18734	0.445	1
OSTEOSARCOMA	MAGI1_ENSG00000151276	18	99	-0.015	-0.3	0.285	-0.76	-5.88	0.206924	0.987405	0.987206	0.938	1
OSTEOSARCOMA	BCKDK_ENSG00000103507	18	99	-0.265	-0.325	0.06	-3.21	-6.62	-0.0348424	0.355202	0.355754	0.604	1
OSTEOSARCOMA	BCR_ENSG00000186716	18	99	-1.35	-1.39	0.04	-5.05	-7.22	-0.0213938	0.409454	0.410352	0.574	1
OSTEOSARCOMA	BLK_ENSG00000136573	18	99	0.25	0.39	-0.14	-1.15	-1.63	0.0373329	0.654638	0.656954	0.301	1
OSTEOSARCOMA	BMPR1A_ENSG00000107779	18	99	-0.19	0	-0.19	-1.38	-3.47	0.0108144	0.545662	0.547487	0.229	1
OSTEOSARCOMA	BMPR1B_ENSG00000138696	18	99	0.43	0.49	-0.06	-0.7	-1.72	-0.0294622	0.376256	0.376935	0.284	1
OSTEOSARCOMA	BMX_ENSG00000102010	18	99	0.855	0.315	0.54	0.03	-2.76	0.38222	0.999989	0.99998	1	1
OSTEOSARCOMA	BRAF_ENSG00000157764	18	99	-1.125	-1.35	0.225	-3.74	-17.29	-0.0154315	0.434419	0.435485	0.835	1
OSTEOSARCOMA	BRD2_ENSG00000236227	18	99	0.645	0.31	0.335	-0.37	-5.3	0.205147	0.986417	0.98623	0.99	1
OSTEOSARCOMA	BRD3_ENSG00000169925	18	99	0.315	0.38	-0.065	-1.01	-2.78	0.058572	0.734765	0.737161	0.329	1
OSTEOSARCOMA	BRDT_ENSG00000137948	18	99	0.515	0.58	-0.065	-0.31	-5.51	-0.0369772	0.346761	0.347262	0.271	1
OSTEOSARCOMA	BUB1_ENSG00000169679	18	99	-0.1	-0.16	0.06	-1.31	-4.91	0.116787	0.895076	0.896456	0.666	1
OSTEOSARCOMA	BUB1B_ENSG00000156970	18	99	-0.035	-1.3	1.265	-2.34	-12.51	0.26985	0.998302	0.99812	1	1
OSTEOSARCOMA	PSTK_ENSG00000179988	18	99	-0.055	-0.3	0.245	-1.55	-1.98	0.0975001	0.852172	0.854032	0.846	1
OSTEOSARCOMA	IPPK_ENSG00000127080	18	99	0.485	-0.38	0.865	-3.79	-3.62	0.258831	0.997582	0.997377	0.999	1
OSTEOSARCOMA	CALM1_ENSG00000198668	18	99	-0.01	0.085	-0.095	-3.2	-2.66	-0.0863983	0.178216	0.17808	0.31	1
OSTEOSARCOMA	CALM3_ENSG00000160014	18	99	-0.895	-0.74	-0.155	-1.89	-3.83	0.00841715	0.535884	0.537617	0.246	1
OSTEOSARCOMA	CAMK1_ENSG00000134072	18	99	-0.52	-0.63	0.11	-1.84	-7.38	0.0189386	0.580304	0.582289	0.732	1
OSTEOSARCOMA	CAMK1D_ENSG00000183049	18	99	0.225	0.37	-0.145	-1.58	-2.7	0.0263039	0.610842	0.612974	0.157	1
OSTEOSARCOMA	CAMK2A_ENSG00000070808	18	99	0.275	0.22	0.055	-0.7	-2.62	0.0729507	0.782791	0.785084	0.645	1
OSTEOSARCOMA	CAMK2B_ENSG00000058404	18	99	-0.06	-0.43	0.37	-1.77	-5.87	0.133682	0.923733	0.924697	0.874	1
OSTEOSARCOMA	CAMK2D_ENSG00000145349	18	99	0.795	0.47	0.325	0.1	-2.27	0.222708	0.992099	0.991856	0.996	1
OSTEOSARCOMA	CAMK2G_ENSG00000148660	18	99	0.605	0.22	0.385	-0.32	-6.65	0.205534	0.986896	0.986704	0.962	1
OSTEOSARCOMA	CAMK2N1_ENSG00000162545	18	99	-0.74	-1.35	0.61	-3.46	-4.43	0.102408	0.864052	0.865797	0.972	1
OSTEOSARCOMA	CAMK4_ENSG00000152495	18	99	0.225	0.095	0.13	-0.77	-2.9	0.150395	0.946458	0.947019	0.807	1
OSTEOSARCOMA	CAMKK1_ENSG00000004660	18	99	0.8575	0.59	0.2675	0.14	-1.075	0.153263	0.950503	0.950984	0.979	1
OSTEOSARCOMA	CAMKK2_ENSG00000110931	18	99	0.745	0.59	0.155	-0.41	-0.86	0.125208	0.910703	0.911862	0.843	1
OSTEOSARCOMA	SHPK_ENSG00000262304	18	99	-0.405	-0.36	-0.045	-2.3	-2.73	-0.0224461	0.405082	0.405951	0.39	1
OSTEOSARCOMA	CASK_ENSG00000147044	18	99	-0.015	0.02	-0.035	-1.71	-2.4	-0.00280578	0.488024	0.489452	0.46	1
OSTEOSARCOMA	CDK20_ENSG00000156345	18	99	-0.71	-0.78	0.07	-3.14	-3.8	-0.00981994	0.458156	0.459384	0.645	1
OSTEOSARCOMA	CDADC1_ENSG00000102543	18	99	-0.66	-0.42	-0.24	-2.4	-3.82	-0.138884	0.0676698	0.0678438	0.219	1
OSTEOSARCOMA	CDK1_ENSG00000170312	18	99	-0.665	-1.45	0.785	-1.9	-13.77	0.272504	0.998523	0.998352	0.991	1
OSTEOSARCOMA	CDK11B_ENSG00000248333	18	99	-1.325	-0.99	-0.335	-3.08	-22.15	-0.0427881	0.323453	0.323812	0.158	1
OSTEOSARCOMA	CDK11A_ENSG00000008128	18	99	-3.005	-3.27	0.265	-6.64	-26.35	0.0634773	0.751724	0.7541	0.758	1
OSTEOSARCOMA	CDK13_ENSG00000065883	18	99	0.525	0.29	0.235	-0.11	-2.75	0.173151	0.96847	0.968604	0.941	1
OSTEOSARCOMA	CDC7_ENSG00000097046	18	99	0.595	0	0.595	-0.49	-3.56	0.29285	0.999323	0.999205	0.999	1
OSTEOSARCOMA	CDK19_ENSG00000155111	18	99	-0.22	-0.32	0.1	-2.17	-2.34	0.0298107	0.62516	0.627352	0.748	1
OSTEOSARCOMA	CDK2_ENSG00000123374	18	99	0.635	0.715	-0.08	-1.4	-1.39	-0.107733	0.124844	0.124764	0.291	1
OSTEOSARCOMA	CDK3_ENSG00000250506	18	99	0.135	-0.29	0.425	-0.56	-2.58	0.268307	0.998277	0.998095	0.999	1
OSTEOSARCOMA	CDK4_ENSG00000135446	18	99	-0.505	-0.34	-0.165	-2.01	-8.35	-0.082417	0.188508	0.18838	0.312	1
OSTEOSARCOMA	CDK5_ENSG00000164885	18	99	-0.11	0	-0.11	-1.97	-2.04	-0.0662887	0.23882	0.238798	0.316	1
OSTEOSARCOMA	CDK5R1_ENSG00000176749	18	99	-0.325	-0.45	0.125	-3.88	-11.54	0.0666357	0.762334	0.764688	0.76	1
OSTEOSARCOMA	CDK5R2_ENSG00000171450	18	99	-0.1	-0.5	0.4	-2.26	-3.73	0.147298	0.943497	0.944108	0.947	1
OSTEOSARCOMA	CDK6_ENSG00000105810	18	99	0.155	-0.08	0.235	-0.53	-9.77	0.171146	0.967481	0.967632	0.912	1
OSTEOSARCOMA	CDK7_ENSG00000134058	18	99	0.705	0.41	0.295	-0.34	-1.84	0.160286	0.957855	0.958195	0.984	1
OSTEOSARCOMA	CDK8_ENSG00000132964	18	99	0.815	0.72	0.095	-0.38	-1.11	0.0596248	0.738454	0.740846	0.764	1
OSTEOSARCOMA	CDK9_ENSG00000136807	18	99	0.845	0.29	0.555	-0.53	-1.34	0.203422	0.986088	0.985907	0.996	1
OSTEOSARCOMA	CDKL1_ENSG00000100490	18	99	-0.635	-0.52	-0.115	-4.34	-3.28	-0.00959966	0.45927	0.460517	0.344	1
OSTEOSARCOMA	CDKL3_ENSG00000006837	18	99	0.81	0.87	-0.06	-0.32	-2.33	-0.0189388	0.419695	0.420662	0.321	1
OSTEOSARCOMA	CDKL4_ENSG00000205111	18	99	-0.84	-0.86	0.02	-2.62	-5.49	0.0582182	0.73352	0.735916	0.544	1
OSTEOSARCOMA	CDKL5_ENSG00000008086	18	99	0.605	0.21	0.395	-0.82	-4.18	0.219202	0.991214	0.990977	0.987	1
OSTEOSARCOMA	CDKN1A_ENSG00000124762	18	99	0.97	1.06	-0.09	-0.34	-0.63	-0.104868	0.130243	0.13015	0.249	1
OSTEOSARCOMA	CDKN1B_ENSG00000111276	18	99	-0.1	0	-0.1	-0.92	-2.95	-0.02455	0.396377	0.397187	0.286	1
OSTEOSARCOMA	CDKN1C_ENSG00000129757	18	99	0.24	-0.18	0.42	-2.19	-4.05	0.139591	0.93333	0.934123	0.997	1
OSTEOSARCOMA	CDKN2B_ENSG00000147883	18	99	0.685	0.74	-0.055	-0.06	-0.57	-0.0101711	0.456665	0.457883	0.357	1
OSTEOSARCOMA	CHEK1_ENSG00000149554	18	99	-3.31	-3.2	-0.11	-9.89	-14.1	-0.0505015	0.294344	0.29455	0.453	1
OSTEOSARCOMA	CHEK2_ENSG00000183765	18	99	0.485	0.5	-0.015	0.13	-1.71	0.0946972	0.845089	0.847011	0.438	1
OSTEOSARCOMA	CHKA_ENSG00000110721	18	99	-0.88	-1.02	0.14	-4.14	-3.77	0.0462216	0.688885	0.691281	0.83	1
OSTEOSARCOMA	CHKB_ENSG00000100288	18	99	1.185	0.55	0.635	0.34	-2.56	0.387209	0.999992	0.999985	1	1
OSTEOSARCOMA	CIT_ENSG00000122966	18	99	-0.59	-1.52	0.93	-4.37	-12.13	0.210078	0.988498	0.988286	0.999	1
OSTEOSARCOMA	CKB_ENSG00000166165	18	99	1.01	0.76	0.25	0.28	-0.98	0.170824	0.967223	0.96738	0.952	1
OSTEOSARCOMA	CKM_ENSG00000104879	18	99	0.215	-0.095	0.31	-1.21	-3.51	0.0910209	0.834407	0.836433	0.926	1
OSTEOSARCOMA	CKMT1B_ENSG00000237289	18	99	-0.515	-0.58	0.065	-1.75	-4.06	0.105915	0.872137	0.873796	0.616	1
OSTEOSARCOMA	CKMT2_ENSG00000131730	18	99	-0.37	-0.17	-0.2	-2.47	-3.74	-0.0280576	0.381978	0.382694	0.318	1
OSTEOSARCOMA	CKS2_ENSG00000123975	18	99	1.17	0.92	0.25	0.46	-0.18	0.227283	0.993138	0.992891	0.994	1
OSTEOSARCOMA	CLK1_ENSG00000013441	18	99	0.58	0.66	-0.08	-0.23	-1.13	-0.0445425	0.316729	0.317051	0.263	1
OSTEOSARCOMA	CLK2_ENSG00000261893	18	99	0.785	0.7	0.085	-0.13	-0.92	0.0862771	0.8225	0.824593	0.807	1
OSTEOSARCOMA	CLK3_ENSG00000179335	18	99	-0.885	-0.99	0.105	-2.78	-5.06	0.0157822	0.567058	0.568972	0.696	1
OSTEOSARCOMA	COASY_ENSG00000068120	18	99	-1.475	-1.31	-0.165	-3.15	-8.23	-0.120171	0.0994095	0.099418	0.326	1
OSTEOSARCOMA	COL4A3BP_ENSG00000113163	18	99	0.535	0.18	0.355	-1.22	-7.23	0.152123	0.947703	0.948246	0.983	1
OSTEOSARCOMA	COMMD3_ENSG00000148444	18	99	-0.675	-0.57	-0.105	-2.12	-4.33	0.0227961	0.59637	0.598435	0.34	1
OSTEOSARCOMA	CRIM1_ENSG00000261899	18	99	0.4	0.31	0.09	-0.88	-3.03	0.0582204	0.733528	0.735924	0.658	1
OSTEOSARCOMA	CDK12_ENSG00000167258_CRK7	18	99	0.365	0.04	0.325	-0.86	-7.31	0.150107	0.946887	0.947435	0.886	1
OSTEOSARCOMA	CRKL_ENSG00000099942	18	99	0.165	0.16	0.005	-1.75	-2.09	0.0161328	0.568533	0.570455	0.527	1
OSTEOSARCOMA	CSF1R_ENSG00000182578	18	99	-0.715	-1.12	0.405	-1.39	-4.93	0.240942	0.995563	0.995322	0.97	1
OSTEOSARCOMA	CSK_ENSG00000103653	18	99	0.665	0.62	0.045	-0.8	-1.34	0.0224462	0.594919	0.596977	0.626	1
OSTEOSARCOMA	CTB.89H12.4_ENSG00000230551	18	99	-0.16	-0.125	-0.035	-1.95	-2.89	-0.045865	0.31246	0.312763	0.448	1
OSTEOSARCOMA	CSNK1A1L_ENSG00000180138	18	99	0.81	0.35	0.46	-0.51	-1.62	0.191843	0.980873	0.980774	0.992	1
OSTEOSARCOMA	CSNK1E_ENSG00000213923	18	99	-1.21	-1.23	0.02	-2.7	-7.94	0.0571657	0.729799	0.732197	0.574	1
OSTEOSARCOMA	CSNK1G1_ENSG00000169118	18	99	-1.295	-1.34	0.045	-3.91	-9.35	0.147298	0.943496	0.944108	0.554	1
OSTEOSARCOMA	CSNK1G2_ENSG00000133275	18	99	0.905	0.55	0.355	0.2	-1.95	0.309341	0.999655	0.999574	1	1
OSTEOSARCOMA	CSNK1G3_ENSG00000151292	18	99	0.615	0.52	0.095	-0.36	-1.8	0.0960969	0.848653	0.850545	0.744	1
OSTEOSARCOMA	CSNK2A1_ENSG00000101266	18	99	1.095	0.83	0.265	0.7	-1.52	0.211844	0.989074	0.988856	0.955	1
OSTEOSARCOMA	CSNK2A2_ENSG00000070770	18	99	-2.63	-2.67	0.04	-7.64	-9.66	0.0585692	0.734756	0.737151	0.53	1
OSTEOSARCOMA	DAPK2_ENSG00000035664	18	99	0.16	0.31	-0.15	-2.65	-2.96	-0.105916	0.127862	0.127775	0.244	1
OSTEOSARCOMA	DAPK3_ENSG00000167657	18	99	-0.46	-1.08	0.62	-2.53	-5.52	0.130816	0.920116	0.92113	0.954	1
OSTEOSARCOMA	DCK_ENSG00000156136	18	99	-1.09	-1.01	-0.08	-3.77	-9.61	-0.073649	0.215011	0.214926	0.428	1
OSTEOSARCOMA	DDR1_ENSG00000230456	18	99	-0.6	-0.93	0.33	-2.67	-3.78	0.13117	0.920684	0.921689	0.887	1
OSTEOSARCOMA	DDR2_ENSG00000162733	18	99	0.49	0.5	-0.01	-0.35	-1.45	0.0343708	0.643524	0.645784	0.478	1
OSTEOSARCOMA	DGKA_ENSG00000065357	18	99	-0.255	-0.71	0.455	-0.95	-5.56	0.274959	0.998651	0.998487	0.975	1
OSTEOSARCOMA	DGKD_ENSG00000077044	18	99	0.76	0.4	0.36	-0.91	-4.7	0.171859	0.968044	0.968185	0.998	1
OSTEOSARCOMA	DGKG_ENSG00000058866	18	99	0.475	0.325	0.15	-0.27	-1.2	0.0949327	0.844631	0.846575	0.844	1
OSTEOSARCOMA	DGKH_ENSG00000102780	18	99	0.105	0.11	-0.005	-0.67	-2.22	-0.0259554	0.391056	0.39184	0.478	1
OSTEOSARCOMA	DGKK_ENSG00000267972	18	99	0.67	0.63	0.04	-0.51	-1.09	0.0659379	0.760011	0.762371	0.663	1
OSTEOSARCOMA	DGKQ_ENSG00000145214	18	99	-0.405	-0.95	0.545	-2.72	-13.4	0.085223	0.819535	0.821646	0.917	1
OSTEOSARCOMA	DGUOK_ENSG00000114956	18	99	0.23	-0.42	0.65	-1.19	-3.71	0.230422	0.993779	0.993532	0.995	1
OSTEOSARCOMA	ULK3_ENSG00000140474	18	99	-0.39	-0.2	-0.19	-1.97	-6.08	-0.0241994	0.397824	0.398644	0.245	1
OSTEOSARCOMA	DLG2_ENSG00000150672	18	99	1.025	0.7	0.325	-0.08	-1.38	0.203683	0.985494	0.985319	1	1
OSTEOSARCOMA	DLG4_ENSG00000132535	18	99	0.35	-0.19	0.54	-1.55	-3.37	0.164838	0.962135	0.962391	0.989	1
OSTEOSARCOMA	DMPK_ENSG00000104936	18	99	-0.535	-0.725	0.19	-2.19	-3.8	0.0120884	0.551238	0.55308	0.826	1
OSTEOSARCOMA	DTYMK_ENSG00000168393	18	99	0.705	0.65	0.055	-1.04	-1.86	0.0129769	0.555222	0.557069	0.663	1
OSTEOSARCOMA	DSTYK_ENSG00000133059	18	99	0.665	0.23	0.435	-0.37	-2.21	0.267251	0.99821	0.998025	0.994	1
OSTEOSARCOMA	DYRK1A_ENSG00000157540	18	99	0.055	0.225	-0.17	-2.13	-2.83	-0.0718204	0.221796	0.221727	0.196	1
OSTEOSARCOMA	DYRK1B_ENSG00000105204	18	99	0.15	0.31	-0.16	-1.22	-2.06	-0.0312153	0.369152	0.369785	0.168	1
OSTEOSARCOMA	DYRK4_ENSG00000010219	18	99	0.125	-0.29	0.415	-1.27	-4.84	0.196752	0.983256	0.983117	0.981	1
OSTEOSARCOMA	EEF2K_ENSG00000103319	18	99	-1.09	-0.935	-0.155	-2.93	-9.66	-0.00213321	0.490934	0.492395	0.235	1
OSTEOSARCOMA	EFNA4_ENSG00000243364	18	99	-0.16	-0.14	-0.02	-1.9	-2.58	0.0115738	0.549283	0.551096	0.449	1
OSTEOSARCOMA	EFNA5_ENSG00000184349	18	99	0.81	0.47	0.34	-0.8	-1.31	0.167107	0.963508	0.96374	0.996	1
OSTEOSARCOMA	EFNB3_ENSG00000108947	18	99	-0.52	-0.81	0.29	-3.21	-6.3	0.132568	0.922899	0.923868	0.81	1
OSTEOSARCOMA	EIF2AK3_ENSG00000172071	18	99	0.625	0.51	0.115	-1.14	-1.82	0.120655	0.90248	0.90376	0.9	1
OSTEOSARCOMA	EIF2AK4_ENSG00000128829	18	99	0.85	0.645	0.205	-0.16	-2.09	0.0856934	0.819808	0.821937	0.958	1
OSTEOSARCOMA	EPHA4_ENSG00000116106	18	99	0.505	0.05	0.455	-1.05	-3.34	0.191144	0.980511	0.980418	0.993	1
OSTEOSARCOMA	EPHA5_ENSG00000145242	18	99	1.085	0.98	0.105	0.5	-1.59	0.137841	0.930838	0.931674	0.885	1
OSTEOSARCOMA	EPHA6_ENSG00000080224	18	99	-2.755	-2.7	-0.055	-5.24	-15.48	-0.0284072	0.380551	0.381258	0.437	1
OSTEOSARCOMA	EPHA7_ENSG00000135333	18	99	-0.205	-0.345	0.14	-1.52	-5.65	0.0415996	0.671255	0.673616	0.795	1
OSTEOSARCOMA	EPHA8_ENSG00000070886	18	99	0.495	0.29	0.205	-0.91	-2.55	0.134397	0.924833	0.925779	0.871	1
OSTEOSARCOMA	EPHB1_ENSG00000154928	18	99	-0.195	0.02	-0.215	-0.98	-2.81	-0.0659357	0.239996	0.239978	0.202	1
OSTEOSARCOMA	EPHB2_ENSG00000133216	18	99	0.395	0.41	-0.015	-1.95	-2.18	-0.0662861	0.238828	0.238807	0.483	1
OSTEOSARCOMA	EPHB4_ENSG00000196411	18	99	0.51	0.31	0.2	-1.41	-3.9	0.0224466	0.59492	0.596979	0.93	1
OSTEOSARCOMA	EPHB6_ENSG00000260195	18	99	-0.465	-0.54	0.075	-1.71	-5.15	0.080315	0.805327	0.807521	0.714	1
OSTEOSARCOMA	ERBB2_ENSG00000141736	18	99	0.755	0.61	0.145	-0.11	-6.43	0.15397	0.951286	0.951752	0.905	1
OSTEOSARCOMA	ERBB3_ENSG00000065361	18	99	-0.005	-0.28	0.275	-1.39	-5.78	0.110305	0.879712	0.881314	0.904	1
OSTEOSARCOMA	ERBB4_ENSG00000178568	18	99	-0.465	-0.29	-0.175	-2.38	-6.62	-0.0410338	0.330234	0.330632	0.246	1
OSTEOSARCOMA	MAPK15_ENSG00000181085	18	99	-0.07	-0.3	0.23	-2.32	-3.3	0.0859249	0.821513	0.823612	0.828	1
OSTEOSARCOMA	ERN1_ENSG00000178607	18	99	-0.695	-1.07	0.375	-2.81	-5.49	0.0810137	0.80739	0.809572	0.805	1
OSTEOSARCOMA	ERN2_ENSG00000134398	18	99	0.515	0.6	-0.085	-0.47	-1.35	-0.121354	0.0962243	0.0962462	0.273	1
OSTEOSARCOMA	ETNK1_ENSG00000139163	18	99	0.575	0.49	0.085	-2.07	-5.51	-0.00701449	0.470084	0.471392	0.693	1
OSTEOSARCOMA	EXOSC10_ENSG00000171824	18	99	-1.485	-1.145	-0.34	-2.45	-7.54	-0.0309319	0.370844	0.371495	0.182	1
OSTEOSARCOMA	FASTK_ENSG00000164896	18	99	0.255	0.24	0.015	-2.12	-3.07	0.0143797	0.561147	0.563028	0.55	1
OSTEOSARCOMA	FER_ENSG00000151422	18	99	0.19	0.29	-0.1	-1.82	-1.97	-0.0775113	0.204111	0.204004	0.289	1
OSTEOSARCOMA	FES_ENSG00000182511	18	99	0.445	-0.27	0.715	-4.55	-4.81	0.152529	0.948931	0.949446	1	1
OSTEOSARCOMA	FGFR3_ENSG00000068078	18	99	-0.425	-0.69	0.265	-2.45	-11.13	0.0876788	0.826397	0.828463	0.807	1
OSTEOSARCOMA	FGFR4_ENSG00000160867	18	99	0.595	0.33	0.265	-0.1	-2.09	0.145903	0.941752	0.942395	0.952	1
OSTEOSARCOMA	FGFRL1_ENSG00000127418	18	99	-0.04	-0.19	0.15	-2.34	-5	0.108369	0.877593	0.879191	0.724	1
OSTEOSARCOMA	FGR_ENSG00000000938	18	99	-1.235	-1.21	-0.025	-3.85	-9.09	0.00876783	0.537375	0.539117	0.473	1
OSTEOSARCOMA	ETNK2_ENSG00000143845	18	99	-0.87	-1.25	0.38	-2.82	-8.61	0.184827	0.976977	0.976947	0.908	1
OSTEOSARCOMA	NADK_ENSG00000008130	18	99	0.405	0.035	0.37	-0.61	-2.62	0.186299	0.977376	0.977339	0.981	1
OSTEOSARCOMA	POMK_ENSG00000185900	18	99	0.1875	0.395	-0.2075	-0.685	-2.37	-0.123101	0.0930382	0.0930746	0.165	1
OSTEOSARCOMA	SGK494_ENSG00000167524	18	99	-0.02	0.07	-0.09	-1.6	-2.98	-0.0897836	0.167855	0.167718	0.252	1
OSTEOSARCOMA	NEK10_ENSG00000163491	18	99	0.03	0.13	-0.1	-1.91	-2.3	-0.0669895	0.236493	0.236464	0.282	1
OSTEOSARCOMA	FLT1_ENSG00000102755	18	99	0.705	0.48	0.225	-0.3	-1.97	0.105569	0.871354	0.873022	0.884	1
OSTEOSARCOMA	FLT3_ENSG00000122025	18	99	-0.09	0.05	-0.14	-2.01	-1.82	-0.112236	0.114141	0.114094	0.233	1
OSTEOSARCOMA	FLT4_ENSG00000037280	18	99	-0.55	-1.05	0.5	-3.92	-3.01	0.155718	0.953181	0.95361	0.99	1
OSTEOSARCOMA	FN3K_ENSG00000167363	18	99	-0.025	0.02	-0.045	-1.15	-2.68	-0.031916	0.366324	0.36694	0.457	1
OSTEOSARCOMA	MTOR_ENSG00000198793	18	99	-0.715	-0.77	0.055	-3.01	-6.41	0.00771568	0.5329	0.534616	0.609	1
OSTEOSARCOMA	FXN_ENSG00000165060	18	99	0.71	0.52	0.19	0	-4.25	0.173958	0.969657	0.969766	0.88	1
OSTEOSARCOMA	FRK_ENSG00000111816	18	99	0.08	-0.05	0.13	-1.73	-4.23	0.0117329	0.549739	0.551572	0.767	1
OSTEOSARCOMA	FYN_ENSG00000010810	18	99	0.285	0.48	-0.195	-0.58	-4.76	-0.0469968	0.307423	0.307695	0.176	1
OSTEOSARCOMA	GAK_ENSG00000178950	18	99	-0.015	-0.23	0.215	-3.65	-4.54	0.0192897	0.581772	0.583764	0.864	1
OSTEOSARCOMA	GCK_ENSG00000106633	18	99	-0.275	-0.73	0.455	-1.82	-3.86	0.211128	0.988844	0.988628	0.989	1
OSTEOSARCOMA	GK2_ENSG00000196475	18	99	0.665	0.72	-0.055	-0.13	-1.45	0.0350719	0.64632	0.648589	0.331	1
OSTEOSARCOMA	GNE_ENSG00000159921	18	99	-0.04	0.195	-0.235	-2.51	-3.9	-0.0622198	0.253501	0.253531	0.174	1
OSTEOSARCOMA	GOLGA5_ENSG00000066455	18	99	0.915	0.92	-0.005	-0.06	-0.64	-0.0059629	0.474562	0.475901	0.532	1
OSTEOSARCOMA	GRK1_ENSG00000185974	18	99	0.97	0.31	0.66	0.07	-1.81	0.32161	0.999797	0.999737	1	1
OSTEOSARCOMA	GRK6_ENSG00000198055	18	99	0.7	0.27	0.43	-1.42	-2	0.143092	0.938109	0.938818	0.978	1
OSTEOSARCOMA	GRK7_ENSG00000114124	18	99	-0.26	-0.38	0.12	-2.14	-2.72	0.0059622	0.525435	0.527104	0.803	1
OSTEOSARCOMA	GSG2_ENSG00000177602	18	99	-0.565	-0.53	-0.035	-2.97	-5.55	-0.0161333	0.431465	0.432512	0.394	1
OSTEOSARCOMA	GSK3A_ENSG00000105723	18	99	-0.505	-0.36	-0.145	-2.61	-3.59	-0.0915372	0.163159	0.163023	0.173	1
OSTEOSARCOMA	GSK3B_ENSG00000082701	18	99	1.035	0.78	0.255	0.33	-1.24	0.126963	0.913732	0.914846	0.96	1
OSTEOSARCOMA	GTF2H1_ENSG00000110768	18	99	-0.195	-0.05	-0.145	-1.08	-4.84	-0.0596237	0.26155	0.26161	0.167	1
OSTEOSARCOMA	GUCY2C_ENSG00000070019	18	99	0.59	0.24	0.35	-0.55	-1.26	0.233938	0.994435	0.994188	0.983	1
OSTEOSARCOMA	GUCY2D_ENSG00000132518	18	99	-3.245	-3.7	0.455	-7.21	-19.22	0.120642	0.902456	0.903736	0.768	1
OSTEOSARCOMA	HCK_ENSG00000101336	18	99	0.49	0.4	0.09	-0.02	-7.12	0.0648854	0.756485	0.758852	0.728	1
OSTEOSARCOMA	HIPK4_ENSG00000160396	18	99	0.74	0.59	0.15	-0.94	-2.1	0.0922386	0.838696	0.840671	0.913	1
OSTEOSARCOMA	HK1_ENSG00000156515	18	99	0.275	0.36	-0.085	-0.97	-1.69	-0.0645344	0.244697	0.244695	0.3	1
OSTEOSARCOMA	HK2_ENSG00000159399	18	99	-0.045	-0.95	0.905	-1.19	-4.75	0.358783	0.999964	0.999945	1	1
OSTEOSARCOMA	EIF2AK1_ENSG00000086232	18	99	0.335	0.34	-0.005	-1.45	-1.36	-0.0862798	0.177492	0.177357	0.464	1
OSTEOSARCOMA	CDC42BPG_ENSG00000171219	18	99	0.36	0.19	0.17	-0.65	-2.63	0.145203	0.940861	0.941521	0.839	1
OSTEOSARCOMA	HUNK_ENSG00000142149	18	99	-1.805	-1.61	-0.195	-4.67	-10.19	-0.0768058	0.205232	0.205127	0.282	1
OSTEOSARCOMA	IGF2R_ENSG00000197081	18	99	0.865	0.57	0.295	-0.63	-0.83	0.145994	0.940249	0.940932	0.964	1
OSTEOSARCOMA	IP6K1_ENSG00000176095	18	99	1.025	0.84	0.185	0.04	-1.35	0.0939961	0.843283	0.84522	0.933	1
OSTEOSARCOMA	IP6K2_ENSG00000068745	18	99	0.265	0.02	0.245	-0.73	-2.48	0.122566	0.904043	0.905323	0.89	1
OSTEOSARCOMA	IP6K3_ENSG00000161896	18	99	-0.87	-0.74	-0.13	-3	-4.13	-0.0554639	0.277143	0.27727	0.309	1
OSTEOSARCOMA	IKBKAP_ENSG00000070061	18	99	0.405	0.44	-0.035	-0.68	-1.16	-0.0143795	0.438854	0.439951	0.399	1
OSTEOSARCOMA	IKBKB_ENSG00000104365	18	99	0.03	-0.3	0.33	-1.72	-3.92	0.176058	0.971203	0.971282	0.956	1
OSTEOSARCOMA	IKBKE_ENSG00000143466	18	99	0.405	0.06	0.345	-2.99	-3.05	0.0771566	0.795839	0.798079	0.916	1
OSTEOSARCOMA	ILK_ENSG00000166333	18	99	-0.45	-0.6	0.15	-2.5	-7.59	-0.0187446	0.421196	0.422192	0.657	1
OSTEOSARCOMA	ILK2_ENSG00000166333	18	99	0.56	0.62	-0.06	-0.67	-1.01	-0.0392814	0.337063	0.3375	0.373	1
OSTEOSARCOMA	INSR_ENSG00000171105	18	99	-0.145	-0.4	0.255	-1.43	-6.15	0.119946	0.901152	0.90245	0.881	1
OSTEOSARCOMA	IRAK1_ENSG00000184216	18	99	-0.14	0.005	-0.145	-2.34	-2.73	-0.0494205	0.299155	0.299388	0.301	1
OSTEOSARCOMA	ITPK1_ENSG00000100605	18	99	0.245	0	0.245	-1.04	-3.48	0.128364	0.916094	0.917172	0.938	1
OSTEOSARCOMA	ITPKA_ENSG00000137825	18	99	-0.3	-0.275	-0.025	-4.75	-3.63	0.0124438	0.552736	0.554586	0.467	1
OSTEOSARCOMA	ITPKB_ENSG00000143772	18	99	0.275	0.13	0.145	-0.74	-2.51	0.0813666	0.808426	0.810603	0.848	1
OSTEOSARCOMA	JAK1_ENSG00000162434	18	99	0.4	0.24	0.16	-2.35	-3.25	0.150111	0.946891	0.94744	0.831	1
OSTEOSARCOMA	JAK2_ENSG00000096968	18	99	0.295	-0.575	0.87	-3.7	-20.88	0.155725	0.952465	0.952912	0.981	1
OSTEOSARCOMA	JAK3_ENSG00000105639	18	99	0.63	0.05	0.58	-0.51	-1.78	0.355984	0.999959	0.999938	1	1
OSTEOSARCOMA	KALRN_ENSG00000160145	18	99	-0.11	0.03	-0.14	-1.37	-2.72	-0.0210437	0.41091	0.411818	0.181	1
OSTEOSARCOMA	KCNH8_ENSG00000183960	18	99	-0.245	-0.38	0.135	-1.83	-3.43	0.0263033	0.610839	0.612972	0.717	1
OSTEOSARCOMA	KDR_ENSG00000128052	18	99	-0.015	0.09	-0.105	-2.16	-2.31	-0.029461	0.376261	0.37694	0.324	1
OSTEOSARCOMA	KHK_ENSG00000138030	18	99	-0.01	0.08	-0.09	-2.15	-2.1	0.0213327	0.589904	0.591956	0.321	1
OSTEOSARCOMA	SIK3_ENSG00000160584	18	99	0.395	0.21	0.185	-1.09	-2.14	0.0347232	0.64493	0.647195	0.827	1
OSTEOSARCOMA	TAOK1_ENSG00000160551	18	99	0.525	0.2	0.325	-1.82	-6.52	0.143446	0.938577	0.939277	0.932	1
OSTEOSARCOMA	OBSCN_ENSG00000154358	18	99	0.775	0.7	0.075	-0.39	-1.7	0.0838239	0.815552	0.817688	0.751	1
OSTEOSARCOMA	DCLK3_ENSG00000163673	18	99	0.805	0.475	0.33	-0.11	-1.22	0.114485	0.88947	0.890937	0.984	1
OSTEOSARCOMA	MLK4_ENSG00000143674	18	99	1.275	0.76	0.515	-0.4	-1.61	0.290136	0.999209	0.999081	1	1
OSTEOSARCOMA	BRSK1_ENSG00000160469	18	99	0.56	0.395	0.165	-0.45	-1.595	0.216745	0.990544	0.990311	0.955	1
OSTEOSARCOMA	PEAK1_ENSG00000173517	18	99	-0.365	-0.6	0.235	-1.01	-4.91	0.155721	0.953184	0.953613	0.907	1
OSTEOSARCOMA	KIT_ENSG00000157404	18	99	0.18	0	0.18	-2.01	-3.35	0.0424369	0.675194	0.677542	0.855	1
OSTEOSARCOMA	KSR2_ENSG00000171435	18	99	-0.06	-0.17	0.11	-1.25	-3.69	0.0757552	0.791543	0.793802	0.766	1
OSTEOSARCOMA	XRCC6BP1_ENSG00000262145	18	99	0.515	0.23	0.285	-0.98	-2.36	0.199559	0.984502	0.984344	0.985	1
OSTEOSARCOMA	ALPK1_ENSG00000073331	18	99	-0.89	-0.68	-0.21	-2.59	-3.97	-0.0615075	0.255943	0.255982	0.262	1
OSTEOSARCOMA	LATS2_ENSG00000150457	18	99	0.785	0.75	0.035	-0.35	-1	0.0412435	0.66988	0.672237	0.594	1
OSTEOSARCOMA	LIMK1_ENSG00000106683	18	99	0.1	0.07	0.03	-1.48	-2.02	-0.0277072	0.383409	0.384135	0.585	1
OSTEOSARCOMA	LIMK2_ENSG00000182541	18	99	0.585	0.31	0.275	-0.65	-2.96	0.13404	0.924286	0.925241	0.915	1
OSTEOSARCOMA	LMTK2_ENSG00000164715	18	99	0.505	0.33	0.175	-0.27	-2.51	0.110478	0.882151	0.883695	0.841	1
OSTEOSARCOMA	LMTK3_ENSG00000142235	18	99	-0.48	-1.13	0.65	-3.26	-6.66	0.171499	0.967761	0.967907	0.992	1
OSTEOSARCOMA	MYLK4_ENSG00000145949	18	99	0.32	-0.16	0.48	-0.91	-4.62	0.270578	0.998346	0.998166	0.993	1
OSTEOSARCOMA	GUCY2EP_ENSG00000204529	18	99	0.35	0.3	0.05	-1.34	-1.93	-0.0014222	0.493956	0.495437	0.606	1
OSTEOSARCOMA	LRRK1_ENSG00000154237	18	99	0.645	0.56	0.085	-0.3	-2.48	0.0280582	0.618024	0.620187	0.701	1
OSTEOSARCOMA	LRRK2_ENSG00000188906	18	99	0.52	0.43	0.09	-1.54	-1.38	0.024551	0.603628	0.605727	0.766	1
OSTEOSARCOMA	LTK_ENSG00000062524	18	99	0.46	0.54	-0.08	-1.19	-2.16	-0.125908	0.0880797	0.08814	0.32	1
OSTEOSARCOMA	LYN_ENSG00000254087	18	99	-0.04	0.19	-0.23	-2.44	-2.63	-0.172551	0.0314167	0.0318226	0.202	1
OSTEOSARCOMA	MAGI3_ENSG00000081026	18	99	-0.07	-0.48	0.41	-1.83	-3.79	0.150104	0.946884	0.947432	0.981	1
OSTEOSARCOMA	MAK_ENSG00000111837	18	99	-0.025	0.04	-0.065	-1.02	-2.42	-0.0423109	0.326006	0.326384	0.36	1
OSTEOSARCOMA	MAP2K2_ENSG00000126934	18	99	0.66	0.58	0.08	-0.99	-1.41	0.00604421	0.525672	0.527358	0.742	1
OSTEOSARCOMA	MAP2K3_ENSG00000034152	18	99	-0.91	-0.81	-0.1	-2.15	-4.61	0.020692	0.587625	0.589647	0.341	1
OSTEOSARCOMA	MAP2K4_ENSG00000065559	18	99	0.555	0.445	0.11	-0.09	-2.06	0.105243	0.869567	0.87127	0.707	1
OSTEOSARCOMA	MAP2K5_ENSG00000137764	18	99	0.555	0.675	-0.12	-0.35	-1.58	-0.0725299	0.219545	0.21947	0.213	1
OSTEOSARCOMA	MAP2K6_ENSG00000108984	18	99	0.595	0.22	0.375	-0.22	-2.09	0.2563	0.997152	0.996932	0.983	1
OSTEOSARCOMA	MAP2K7_ENSG00000076984	18	99	-0.4	-0.97	0.57	-4.65	-9.48	0.116787	0.895074	0.896455	0.956	1
OSTEOSARCOMA	MAP3K1_ENSG00000095015	18	99	-0.02	-0.12	0.1	-2.11	-6.59	0.0743512	0.787187	0.789464	0.663	1
OSTEOSARCOMA	MAP3K10_ENSG00000130758	18	99	0.67	0.56	0.11	-0.87	-1.74	0.0980496	0.851408	0.853309	0.748	1
OSTEOSARCOMA	MAP3K11_ENSG00000173327	18	99	-0.13	-0.35	0.22	-1.56	-2.67	0.150039	0.946037	0.946606	0.865	1
OSTEOSARCOMA	MAP3K12_ENSG00000139625	18	99	0.465	-0.01	0.475	-0.98	-1.69	0.224469	0.992514	0.992269	0.996	1
OSTEOSARCOMA	MAP3K13_ENSG00000073803	18	99	-0.035	-0.16	0.125	-1.75	-2.88	0.0946935	0.845079	0.847001	0.701	1
OSTEOSARCOMA	MAP3K14_ENSG00000006062	18	99	0.55	0.15	0.4	-2.57	-3.12	0.202015	0.985528	0.985354	0.99	1
OSTEOSARCOMA	MAP3K2_ENSG00000169967	18	99	1.245	0.635	0.61	0.59	-8.84	0.363375	0.99997	0.999952	1	1
OSTEOSARCOMA	MAP3K4_ENSG00000085511	18	99	0.975	0.93	0.045	0.1	-12.77	0.0652348	0.757659	0.760023	0.679	1
OSTEOSARCOMA	MAP3K5_ENSG00000197442	18	99	0.695	0.495	0.2	-0.85	-1.76	0.0895984	0.830585	0.832639	0.896	1
OSTEOSARCOMA	MAP3K7_ENSG00000135341	18	99	0.04	-0.53	0.57	-2.2	-4.62	0.132219	0.92235	0.923328	0.991	1
OSTEOSARCOMA	TAB1_ENSG00000100324	18	99	0.455	0.4	0.055	-0.42	-1.59	0.0322664	0.635087	0.637317	0.629	1
OSTEOSARCOMA	MAP3K8_ENSG00000107968	18	99	-0.56	-0.53	-0.03	-1.68	-10.18	0.0266537	0.612277	0.614416	0.414	1
OSTEOSARCOMA	MAP3K9_ENSG00000006432	18	99	-1.11	-1.1	-0.01	-2.56	-5.35	0.0312137	0.630842	0.633056	0.456	1
OSTEOSARCOMA	MAP4K1_ENSG00000104814	18	99	-0.475	-0.61	0.135	-1.72	-5.48	0.0554129	0.723544	0.725944	0.715	1
OSTEOSARCOMA	MAP4K2_ENSG00000168067	18	99	0.225	-0.16	0.385	-1.59	-6.12	0.202716	0.985809	0.985632	0.995	1
OSTEOSARCOMA	MAP4K5_ENSG00000012983	18	99	0.12	-0.31	0.43	-2.57	-3.54	0.102408	0.864052	0.865797	0.909	1
OSTEOSARCOMA	MAPK1_ENSG00000100030	18	99	-0.94	-1.05	0.11	-3.22	-6.36	0.0231469	0.597823	0.599896	0.658	1
OSTEOSARCOMA	MAPK10_ENSG00000109339	18	99	0.3	0.4	-0.1	-1.15	-4.63	-0.148978	0.0552349	0.0554907	0.215	1
OSTEOSARCOMA	MAPK11_ENSG00000185386	18	99	0.06	-0.03	0.09	-1.64	-3.21	0.0423098	0.67399	0.676357	0.656	1
OSTEOSARCOMA	MAPK12_ENSG00000188130	18	99	0.58	0.7	-0.12	-0.65	-1.53	-0.0203422	0.413833	0.414761	0.261	1
OSTEOSARCOMA	MAPK13_ENSG00000156711	18	99	0.96	0.54	0.42	0.27	-6.46	0.273065	0.99849	0.998317	0.999	1
OSTEOSARCOMA	MAPK14_ENSG00000112062	18	99	0.47	0.63	-0.16	-1	-2.01	-0.0168347	0.428516	0.429543	0.206	1
OSTEOSARCOMA	MAPK4_ENSG00000141639	18	99	-0.275	-0.21	-0.065	-3.46	-5.46	0.0869764	0.824451	0.82653	0.446	1
OSTEOSARCOMA	MAPK7_ENSG00000166484	18	99	1.055	0.9	0.155	0.14	-0.79	0.113635	0.888749	0.890212	0.874	1
OSTEOSARCOMA	MAPK8_ENSG00000107643	18	99	0.635	0.47	0.165	-1.57	-3.16	0.0750538	0.789374	0.791642	0.845	1
OSTEOSARCOMA	MAPK9_ENSG00000050748	18	99	1.105	0.97	0.135	0.41	-0.25	0.137485	0.930322	0.931167	0.914	1
OSTEOSARCOMA	MAPKAPK2_ENSG00000162889	18	99	0.06	0.08	-0.02	-1.87	-5.18	-0.00385791	0.483536	0.484934	0.447	1
OSTEOSARCOMA	MAPKAPK3_ENSG00000114738	18	99	-0.14	-0.97	0.83	-3.34	-3.86	0.172901	0.968853	0.968978	0.994	1
OSTEOSARCOMA	MAPKAPK5_ENSG00000089022	18	99	-0.225	-0.15	-0.075	-2.3	-4.12	-0.0298121	0.374835	0.375505	0.392	1
OSTEOSARCOMA	MARK1_ENSG00000116141	18	99	0.21	-0.06	0.27	-1.46	-2.02	0.152563	0.949719	0.950214	0.973	1
OSTEOSARCOMA	MARK2_ENSG00000072518	18	99	-0.105	-0.05	-0.055	-2.09	-3.38	-0.0171859	0.427041	0.428058	0.384	1
OSTEOSARCOMA	MARK3_ENSG00000075413	18	99	-1.225	-1.23	0.005	-2.66	-7.97	-0.015081	0.435896	0.436973	0.51	1
OSTEOSARCOMA	MAST2_ENSG00000086015	18	99	-0.37	-0.26	-0.11	-1.62	-5.64	-0.0308625	0.370578	0.371221	0.237	1
OSTEOSARCOMA	MAST3_ENSG00000099308	18	99	0.49	0.26	0.23	-0.64	-2.13	0.0999076	0.857027	0.858858	0.88	1
OSTEOSARCOMA	MASTL_ENSG00000120539	18	99	-0.455	-0.37	-0.085	-2.66	-11.4	-0.0354226	0.352285	0.352813	0.304	1
OSTEOSARCOMA	MATK_ENSG00000007264	18	99	-0.195	-0.14	-0.055	-1.1	-2.31	-0.0417349	0.327517	0.327899	0.4	1
OSTEOSARCOMA	MELK_ENSG00000165304	18	99	0.58	0.51	0.07	-1.6	-1.67	0.0749831	0.787112	0.789431	0.876	1
OSTEOSARCOMA	MERTK_ENSG00000153208	18	99	-0.415	-0.54	0.125	-4.18	-4.95	-0.0725972	0.218327	0.218249	0.666	1
OSTEOSARCOMA	MET_ENSG00000105976	18	99	0.395	0.29	0.105	-2.19	-1.29	-0.0438406	0.319412	0.319749	0.743	1
OSTEOSARCOMA	NIM1K_ENSG00000177453	18	99	0.395	0.3	0.095	-1.6	-1.94	0.0287584	0.62088	0.623055	0.725	1
OSTEOSARCOMA	DCLK2_ENSG00000170390	18	99	-0.225	-0.34	0.115	-1.21	-5.63	0.0708451	0.776084	0.778401	0.676	1
OSTEOSARCOMA	STK40_ENSG00000196182	18	99	-0.2575	-0.28	0.0225	-1.565	-2.41	0.0385779	0.660181	0.662492	0.551	1
OSTEOSARCOMA	ALPK3_ENSG00000136383	18	99	-0.075	-0.26	0.185	-1.43	-9.02	0.0911892	0.835916	0.837913	0.88	1
OSTEOSARCOMA	MKNK1_ENSG00000079277	18	99	0.58	0.19	0.39	-0.68	-2.14	0.203417	0.986087	0.985906	0.994	1
OSTEOSARCOMA	MKNK2_ENSG00000099875	18	99	0.54	0.19	0.35	-1.32	-3.46	0.171158	0.96749	0.967641	0.991	1
OSTEOSARCOMA	MYLK3_ENSG00000140795	18	99	0.07	0.08	-0.01	-1.57	-2.1	-0.0070144	0.470084	0.471392	0.451	1
OSTEOSARCOMA	MOS_ENSG00000172680	18	99	0.24	0.24	0	-1.15	-1.62	0.00455932	0.519456	0.521087	0.517	1
OSTEOSARCOMA	MPP1_ENSG00000130830	18	99	0.46	0.3	0.16	-0.92	-2.48	0.0571671	0.729804	0.732202	0.836	1
OSTEOSARCOMA	MPP3_ENSG00000161647	18	99	-0.545	-0.57	0.025	-3.02	-9.49	0.0512037	0.708245	0.710641	0.555	1
OSTEOSARCOMA	MST1R_ENSG00000164078	18	99	-0.645	-0.66	0.015	-2.31	-3.4	-0.00911837	0.461136	0.462384	0.519	1
OSTEOSARCOMA	AGK_ENSG00000006530	18	99	-0.215	-0.03	-0.185	-1.29	-2.14	-0.0371758	0.345338	0.345824	0.169	1
OSTEOSARCOMA	MUSK_ENSG00000030304	18	99	-0.695	-1.25	0.555	-4.26	-3.99	0.127306	0.914315	0.91542	0.958	1
OSTEOSARCOMA	MVK_ENSG00000110921	18	99	0.32	-0.01	0.33	-1.81	-3.72	0.105597	0.870372	0.872066	0.917	1
OSTEOSARCOMA	MYLK_ENSG00000065534	18	99	-0.515	-0.38	-0.135	-3.81	-5.56	-0.108372	0.122401	0.122329	0.192	1
OSTEOSARCOMA	MYLK2_ENSG00000101306	18	99	-2.03	-2.16	0.13	-5.52	-5.77	-0.0375261	0.343956	0.344434	0.61	1
OSTEOSARCOMA	MYO3A_ENSG00000095777	18	99	-0.365	-0.29	-0.075	-1.91	-4.08	-0.0606745	0.257895	0.257941	0.377	1
OSTEOSARCOMA	MYO3B_ENSG00000071909	18	99	0.525	0.51	0.015	-0.48	-5.86	-0.0472878	0.307106	0.30738	0.53	1
OSTEOSARCOMA	N4BP2_ENSG00000078177	18	99	0.755	0.67	0.085	-0.16	-1.13	0.0818291	0.807684	0.809905	0.735	1
OSTEOSARCOMA	NAGK_ENSG00000124357	18	99	-0.505	-0.57	0.065	-2.59	-8.57	0.0472863	0.692889	0.69529	0.574	1
OSTEOSARCOMA	NEK1_ENSG00000137601	18	99	0.29	0.17	0.12	-2.63	-4.1	0.0580368	0.731084	0.733526	0.679	1
OSTEOSARCOMA	NEK11_ENSG00000114670	18	99	-1.3	-1.22	-0.08	-4.35	-11.32	-0.0704926	0.22505	0.224989	0.417	1
OSTEOSARCOMA	NEK2_ENSG00000117650	18	99	-0.49	-0.38	-0.11	-1.53	-3.31	-0.0596223	0.261555	0.261615	0.272	1
OSTEOSARCOMA	NEK5_ENSG00000197168	18	99	0.46	0.43	0.03	-1.72	-1.37	-0.0112232	0.452203	0.45339	0.584	1
OSTEOSARCOMA	NEK6_ENSG00000119408	18	99	0.79	0.685	0.105	-0.78	-1.61	0.0657767	0.758512	0.760897	0.744	1
OSTEOSARCOMA	NEK9_ENSG00000119638	18	99	0.01	-0.19	0.2	-1.27	-4	0.125207	0.9107	0.91186	0.859	1
OSTEOSARCOMA	NME1.NME2_ENSG00000243678	18	99	0.52	0.48	0.04	-0.81	-0.93	-0.0398243	0.335621	0.336055	0.562	1
OSTEOSARCOMA	NME3_ENSG00000103024	18	99	0.415	-0.1	0.515	-0.82	-3.29	0.210779	0.98873	0.988515	0.99	1
OSTEOSARCOMA	NME4_ENSG00000103202	18	99	0.385	0.52	-0.135	-1.48	-2.91	-0.0308641	0.370571	0.371214	0.263	1
OSTEOSARCOMA	NME5_ENSG00000112981	18	99	1.15	1.07	0.08	0.09	-0.55	0.0638335	0.752933	0.755307	0.757	1
OSTEOSARCOMA	NME6_ENSG00000172113	18	99	-0.39	-0.59	0.2	-1.87	-6.44	0.171373	0.967071	0.967232	0.951	1
OSTEOSARCOMA	NME7_ENSG00000143156	18	99	0.5	0.66	-0.16	-0.78	-2.05	0.000360492	0.501525	0.503071	0.273	1
OSTEOSARCOMA	NRBP1_ENSG00000115216	18	99	-0.26	-0.39	0.13	-1.29	-6.43	0.0836305	0.81289	0.815081	0.651	1
OSTEOSARCOMA	NRBP2_ENSG00000260533	18	99	-1.2	-0.83	-0.37	-5.65	-7.84	-0.0845216	0.182455	0.182323	0.27	1
OSTEOSARCOMA	NTRK1_ENSG00000198400	18	99	-0.375	-0.61	0.235	-2.16	-5.25	0.0803147	0.805326	0.80752	0.83	1
OSTEOSARCOMA	NTRK2_ENSG00000148053	18	99	0.995	0.79	0.205	0.34	-1.34	0.182753	0.975209	0.975213	0.969	1
OSTEOSARCOMA	NTRK3_ENSG00000140538	18	99	1.08	1	0.08	-0.31	-0.43	0.0329688	0.637911	0.640151	0.794	1
OSTEOSARCOMA	NUCKS1_ENSG00000069275	18	99	0.695	0.73	-0.035	0.38	-1.78	0.0536608	0.717224	0.719623	0.41	1
OSTEOSARCOMA	NUP62_ENSG00000213024	18	99	-1.67	-1.91	0.24	-3.25	-12.1	0.0582171	0.733516	0.735913	0.731	1
OSTEOSARCOMA	TPD52L3_ENSG00000170777	18	99	0.19	0.16	0.03	-1.64	-2.82	0.033669	0.640718	0.642968	0.601	1
OSTEOSARCOMA	SCYL3_ENSG00000000457	18	99	0.48	-0.36	0.84	-1.38	-2.92	0.271104	0.998444	0.99827	1	1
OSTEOSARCOMA	PACSIN1_ENSG00000124507	18	99	0.21	-0.02	0.23	-3.08	-2.62	0.0978508	0.853043	0.854895	0.858	1
OSTEOSARCOMA	PAK2_ENSG00000180370	18	99	0.125	0.16	-0.035	-2.12	-3.19	-0.0529772	0.286105	0.286273	0.422	1
OSTEOSARCOMA	PAK3_ENSG00000077264	18	99	-0.285	-0.34	0.055	-3.01	-2.76	-0.0151399	0.436207	0.437307	0.61	1
OSTEOSARCOMA	PAK4_ENSG00000130669	18	99	0.275	0.07	0.205	-2.13	-2.18	0.0427878	0.676546	0.678897	0.922	1
OSTEOSARCOMA	PAK6_ENSG00000137843	18	99	0.295	0.27	0.025	-0.77	-2.45	0.0308643	0.62943	0.631639	0.56	1
OSTEOSARCOMA	PAK7_ENSG00000101349	18	99	0.425	0.16	0.265	-0.83	-4.18	0.107321	0.875282	0.876907	0.921	1
OSTEOSARCOMA	PANK1_ENSG00000152782	18	99	0.735	0.64	0.095	-0.12	-1.5	0.0434898	0.679243	0.6816	0.711	1
OSTEOSARCOMA	PASK_ENSG00000115687	18	99	-0.24	-0.09	-0.15	-2.09	-5.91	-0.0982027	0.146086	0.145965	0.259	1
OSTEOSARCOMA	PCK2_ENSG00000100889	18	99	0.29	0.18	0.11	-0.84	-3.13	0.0613767	0.744532	0.746919	0.695	1
OSTEOSARCOMA	CDK16_ENSG00000102225	18	99	0.055	-0.14	0.195	-2.25	-3.91	0.0690921	0.770413	0.772746	0.769	1
OSTEOSARCOMA	CDK17_ENSG00000059758	18	99	0.12	-0.21	0.33	-5	-3.86	0.102762	0.864883	0.86662	0.939	1
OSTEOSARCOMA	CDK18_ENSG00000117266	18	99	-0.955	-1.67	0.715	-6.17	-9.11	0.19289	0.981403	0.981295	0.995	1
OSTEOSARCOMA	PDGFRB_ENSG00000113721	18	99	-1.075	-1.17	0.095	-4.28	-3.88	0.0589213	0.735992	0.738386	0.683	1
OSTEOSARCOMA	PDGFRL_ENSG00000104213	18	99	0.47	0.39	0.08	-0.59	-1.37	0.0242004	0.602181	0.604273	0.72	1
OSTEOSARCOMA	PDIK1L_ENSG00000175087	18	99	0.515	0.37	0.145	-0.25	-2.18	0.140991	0.935273	0.936032	0.838	1
OSTEOSARCOMA	PDK1_ENSG00000152256	18	99	0.43	0.03	0.4	-0.97	-2.23	0.240949	0.995564	0.995324	0.992	1
OSTEOSARCOMA	PDK3_ENSG00000067992	18	99	0.16	0.06	0.1	-1.57	-8.19	0.000701433	0.502994	0.504521	0.698	1
OSTEOSARCOMA	PDPK1_ENSG00000140992	18	99	-0.215	-0.46	0.245	-1.13	-3.01	0.134327	0.92562	0.926544	0.878	1
OSTEOSARCOMA	PDXK_ENSG00000160209	18	99	0.825	0.5	0.325	0.06	-0.96	0.15116	0.948115	0.948641	0.989	1
OSTEOSARCOMA	PFKFB2_ENSG00000123836	18	99	0.31	0.3	0.01	-0.83	-1.95	-0.00350724	0.485031	0.48644	0.557	1
OSTEOSARCOMA	PFKFB3_ENSG00000170525	18	99	-0.83	-0.94	0.11	-3.02	-10.19	0.00995509	0.542233	0.544021	0.683	1
OSTEOSARCOMA	PFKL_ENSG00000141959	18	99	0.6	0.25	0.35	-2.12	-2.51	0.101357	0.861565	0.863335	0.973	1
OSTEOSARCOMA	PFKM_ENSG00000152556	18	99	0.745	0.31	0.435	-0.32	-10.68	0.292854	0.999323	0.999205	1	1
OSTEOSARCOMA	PFKP_ENSG00000067057	18	99	-0.69	-0.42	-0.27	-2.77	-5.13	-0.0364745	0.348111	0.348614	0.16	1
OSTEOSARCOMA	CDK14_ENSG00000058091	18	99	-0.945	-0.69	-0.255	-5.45	-3.61	-0.028057	0.38198	0.382697	0.257	1
OSTEOSARCOMA	PGK1_ENSG00000102144	18	99	0.085	0.045	0.04	-1.44	-5.32	-0.0351983	0.35379	0.354334	0.538	1
OSTEOSARCOMA	PGK2_ENSG00000170950	18	99	0.705	0.485	0.22	-0.68	-1.75	0.12444	0.908394	0.909599	0.881	1
OSTEOSARCOMA	PHKA1_ENSG00000067177	18	99	1.045	0.73	0.315	0.15	-0.95	0.252528	0.996991	0.996771	0.998	1
OSTEOSARCOMA	PHKB_ENSG00000102893	18	99	0.5	0.41	0.09	-0.91	-2.7	-0.0256028	0.392039	0.392821	0.754	1
OSTEOSARCOMA	PHKG1P1_ENSG00000226075	18	99	-0.125	-0.17	0.045	-1.73	-3.19	-0.00420853	0.48204	0.483429	0.63	1
OSTEOSARCOMA	PHKG2_ENSG00000156873	18	99	0.47	0.2	0.27	-1.34	-1.7	0.096096	0.848651	0.850542	0.946	1
OSTEOSARCOMA	PI4K2B_ENSG00000038210	18	99	-1.19	-1.27	0.08	-6.57	-6.36	-0.0143791	0.438856	0.439952	0.615	1
OSTEOSARCOMA	PI4K2A_ENSG00000155252	18	99	0.83	0.31	0.52	-0.04	-2.19	0.281283	0.998937	0.99879	0.997	1
OSTEOSARCOMA	PIK3C2A_ENSG00000011405	18	99	-2.12	-2.02	-0.1	-6.15	-11.18	-0.0803133	0.194678	0.194557	0.422	1
OSTEOSARCOMA	PIK3C2B_ENSG00000133056	18	99	0.17	-0.1	0.27	-1.68	-3.22	0.105917	0.872141	0.873801	0.934	1
OSTEOSARCOMA	PIK3C2G_ENSG00000139144	18	99	-0.915	-0.78	-0.135	-4.27	-5.68	-0.0333174	0.360691	0.361272	0.285	1
OSTEOSARCOMA	PIK3C3_ENSG00000078142	18	99	0.305	0.25	0.055	-1.03	-2.24	0.00491015	0.520951	0.522593	0.649	1
OSTEOSARCOMA	PIK3CA_ENSG00000121879	18	99	0.655	-0.105	0.76	-1.15	-9.46	0.29758	0.999411	0.999301	0.999	1
OSTEOSARCOMA	PIK3CD_ENSG00000171608	18	99	0.595	0.26	0.335	0.25	-2.58	0.345961	0.999929	0.999898	0.997	1
OSTEOSARCOMA	PIK3R1_ENSG00000145675	18	99	0.85	0.51	0.34	-0.48	-4.13	0.222715	0.992101	0.991858	1	1
OSTEOSARCOMA	PIK3R2_ENSG00000105647	18	99	0.4	-0.05	0.45	-1.02	-2.65	0.213586	0.989618	0.989394	0.988	1
OSTEOSARCOMA	PIK3R3_ENSG00000117461	18	99	0.79	0.47	0.32	-0.47	-1.04	0.175015	0.970443	0.970537	0.972	1
OSTEOSARCOMA	PIK3R4_ENSG00000196455	18	99	-0.595	-0.66	0.065	-1.88	-4.74	0.109071	0.879123	0.880703	0.69	1
OSTEOSARCOMA	PIM1_ENSG00000137193	18	99	0.18	0	0.18	-1.1	-2.77	-0.00876795	0.462625	0.463883	0.851	1
OSTEOSARCOMA	PIM2_ENSG00000102096	18	99	-0.01	-0.53	0.52	-2.24	-4.34	0.15677	0.954292	0.9547	0.993	1
OSTEOSARCOMA	PINK1_ENSG00000158828	18	99	-0.435	-0.51	0.075	-1.71	-3.87	0.0066635	0.528422	0.53011	0.629	1
OSTEOSARCOMA	PIP5K1A_ENSG00000143398	18	99	0.525	-0.01	0.535	-1.1	-3.53	0.258473	0.997552	0.997345	0.998	1
OSTEOSARCOMA	PIP5K1B_ENSG00000107242	18	99	0.305	0.33	-0.025	-0.52	-1.93	-0.00140293	0.494011	0.495479	0.44	1
OSTEOSARCOMA	PIP5K1C_ENSG00000186111	18	99	0.51	0.2	0.31	-0.58	-2.1	0.16589	0.963073	0.963311	0.896	1
OSTEOSARCOMA	PIP4K2A_ENSG00000150867	18	99	1.06	0.83	0.23	-0.05	-1.31	0.177115	0.971956	0.972021	0.98	1
OSTEOSARCOMA	PIP4K2C_ENSG00000166908	18	99	0.37	0.35	0.02	-1.18	-1.7	0.0448931	0.684607	0.686974	0.588	1
OSTEOSARCOMA	PIKFYVE_ENSG00000115020	18	99	-0.195	-0.22	0.025	-2.31	-3.26	0.00108149	0.504576	0.506142	0.552	1
OSTEOSARCOMA	PIP5KL1_ENSG00000167103	18	99	0.515	0.25	0.265	-1.61	-2.37	0.163792	0.961185	0.961459	0.987	1
OSTEOSARCOMA	PKIA_ENSG00000171033	18	99	0.565	0.13	0.435	-0.98	-1.29	0.278474	0.998818	0.998663	1	1
OSTEOSARCOMA	PKIB_ENSG00000135549	18	99	-0.17	-0.51	0.34	-3.13	-4.97	0.130838	0.919233	0.92027	0.933	1
OSTEOSARCOMA	PKM_ENSG00000067225	18	99	-0.365	-0.34	-0.025	-1.69	-5.05	0.0484011	0.697848	0.700234	0.464	1
OSTEOSARCOMA	PKMYT1_ENSG00000127564	18	99	0.055	0	0.055	-0.69	-3.5	0.0982027	0.853914	0.855758	0.674	1
OSTEOSARCOMA	PKN3_ENSG00000160447	18	99	-0.32	-0.35	0.03	-1.56	-2.58	0.0445406	0.683263	0.685628	0.616	1
OSTEOSARCOMA	PLK1_ENSG00000166851	18	99	-4.92	-5.12	0.2	-12.37	-28.13	0.0817141	0.809444	0.811615	0.64	1
OSTEOSARCOMA	PLK3_ENSG00000173846	18	99	-0.38	-0.23	-0.15	-1.23	-3.54	0.0224455	0.594916	0.596974	0.263	1
OSTEOSARCOMA	PLK4_ENSG00000142731	18	99	-1.31	-1.15	-0.16	-3.38	-5.66	0	0.5	0.501507	0.359	1
OSTEOSARCOMA	PMVK_ENSG00000163344	18	99	-1.485	-1.32	-0.165	-3.21	-4.61	0.000355542	0.501511	0.503042	0.193	1
OSTEOSARCOMA	PNCK_ENSG00000130822	18	99	0.215	-0.1	0.315	-0.82	-3.31	0.194649	0.982267	0.982145	0.944	1
OSTEOSARCOMA	PNKP_ENSG00000039650	18	99	-1.335	-1.25	-0.085	-4.99	-7.06	-0.0725971	0.218328	0.21825	0.313	1
OSTEOSARCOMA	PRKAA1_ENSG00000132356	18	99	0.75	0.575	0.175	-0.33	-1.4	0.116263	0.893038	0.894459	0.925	1
OSTEOSARCOMA	PRKAB1_ENSG00000111725	18	99	-0.43	-1.15	0.72	-2.85	-3.58	0.20906	0.987846	0.98764	0.98	1
OSTEOSARCOMA	PRKAB2_ENSG00000131791	18	99	-0.58	-0.7	0.12	-3.07	-7.31	0.00070144	0.502994	0.504521	0.682	1
OSTEOSARCOMA	PRKACB_ENSG00000142875	18	99	0.485	0.15	0.335	-0.37	-2.95	0.216393	0.990444	0.990213	0.972	1
OSTEOSARCOMA	PRKACG_ENSG00000165059	18	99	0.385	-0.03	0.415	-1.31	-2.27	0.105919	0.872145	0.873805	0.949	1
OSTEOSARCOMA	PRKAG1_ENSG00000181929	18	99	0.465	0.49	-0.025	-0.32	-1.69	-0.0242004	0.39782	0.39864	0.393	1
OSTEOSARCOMA	PRKAG2_ENSG00000106617	18	99	0.78	0.77	0.01	-0.14	-2.28	-0.0533124	0.284042	0.284198	0.549	1
OSTEOSARCOMA	PRKAG3_ENSG00000115592	18	99	-2.28	-2.63	0.35	-4.66	-11.55	0.0859251	0.821513	0.823612	0.821	1
OSTEOSARCOMA	PRKAR1B_ENSG00000188191	18	99	-0.35	-0.93	0.58	-2.14	-5.06	0.253501	0.996981	0.996759	0.995	1
OSTEOSARCOMA	PRKAR2A_ENSG00000114302	18	99	0.35	0.12	0.23	-0.88	-2.35	0.177818	0.972448	0.972504	0.944	1
OSTEOSARCOMA	PRKAR2B_ENSG00000005249	18	99	-1.905	-1.83	-0.075	-3.47	-7.64	-0.0354216	0.352289	0.352818	0.401	1
OSTEOSARCOMA	PRKCA_ENSG00000154229	18	99	0.195	-0.1	0.295	-2.6	-1.59	0.163551	0.960307	0.960601	0.917	1
OSTEOSARCOMA	PRKCB_ENSG00000166501	18	99	-0.305	-0.34	0.035	-1.06	-2.92	0.0371756	0.654661	0.656956	0.576	1
OSTEOSARCOMA	PRKCD_ENSG00000163932	18	99	-0.23	-0.24	0.01	-1.76	-4.38	0.0789112	0.801143	0.803358	0.519	1
OSTEOSARCOMA	PRKCE_ENSG00000171132	18	99	1.01	-0.36	1.37	-2.08	-3.15	0.407886	0.999997	0.999995	1	1
OSTEOSARCOMA	PRKCG_ENSG00000126583	18	99	0.705	0.555	0.15	-0.62	-0.71	0.0739553	0.784938	0.787244	0.929	1
OSTEOSARCOMA	PRKCI_ENSG00000163558	18	99	0.8	0.25	0.55	-1.1	-1.29	0.205871	0.987021	0.986827	0.998	1
OSTEOSARCOMA	PKN1_ENSG00000123143	18	99	0.795	0.77	0.025	0.19	-0.61	0.014731	0.562629	0.564518	0.614	1
OSTEOSARCOMA	PKN2_ENSG00000065243	18	99	-0.6	-0.81	0.21	-3.03	-4.52	0.0287589	0.620882	0.623057	0.864	1
OSTEOSARCOMA	PRKCQ_ENSG00000065675	18	99	0.41	0.43	-0.02	-1.49	-5.45	0.00350728	0.514969	0.516572	0.48	1
OSTEOSARCOMA	PRKCSH_ENSG00000130175	18	99	0.255	0.29	-0.035	-1.72	-1.18	-0.0188437	0.420438	0.42142	0.406	1
OSTEOSARCOMA	PRKD2_ENSG00000105287	18	99	0.04	-0.07	0.11	-1.88	-5.23	0.0427875	0.676545	0.678896	0.69	1
OSTEOSARCOMA	PRKG1_ENSG00000185532	18	99	0.14	0.08	0.06	-0.98	-2.17	0.0634792	0.751731	0.754107	0.564	1
OSTEOSARCOMA	PRKG2_ENSG00000138669	18	99	-0.13	-0.05	-0.08	-2.18	-2.07	-0.109774	0.119358	0.119294	0.347	1
OSTEOSARCOMA	PRKX_ENSG00000183943	18	99	0.71	0.655	0.055	0.17	-1.5	0.088177	0.826711	0.828793	0.662	1
OSTEOSARCOMA	RP11.78H18.2_ENSG00000229817	18	99	-0.93	-1.72	0.79	-2.38	-6.33	0.207632	0.98734	0.98714	0.997	1
OSTEOSARCOMA	PRPS1_ENSG00000147224	18	99	-0.585	-0.77	0.185	-2.09	-3.58	0.168346	0.965189	0.965385	0.906	1
OSTEOSARCOMA	PRPS1L1_ENSG00000229937	18	99	0.53	0.24	0.29	-1.3	-3.54	0.1341	0.923471	0.924448	0.985	1
OSTEOSARCOMA	PRPS2_ENSG00000101911	18	99	0.92	0.66	0.26	0.09	-0.61	0.186588	0.978012	0.977963	0.987	1
OSTEOSARCOMA	PSKH1_ENSG00000159792	18	99	0.865	0.7	0.165	-0.25	-1.41	0.150111	0.946891	0.94744	0.968	1
OSTEOSARCOMA	PSKH2_ENSG00000147613	18	99	-0.345	-0.25	-0.095	-1.71	-2.89	0.0209079	0.58776	0.589821	0.311	1
OSTEOSARCOMA	PTK2_ENSG00000169398	18	99	-0.51	-0.45	-0.06	-1.46	-4.22	0.042665	0.675354	0.677724	0.408	1
OSTEOSARCOMA	PTK6_ENSG00000101213	18	99	0.59	0.4	0.19	-0.4	-1.88	0.118197	0.89782	0.899164	0.953	1
OSTEOSARCOMA	TWF1_ENSG00000151239	18	99	0.815	0.72	0.095	-4.43	-11.82	0.0792636	0.802198	0.804408	0.753	1
OSTEOSARCOMA	TWF2_ENSG00000247596	18	99	-0.345	-0.41	0.065	-2.84	-3.1	0.0143799	0.561148	0.563029	0.73	1
OSTEOSARCOMA	ALDH18A1_ENSG00000059573	18	99	0.145	0.05	0.095	-2	-7.63	0.0638305	0.752923	0.755297	0.749	1
OSTEOSARCOMA	RAF1_ENSG00000132155	18	99	0.55	0.585	-0.035	-0.94	-4.38	0.0419547	0.672624	0.674987	0.415	1
OSTEOSARCOMA	RBKS_ENSG00000171174	18	99	1.205	0.96	0.245	0.06	-0.6	0.0922416	0.838704	0.840678	0.939	1
OSTEOSARCOMA	RET_ENSG00000165731	18	99	0.005	0.01	-0.005	-3.05	-2.73	0.0785856	0.798091	0.800361	0.469	1
OSTEOSARCOMA	RFK_ENSG00000135002	18	99	0.68	0.53	0.15	-0.33	-10.82	0.0743546	0.787198	0.789475	0.845	1
OSTEOSARCOMA	TRIM27_ENSG00000215641_RFP	18	99	-0.185	-0.04	-0.145	-1.95	-2.41	-0.111529	0.115624	0.115571	0.297	1
OSTEOSARCOMA	RIOK1_ENSG00000124784	18	99	-0.69	-0.78	0.09	-4.35	-5.75	0.0420854	0.673838	0.676183	0.67	1
OSTEOSARCOMA	RIOK2_ENSG00000058729	18	99	0.475	-0.1	0.575	-1.17	-4.42	0.311086	0.99968	0.999602	1	1
OSTEOSARCOMA	RIPK1_ENSG00000137275	18	99	0.26	0.3	-0.04	-0.69	-1.39	-0.0406834	0.331595	0.332	0.374	1
OSTEOSARCOMA	RIPK2_ENSG00000104312	18	99	0.495	0.42	0.075	-0.58	-1.57	0.0273562	0.615155	0.617306	0.694	1
OSTEOSARCOMA	RIPK3_ENSG00000129465	18	99	0.425	0.25	0.175	-0.33	-1.84	0.101359	0.861569	0.863339	0.871	1
OSTEOSARCOMA	ROCK2_ENSG00000134318	18	99	0.165	0.24	-0.075	-1.7	-2.29	-0.00490998	0.479049	0.480418	0.366	1
OSTEOSARCOMA	ROR1_ENSG00000185483	18	99	0.195	0.16	0.035	-0.95	-8.63	0.0364756	0.651893	0.65418	0.558	1
OSTEOSARCOMA	ROR2_ENSG00000169071	18	99	0.09	0	0.09	-2.24	-2.98	-0.016133	0.431466	0.432513	0.636	1
OSTEOSARCOMA	MST4_ENSG00000134602	18	99	0.98	0.78	0.2	-0.98	-1.85	0.10598	0.870187	0.871898	0.94	1
OSTEOSARCOMA	RPS6KA2_ENSG00000071242	18	99	-1.54	-2.14	0.6	-5.57	-9.81	0.086274	0.822492	0.824584	0.937	1
OSTEOSARCOMA	RPS6KA3_ENSG00000177189	18	99	0.6	0.62	-0.02	-1.86	-1.34	0.0483998	0.697843	0.700229	0.414	1
OSTEOSARCOMA	RPS6KA4_ENSG00000162302	18	99	-0.275	-0.79	0.515	-2.04	-5.02	0.240701	0.995376	0.995132	0.987	1
OSTEOSARCOMA	RPS6KA6_ENSG00000072133	18	99	0.365	0.4	-0.035	-0.04	-2.19	0.0582196	0.733525	0.735921	0.361	1
OSTEOSARCOMA	RPS6KC1_ENSG00000136643	18	99	-0.17	-0.09	-0.08	-1.01	-2.57	0.0216288	0.590735	0.592811	0.386	1
OSTEOSARCOMA	RYK_ENSG00000163785	18	99	0.815	0.67	0.145	0.21	-0.97	0.131874	0.921806	0.922792	0.888	1
OSTEOSARCOMA	MAST1_ENSG00000105613	18	99	-0.25	-0.25	0	-1.69	-2.59	0.089785	0.832149	0.834174	0.544	1
OSTEOSARCOMA	SKAP1_ENSG00000141293	18	99	0.385	0.39	-0.005	-0.64	-1.49	0.0743519	0.78719	0.789467	0.465	1
OSTEOSARCOMA	SCYL1_ENSG00000142186	18	99	1.005	0.82	0.185	0.05	-2.59	0.148707	0.945218	0.945797	0.921	1
OSTEOSARCOMA	SGK1_ENSG00000118515	18	99	1.115	1.09	0.025	0.33	-1.52	0.0789148	0.801154	0.803369	0.702	1
OSTEOSARCOMA	C8orf44.SGK3_ENSG00000270024	18	99	0.04	0.21	-0.17	-1.31	-2.85	-0.0491015	0.299538	0.29977	0.255	1
OSTEOSARCOMA	SIK2_ENSG00000170145	18	99	-0.795	-0.68	-0.115	-2.7	-3.52	-0.0652327	0.242348	0.242338	0.362	1
OSTEOSARCOMA	SLK_ENSG00000065613	18	99	0.315	0.43	-0.115	-1.56	-1.89	-0.0943435	0.155821	0.155689	0.227	1
OSTEOSARCOMA	SMG1_ENSG00000157106	18	99	-1.24	-1.41	0.17	-2.65	-5.83	0.118595	0.89659	0.897976	0.665	1
OSTEOSARCOMA	NUAK2_ENSG00000163545	18	99	-0.445	-0.4	-0.045	-2.09	-4.49	-0.042087	0.326156	0.326531	0.368	1
OSTEOSARCOMA	SIK1_ENSG00000142178	18	99	0.52	0.44	0.08	-0.73	-1.72	0.0729504	0.78279	0.785083	0.774	1
OSTEOSARCOMA	SNRK_ENSG00000163788	18	99	-0.735	-0.86	0.125	-3.38	-5.35	-0.00806648	0.465607	0.466885	0.668	1
OSTEOSARCOMA	SPHK1_ENSG00000176170	18	99	-0.505	-0.39	-0.115	-1.47	-3.06	-0.0298112	0.374838	0.375508	0.28	1
OSTEOSARCOMA	SPHK2_ENSG00000063176	18	99	-0.145	-0.06	-0.085	-1.96	-4.49	-0.0375276	0.34395	0.344428	0.29	1
OSTEOSARCOMA	SRC_ENSG00000197122	18	99	0.28	0.13	0.15	-0.6	-2.52	0.0911877	0.835912	0.837909	0.845	1
OSTEOSARCOMA	SRP72_ENSG00000174780	18	99	-0.225	-0.81	0.585	-2.78	-4.09	0.188332	0.978998	0.978932	0.973	1
OSTEOSARCOMA	SRPK1_ENSG00000096063	18	99	-0.055	0.06	-0.115	-1.3	-4.17	-0.0175361	0.425572	0.426578	0.241	1
OSTEOSARCOMA	TSSK6_ENSG00000178093	18	99	-0.685	-0.69	0.005	-1.58	-4.8	0.0259528	0.6094	0.611526	0.552	1
OSTEOSARCOMA	STK10_ENSG00000072786	18	99	0.245	0.09	0.155	-0.53	-1.45	0.135379	0.927211	0.928109	0.896	1
OSTEOSARCOMA	STK11_ENSG00000118046	18	99	-0.61	-0.55	-0.06	-2.15	-5.8	0.00319989	0.513598	0.515207	0.404	1
OSTEOSARCOMA	STK16_ENSG00000115661	18	99	0.645	0.51	0.135	0.02	-2.16	0.0989037	0.855638	0.857466	0.763	1
OSTEOSARCOMA	STK17A_ENSG00000164543	18	99	-0.505	-0.35	-0.155	-2.37	-2.72	-0.0627778	0.250659	0.250677	0.248	1
OSTEOSARCOMA	STK17B_ENSG00000081320	18	99	0.305	0.22	0.085	-0.88	-5.62	-0.00666378	0.471577	0.472895	0.708	1
OSTEOSARCOMA	STK19_ENSG00000206342	18	99	0.21	0.15	0.06	-2.02	-2.66	-0.073653	0.214998	0.214913	0.631	1
OSTEOSARCOMA	TSSK1B_ENSG00000212122	18	99	0.95	0.475	0.475	0.055	-2.135	0.334577	0.999887	0.999845	1	1
OSTEOSARCOMA	SRPK3_ENSG00000184343	18	99	0.71	0.26	0.45	-1.12	-1.68	0.259183	0.997612	0.997407	0.998	1
OSTEOSARCOMA	STK25_ENSG00000115694	18	99	0.265	0.25	0.015	-0.57	-1.86	0.0231473	0.597825	0.599897	0.562	1
OSTEOSARCOMA	BRSK2_ENSG00000174672	18	99	0.57	0.62	-0.05	-0.52	-1.64	-0.00105218	0.495508	0.496986	0.352	1
OSTEOSARCOMA	STK3_ENSG00000104375	18	99	-0.09	-0.13	0.04	-0.84	-2.39	0.0396313	0.664306	0.666628	0.614	1
OSTEOSARCOMA	STK32A_ENSG00000169302	18	99	0.305	-0.02	0.325	-0.72	-2.95	0.157123	0.95466	0.955061	0.925	1
OSTEOSARCOMA	STK32C_ENSG00000165752	18	99	0.45	0.49	-0.04	-0.7	-1.32	0.0234996	0.599283	0.601363	0.384	1
OSTEOSARCOMA	STK36_ENSG00000163482	18	99	0.2	0.19	0.01	-0.55	-1.72	0.0533111	0.715954	0.718353	0.556	1
OSTEOSARCOMA	STK38L_ENSG00000211455	18	99	-0.365	-0.5	0.135	-1.7	-5.73	0.058921	0.735991	0.738386	0.736	1
OSTEOSARCOMA	STK4_ENSG00000101109	18	99	0.685	0.68	0.005	-0.75	-0.75	-0.00946952	0.459644	0.460882	0.551	1
OSTEOSARCOMA	STYK1_ENSG00000060140	18	99	-0.59	-0.62	0.03	-2.4	-3.29	-0.0178866	0.424102	0.425099	0.56	1
OSTEOSARCOMA	SYK_ENSG00000165025	18	99	-1.04	-1.015	-0.025	-2.78	-5.82	-0.00177765	0.492445	0.493916	0.438	1
OSTEOSARCOMA	TAF1_ENSG00000147133	18	99	-0.47	-1.06	0.59	-2.78	-10.05	0.113982	0.88946	0.890914	0.931	1
OSTEOSARCOMA	TAF1L_ENSG00000122728	18	99	-0.28	-0.27	-0.01	-1.51	-7.83	0.0557636	0.724801	0.727201	0.525	1
OSTEOSARCOMA	TAOK2_ENSG00000149930	18	99	0.77	0.56	0.21	-0.82	-1.57	0.107321	0.875282	0.876906	0.917	1
OSTEOSARCOMA	TEC_ENSG00000135605	18	99	0.83	0.67	0.16	-0.35	-1.52	0.0715483	0.778337	0.780646	0.847	1
OSTEOSARCOMA	TEK_ENSG00000120156	18	99	0.575	0.54	0.035	-0.6	-0.88	0.00631306	0.52693	0.528608	0.572	1
OSTEOSARCOMA	TESK2_ENSG00000070759	18	99	0.59	0.445	0.145	-0.53	-1.04	0.135463	0.926452	0.927371	0.899	1
OSTEOSARCOMA	TGFBR1_ENSG00000106799	18	99	0.375	0	0.375	-0.54	-2.12	0.24937	0.99665	0.996423	0.981	1
OSTEOSARCOMA	TGFBR3_ENSG00000069702	18	99	0.315	0.37	-0.055	-0.5	-1.94	-0.0359105	0.35097	0.351496	0.394	1
OSTEOSARCOMA	THNSL1_ENSG00000185875	18	99	0.725	0.72	0.005	-0.37	-1.41	-0.08558	0.179457	0.179323	0.548	1
OSTEOSARCOMA	TJP2_ENSG00000119139	18	99	0.69	0.055	0.635	-0.56	-1.95	0.212967	0.989142	0.988921	0.993	1
OSTEOSARCOMA	TLK1_ENSG00000198586	18	99	0.18	-0.05	0.23	-0.5	-2.38	0.188692	0.979197	0.979127	0.853	1
OSTEOSARCOMA	TLK2_ENSG00000146872	18	99	0.745	0.355	0.39	-0.96	-1.92	0.166035	0.962566	0.962816	0.982	1
OSTEOSARCOMA	TNIK_ENSG00000154310	18	99	0.06	0.12	-0.06	-0.95	-2.11	-0.0747039	0.211714	0.211621	0.383	1
OSTEOSARCOMA	TNK1_ENSG00000174292	18	99	-0.47	-0.19	-0.28	-1.56	-3.2	0.00631287	0.526929	0.528607	0.209	1
OSTEOSARCOMA	FPGT.TNNI3K_ENSG00000259030	18	99	1.16	1.13	0.03	0.53	-0.28	-0.0505079	0.294321	0.294526	0.6	1
OSTEOSARCOMA	TRIB1_ENSG00000173334	18	99	0.045	0.15	-0.105	-2.05	-3.27	-0.102412	0.135938	0.135834	0.295	1
OSTEOSARCOMA	TRIB3_ENSG00000101255	18	99	-0.55	-0.94	0.39	-2.88	-6.62	0.137834	0.930828	0.931664	0.855	1
OSTEOSARCOMA	TRIO_ENSG00000038382	18	99	0.615	0.21	0.405	-1.01	-2.78	0.157823	0.955384	0.955771	1	1
OSTEOSARCOMA	TRPM6_ENSG00000119121	18	99	0.595	0.61	-0.015	-0.01	-0.58	0.00385806	0.516465	0.518078	0.485	1
OSTEOSARCOMA	TRPM7_ENSG00000092439	18	99	0.255	-0.29	0.545	-2.1	-3.38	0.22411	0.992431	0.992187	0.995	1
OSTEOSARCOMA	TSKS_ENSG00000126467	18	99	0.635	0.5	0.135	-1.71	-2.16	0.0294606	0.623738	0.625924	0.799	1
OSTEOSARCOMA	TTBK1_ENSG00000146216	18	99	-0.56	-1.18	0.62	-3.61	-12.18	0.212882	0.989401	0.989179	0.998	1
OSTEOSARCOMA	TTBK2_ENSG00000128881	18	99	-0.555	-0.59	0.035	-2.17	-2.84	0.0157822	0.567058	0.568972	0.547	1
OSTEOSARCOMA	TTK_ENSG00000112742	18	99	-0.77	-1.28	0.51	-3.16	-8.86	0.125859	0.910884	0.912051	0.918	1
OSTEOSARCOMA	TYK2_ENSG00000105397	18	99	0.03	-0.5	0.53	-0.97	-4.21	0.231473	0.993982	0.993734	0.982	1
OSTEOSARCOMA	TYRO3_ENSG00000092445	18	99	-0.06	-0.05	-0.01	-0.75	-3.29	0.0294603	0.623736	0.625923	0.507	1
OSTEOSARCOMA	UCK1_ENSG00000130717	18	99	-0.2	-0.23	0.03	-1.22	-1.71	0.0468619	0.690519	0.692939	0.615	1
OSTEOSARCOMA	ULK1_ENSG00000177169	18	99	0.73	0.52	0.21	-0.55	-2.92	0.159697	0.955885	0.95627	0.879	1
OSTEOSARCOMA	ULK2_ENSG00000083290	18	99	-0.01	0.01	-0.02	-2.2	-2.15	-0.105571	0.128641	0.128552	0.435	1
OSTEOSARCOMA	CMPK1_ENSG00000162368	18	99	-0.305	-0.17	-0.135	-1.67	-2.12	-0.0615102	0.255934	0.255973	0.24	1
OSTEOSARCOMA	UCK2_ENSG00000143179	18	99	-0.01	-0.21	0.2	-2.02	-4.95	0.0925876	0.839613	0.841581	0.826	1
OSTEOSARCOMA	UCKL1_ENSG00000198276	18	99	0.845	0.49	0.355	0.18	-1.06	0.2676	0.998232	0.998049	0.997	1
OSTEOSARCOMA	VRK1_ENSG00000100749	18	99	-0.03	0.08	-0.11	-1.83	-3.84	-0.0333184	0.360687	0.361267	0.263	1
OSTEOSARCOMA	VRK2_ENSG00000028116	18	99	-0.05	0.08	-0.13	-0.83	-2.57	0.0540104	0.71849	0.72089	0.347	1
OSTEOSARCOMA	VRK3_ENSG00000105053	18	99	0.85	0.45	0.4	-0.13	-1.31	0.187986	0.978805	0.978743	0.992	1
OSTEOSARCOMA	WEE1_ENSG00000166483	18	99	-3.71	-3.49	-0.22	-12.94	-21.55	-0.0701415	0.226183	0.226125	0.307	1
OSTEOSARCOMA	XYLB_ENSG00000093217	18	99	0.69	0.47	0.22	-0.51	-3.03	0.133377	0.922347	0.923343	0.9	1
OSTEOSARCOMA	MLTK_ENSG00000091436	18	99	0.965	0.62	0.345	-0.09	-1.19	0.294624	0.999369	0.999256	0.999	1
BREAST	AAK1_ENSG00000115977	27	90	-0.09	-0.92	0.83	-1.63	-4.52	0.453814	1	0.999999	1	1
BREAST	AATK_ENSG00000181409	27	90	-0.065	-0.21	0.145	-4.18	-3.38	0.0601963	0.739529	0.74178	0.835	1
BREAST	ABL1_ENSG00000097007	27	90	0	-0.025	0.025	-1.01	-2.73	0.102417	0.864073	0.865701	0.62	1
BREAST	ACVR1_ENSG00000115170	27	90	0.13	0.015	0.115	-1.77	-3.25	0.129444	0.917885	0.918852	0.744	1
BREAST	ACVR1B_ENSG00000135503	27	90	0.23	0.31	-0.08	-0.97	-1.7	0.0450517	0.685211	0.687387	0.276	1
BREAST	ACVR1C_ENSG00000123612	27	90	0.53	0.41	0.12	-1.08	-0.97	-0.00540634	0.476934	0.478072	0.772	1
BREAST	ACVR2A_ENSG00000121989	27	90	0.52	0.59	-0.07	-1.61	-4.82	-0.0660762	0.239527	0.23934	0.257	1
BREAST	ACVR2B_ENSG00000114739	27	90	0.33	-0.08	0.41	-4.66	-3.5	0.190115	0.979968	0.979859	0.994	1
BREAST	ACVRL1_ENSG00000139567	27	90	0.02	-0.05	0.07	-3.05	-2.7	0.0397093	0.657662	0.659984	0.683	1
BREAST	ADCK1_ENSG00000063761	27	90	0.46	0.21	0.25	-0.88	-2.1	0.185909	0.977618	0.977547	0.988	1
BREAST	ADCK2_ENSG00000133597	27	90	-0.47	-0.435	-0.035	-6.45	-2.92	-0.109321	0.120336	0.12016	0.389	1
BREAST	ADCK4_ENSG00000123815	27	90	0.55	0.535	0.015	-0.82	-3.02	-0.0117132	0.450127	0.451085	0.583	1
BREAST	ADCK5_ENSG00000261694	27	90	-0.08	-0.03	-0.05	-2.16	-2.04	0.0114218	0.548427	0.550053	0.401	1
BREAST	ADK_ENSG00000156110	27	90	0.24	0.375	-0.135	-0.77	-1.56	0.0114129	0.548601	0.550196	0.313	1
BREAST	MAGI2_ENSG00000187391	27	90	0.23	-0.26	0.49	-1.52	-2.17	0.274215	0.998613	0.998445	1	1
BREAST	AK1_ENSG00000106992	27	90	0.17	-0.295	0.465	-2.09	-2.23	0.261293	0.997783	0.99758	1	1
BREAST	RP4.592A1.2_ENSG00000185839	27	90	-0.13	0.05	-0.18	-1.38	-5.86	-0.0294327	0.376376	0.37685	0.254	1
BREAST	AK4_ENSG00000162433	27	90	0.2	0.015	0.185	-0.91	-2.39	0.146864	0.942958	0.943517	0.974	1
BREAST	AK3_ENSG00000147853	27	90	0.18	0.145	0.035	-1.09	-3.07	0.0216089	0.591048	0.592911	0.585	1
BREAST	AK7_ENSG00000140057	27	90	0.27	0.245	0.025	-1.72	-2.53	0.0159177	0.567628	0.569332	0.586	1
BREAST	AKT1_ENSG00000142208	27	90	-0.2	-0.055	-0.145	-3.58	-4.07	-0.155572	0.0469753	0.0472298	0.175	1
BREAST	AKT2_ENSG00000105221	27	90	-0.79	-0.6	-0.19	-3.61	-3.85	-0.155277	0.047292	0.0475441	0.243	1
BREAST	AKT3_ENSG00000117020	27	90	-0.22	-0.64	0.42	-1.99	-3.3	0.206209	0.986818	0.986608	0.988	1
BREAST	STRADB_ENSG00000082146	27	90	-0.37	-0.585	0.215	-4.11	-3.26	-0.00210235	0.491026	0.492258	0.805	1
BREAST	CDK15_ENSG00000138395	27	90	0.84	0.345	0.495	-0.19	-2.09	0.326763	0.999838	0.999786	1	1
BREAST	AMHR2_ENSG00000135409	27	90	-0.28	-0.205	-0.075	-1.43	-3.07	-0.0129151	0.44504	0.445964	0.332	1
BREAST	ANKK1_ENSG00000170209	27	90	0.145	0.17	-0.025	-1.59	-3.84	0.00401313	0.517052	0.518483	0.4	1
BREAST	RIPK4_ENSG00000183421	27	90	0.25	0.065	0.185	-0.82	-1.63	0.0840948	0.816327	0.818315	0.892	1
BREAST	ARAF_ENSG00000078061	27	90	0.86	0.645	0.215	-0.64	-1.43	0.1754	0.970725	0.970778	0.963	1
BREAST	DBF4_ENSG00000006634	27	90	0.85	0.52	0.33	-3.43	-1.82	0.0291332	0.622406	0.624381	0.971	1
BREAST	ATR_ENSG00000175054	27	90	-0.27	-0.595	0.325	-2.45	-5.61	0.182912	0.975806	0.975767	0.969	1
BREAST	AURKA_ENSG00000087586	27	90	-3.29	-3.57	0.28	-11.74	-23.44	0.00180195	0.507692	0.509032	0.758	1
BREAST	AURKB_ENSG00000178999	27	90	-1.165	-1.355	0.19	-7.59	-11.81	0.0660594	0.759454	0.76168	0.829	1
BREAST	AURKC_ENSG00000105146	27	90	0.07	-0.7	0.77	-2.63	-4.08	0.300931	0.999511	0.999411	0.998	1
BREAST	AXL_ENSG00000167601	27	90	0.56	0.54	0.02	-0.96	-2.49	0.0123147	0.55242	0.554037	0.625	1
BREAST	MAGI1_ENSG00000151276	27	90	-0.12	-0.295	0.175	-2.67	-5.88	0.0438493	0.680621	0.682787	0.892	1
BREAST	BCKDK_ENSG00000103507	27	90	0.335	-0.495	0.83	-2.36	-6.62	0.306838	0.999596	0.999506	1	1
BREAST	BCR_ENSG00000186716	27	90	-0.93	-1.535	0.605	-3.94	-7.22	0.198222	0.983919	0.983748	1	1
BREAST	BMPR1A_ENSG00000107779	27	90	0.35	-0.135	0.485	-3.47	-3	0.167984	0.963635	0.963829	0.986	1
BREAST	BMPR1B_ENSG00000138696	27	90	0.47	0.49	-0.02	-1.34	-1.72	-0.0330392	0.361807	0.362191	0.42	1
BREAST	BMPR2_ENSG00000204217	27	90	0.15	0.14	0.01	-0.59	-2.32	0.0633719	0.751366	0.753571	0.539	1
BREAST	BRAF_ENSG00000157764	27	90	-1.31	-1.33	0.02	-17.29	-9.11	0.0321359	0.634562	0.636586	0.551	1
BREAST	BRD3_ENSG00000169925	27	90	0.48	0.36	0.12	-2.78	-2	-0.0339393	0.358201	0.358563	0.723	1
BREAST	BRD4_ENSG00000141867	27	90	-0.92	-1.57	0.65	-3.67	-6.08	0.179598	0.973663	0.973662	0.992	1
BREAST	BRDT_ENSG00000137948	27	90	0.62	0.555	0.065	-1.73	-5.51	-0.0571103	0.271285	0.271219	0.671	1
BREAST	BTK_ENSG00000010671	27	90	-0.16	-0.955	0.795	-4.56	-3.81	0.255281	0.997264	0.997045	0.999	1
BREAST	BUB1_ENSG00000169679	27	90	-0.05	-0.155	0.105	-2.66	-4.91	-0.015317	0.434901	0.435758	0.818	1
BREAST	PSTK_ENSG00000179988	27	90	0.19	-0.34	0.53	-1.94	-1.98	0.181404	0.974849	0.974827	0.996	1
BREAST	TSSK4_ENSG00000139908	27	90	0.21	0.24	-0.03	-1.26	-1.53	-0.0720858	0.21995	0.219716	0.354	1
BREAST	IPPK_ENSG00000127080	27	90	0.22	-0.315	0.535	-2.68	-3.79	0.110825	0.882889	0.884319	0.989	1
BREAST	C9orf96_ENSG00000260489	27	90	-0.36	-0.695	0.335	-3.7	-6.13	0.237867	0.995095	0.994843	0.985	1
BREAST	CALM1_ENSG00000198668	27	90	-0.035	0.125	-0.16	-2.66	-3.2	-0.00740886	0.468543	0.469654	0.187	1
BREAST	CALM2_ENSG00000143933	27	90	-0.94	-0.905	-0.035	-4.11	-4.6	-0.086433	0.178119	0.177852	0.414	1
BREAST	CALM3_ENSG00000160014	27	90	-0.3	-0.855	0.555	-2.23	-3.83	0.121635	0.904295	0.905457	0.994	1
BREAST	CAMK1_ENSG00000134072	27	90	-0.39	-0.785	0.395	-7.38	-5.88	0.201824	0.98545	0.985258	0.996	1
BREAST	CAMK1D_ENSG00000183049	27	90	0.38	0.295	0.085	-2.33	-2.7	-0.0369416	0.346263	0.346555	0.732	1
BREAST	CAMK1G_ENSG00000008118	27	90	0.6	0.505	0.095	-0.57	-1.03	0.0889017	0.829751	0.831657	0.831	1
BREAST	CAMK2A_ENSG00000070808	27	90	0.25	0.205	0.045	-2.62	-2.18	-0.000300342	0.498718	0.5	0.593	1
BREAST	CAMK2D_ENSG00000145349	27	90	0.83	0.435	0.395	-1.36	-2.27	0.23066	0.993826	0.993568	1	1
BREAST	CAMK2G_ENSG00000148660	27	90	0.33	0.22	0.11	-1.52	-6.65	0.0516612	0.709927	0.712139	0.802	1
BREAST	CAMK2N1_ENSG00000162545	27	90	-0.86	-1.42	0.56	-3.73	-4.43	0.167885	0.9648	0.964962	0.978	1
BREAST	CAMK4_ENSG00000152495	27	90	0.115	0.175	-0.06	-0.94	-2.9	0.0351915	0.646183	0.648286	0.298	1
BREAST	CAMKK1_ENSG00000004660	27	90	0.88	0.5875	0.2925	0.125	-1.075	0.278411	0.998815	0.998658	0.994	1
BREAST	SHPK_ENSG00000262304	27	90	-0.29	-0.415	0.125	-2.25	-2.73	0.0522589	0.712117	0.71433	0.778	1
BREAST	CASK_ENSG00000147044	27	90	0.07	0	0.07	-1.49	-2.4	-0.0333378	0.360609	0.360986	0.691	1
BREAST	CDK20_ENSG00000156345	27	90	-0.7	-0.89	0.19	-2.16	-3.8	0.0828916	0.812868	0.814875	0.873	1
BREAST	CDADC1_ENSG00000102543	27	90	-0.2	-0.525	0.325	-1.96	-3.82	0.164283	0.961633	0.961854	0.907	1
BREAST	CDK1_ENSG00000170312	27	90	-0.88	-1.425	0.545	-5.45	-13.77	0.111423	0.884155	0.88557	0.968	1
BREAST	CDK11B_ENSG00000248333	27	90	-0.59	-1.145	0.555	-3.99	-22.15	0.208736	0.988044	0.98782	0.985	1
BREAST	CDK11A_ENSG00000008128	27	90	-2.4	-3.185	0.785	-7.97	-26.35	0.214131	0.989783	0.989542	0.995	1
BREAST	CDK13_ENSG00000065883	27	90	0.305	0.315	-0.01	-1.6	-2.75	-0.083658	0.185973	0.185709	0.438	1
BREAST	CDC7_ENSG00000097046	27	90	-0.03	0.11	-0.14	-3.56	-3.42	-0.0882992	0.171896	0.171622	0.164	1
BREAST	CDK2_ENSG00000123374	27	90	0.855	0.675	0.18	-1.35	-1.4	0.0858208	0.820166	0.822162	0.936	1
BREAST	CDK3_ENSG00000250506	27	90	-0.13	-0.255	0.125	-2.58	-2.17	0.0510587	0.707711	0.709921	0.853	1
BREAST	CDK5R1_ENSG00000176749	27	90	-0.36	-0.45	0.09	-2.5	-11.54	0.0339377	0.641793	0.643845	0.736	1
BREAST	CDK5R2_ENSG00000171450	27	90	-0.09	-0.49	0.4	-3.47	-3.73	0.130944	0.920321	0.921252	0.972	1
BREAST	CDK6_ENSG00000105810	27	90	0.39	-0.075	0.465	-2.72	-9.77	0.231854	0.994054	0.993797	1	1
BREAST	CDK8_ENSG00000132964	27	90	0.75	0.745	0.005	-1.11	-0.61	-0.0210246	0.41099	0.411687	0.516	1
BREAST	CDK9_ENSG00000136807	27	90	0.29	0.37	-0.08	-1.34	-1.2	-0.0861989	0.177718	0.177442	0.305	1
BREAST	CDKL1_ENSG00000100490	27	90	-0.175	-0.775	0.6	-2.38	-4.34	0.206827	0.987047	0.986834	0.998	1
BREAST	CDKL2_ENSG00000138769	27	90	-0.055	-0.38	0.325	-2.45	-3.29	0.0456866	0.686865	0.68908	0.941	1
BREAST	CDKL4_ENSG00000205111	27	90	-0.66	-0.94	0.28	-3.18	-5.49	0.130344	0.919353	0.920299	0.908	1
BREAST	CDKN1A_ENSG00000124762	27	90	1.05	1.03	0.02	-0.24	-0.63	0.0153176	0.565101	0.566791	0.612	1
BREAST	CDKN1B_ENSG00000111276	27	90	0.15	-0.08	0.23	-1.62	-2.95	0.131846	0.921761	0.92267	0.972	1
BREAST	CDKN1C_ENSG00000129757	27	90	-0.12	-0.12	0	-2.15	-4.05	0.0309359	0.629719	0.631725	0.539	1
BREAST	CDKN2B_ENSG00000147883	27	90	0.76	0.72	0.04	-0.57	-0.45	0.066977	0.763466	0.765651	0.652	1
BREAST	CDKN2C_ENSG00000123080	27	90	0.06	-0.01	0.07	-2.34	-2.98	0.103318	0.866183	0.86779	0.798	1
BREAST	CDKN2D_ENSG00000129355	27	90	-0.58	-1.265	0.685	-3.51	-8.33	0.388939	0.999993	0.999986	1	1
BREAST	CERK_ENSG00000100422	27	90	0.32	0.4	-0.08	-1.63	-1.41	-0.0267303	0.387409	0.387952	0.299	1
BREAST	CHEK1_ENSG00000149554	27	90	-3.2	-3.25	0.05	-14.1	-11.63	0.0489531	0.699909	0.702109	0.533	1
BREAST	CHEK2_ENSG00000183765	27	90	0.54	0.48	0.06	-0.21	-1.71	0.0810938	0.807625	0.80966	0.797	1
BREAST	CHKA_ENSG00000110721	27	90	-0.875	-1.055	0.18	-1.87	-4.14	0.174727	0.969668	0.969744	0.955	1
BREAST	CHKB_ENSG00000100288	27	90	0.64	0.765	-0.125	-0.1	-2.56	-0.0147171	0.43743	0.438303	0.284	1
BREAST	CHUK_ENSG00000213341	27	90	0.17	0.155	0.015	-1.46	-1.22	-0.0660752	0.239531	0.239343	0.561	1
BREAST	CIT_ENSG00000122966	27	90	-1.52	-1.33	-0.19	-9.59	-12.13	-0.0165184	0.429845	0.430668	0.267	1
BREAST	CKB_ENSG00000166165	27	90	0.76	0.805	-0.045	-0.98	-0.46	-0.0829048	0.187094	0.18682	0.225	1
BREAST	CKM_ENSG00000104879	27	90	-0.09	-0.01	-0.08	-1.34	-3.51	0.00216093	0.509184	0.510564	0.253	1
BREAST	CKMT1B_ENSG00000237289	27	90	-0.44	-0.625	0.185	-1.47	-4.06	0.0985092	0.854669	0.856383	0.876	1
BREAST	CKMT2_ENSG00000131730	27	90	0.35	-0.485	0.835	-1.44	-3.74	0.32767	0.999845	0.999794	1	1
BREAST	CLK1_ENSG00000013441	27	90	0.73	0.6	0.13	-0.41	-1.13	0.0348401	0.645396	0.647461	0.844	1
BREAST	CLK2_ENSG00000261893	27	90	0.79	0.68	0.11	-0.28	-0.92	0.0765863	0.794097	0.796192	0.885	1
BREAST	CLK3_ENSG00000179335	27	90	-0.63	-1.135	0.505	-2.36	-5.06	0.266998	0.998193	0.998005	0.996	1
BREAST	CLK4_ENSG00000113240	27	90	-0.125	-0.415	0.29	-1.56	-3.09	0.0549481	0.721009	0.723263	0.923	1
BREAST	COMMD3_ENSG00000148444	27	90	0	-0.685	0.685	-2.39	-4.33	0.266692	0.998173	0.997984	1	1
BREAST	CPNE3_ENSG00000085719	27	90	0.21	0.295	-0.085	-1.16	-1.66	-0.0099113	0.457768	0.458778	0.201	1
BREAST	CDK12_ENSG00000167258_CRK7	27	90	0.62	0.01	0.61	-1.36	-7.31	0.281415	0.998943	0.998794	0.999	1
BREAST	CRKL_ENSG00000099942	27	90	0.38	0.045	0.335	-1.47	-2.09	0.156473	0.953981	0.954343	0.994	1
BREAST	CSF1R_ENSG00000182578	27	90	-0.6	-1.13	0.53	-2.47	-4.93	0.2688	0.998308	0.998124	0.999	1
BREAST	CSK_ENSG00000103653	27	90	0.64	0.63	0.01	-1.34	-1.21	0.101214	0.861225	0.862879	0.543	1
BREAST	CSNK1E_ENSG00000213923	27	90	-1.23	-1.225	-0.005	-4.78	-7.94	0.115026	0.891575	0.892902	0.491	1
BREAST	CSNK1G1_ENSG00000169118	27	90	-0.86	-1.565	0.705	-5.73	-9.35	0.267893	0.998251	0.998065	0.999	1
BREAST	CSNK1G2_ENSG00000133275	27	90	0.66	0.58	0.08	-0.45	-1.95	0.0858984	0.821439	0.823397	0.788	1
BREAST	CSNK2A1_ENSG00000101266	27	90	1.11	0.82	0.29	0.18	-1.52	0.177808	0.972442	0.972463	0.984	1
BREAST	CSNK2A2_ENSG00000070770	27	90	-2.33	-2.8	0.47	-5.2	-9.66	0.120734	0.902627	0.903812	0.884	1
BREAST	CSNK2B_ENSG00000224774	27	90	-0.56	-1.285	0.725	-3.01	-4.35	0.255287	0.997264	0.997045	0.997	1
BREAST	DAPK1_ENSG00000196730	27	90	0.07	-0.475	0.545	-1.44	-2.73	0.303339	0.999557	0.999463	1	1
BREAST	DAPK3_ENSG00000167657	27	90	-1.1	-1.03	-0.07	-4.99	-5.52	0.020723	0.587754	0.589566	0.307	1
BREAST	DCLK1_ENSG00000133083	27	90	0.51	-0.17	0.68	-1.6	-1.7	0.346287	0.999934	0.999905	1	1
BREAST	DCK_ENSG00000156136	27	90	-0.85	-1.16	0.31	-9.61	-8.81	0.0738811	0.785717	0.787843	0.84	1
BREAST	DDR1_ENSG00000230456	27	90	-0.44	-0.995	0.555	-2.05	-3.78	0.18531	0.977265	0.9772	0.994	1
BREAST	DGKA_ENSG00000065357	27	90	-0.32	-0.75	0.43	-2.51	-5.56	0.239065	0.995282	0.995032	0.986	1
BREAST	DGKB_ENSG00000136267	27	90	-0.25	-0.195	-0.055	-1.53	-2.63	-0.11533	0.107815	0.107689	0.307	1
BREAST	DGKD_ENSG00000077044	27	90	0.39	0.465	-0.075	-0.61	-4.7	-0.0405473	0.332124	0.332336	0.297	1
BREAST	DGKG_ENSG00000058866	27	90	0.32	0.335	-0.015	-1.2	-0.73	-0.0351926	0.353813	0.35417	0.454	1
BREAST	DGKI_ENSG00000157680	27	90	0.28	0.42	-0.14	-2.54	-4.23	-0.0465549	0.30909	0.30918	0.313	1
BREAST	DGKQ_ENSG00000145214	27	90	-0.03	-1	0.97	-2.82	-13.4	0.299731	0.999487	0.999384	1	1
BREAST	DGUOK_ENSG00000114956	27	90	-0.09	-0.265	0.175	-1.66	-3.71	0.0816918	0.809379	0.811404	0.741	1
BREAST	ULK3_ENSG00000140474	27	90	-0.14	-0.38	0.24	-1.62	-6.08	-0.0255285	0.392345	0.39292	0.858	1
BREAST	SGK223_ENSG00000182319	27	90	-0.18	-0.835	0.655	-2.63	-7.55	0.252577	0.996996	0.996771	0.997	1
BREAST	DLG1_ENSG00000075711	27	90	0.11	0.01	0.1	-1.57	-3.98	0.179003	0.973262	0.973268	0.732	1
BREAST	DLG3_ENSG00000082458	27	90	0.58	0.655	-0.075	-0.68	-4.07	0.0177205	0.575202	0.576948	0.246	1
BREAST	DMPK_ENSG00000104936	27	90	-0.385	-0.765	0.38	-3.1	-3.8	0.123787	0.907229	0.908369	0.986	1
BREAST	DTYMK_ENSG00000168393	27	90	0.87	0.59	0.28	-0.34	-1.86	0.224357	0.992488	0.992232	0.976	1
BREAST	DUSP21_ENSG00000189037	27	90	0.49	0.445	0.045	-0.93	-2.18	0.0901033	0.833008	0.834891	0.665	1
BREAST	DSTYK_ENSG00000133059	27	90	0.5	0.235	0.265	-0.85	-2.21	0.191617	0.980756	0.980634	0.982	1
BREAST	DYRK2_ENSG00000127334	27	90	0.23	-0.22	0.45	-1.35	-2.68	0.218044	0.990904	0.990655	0.995	1
BREAST	DYRK3_ENSG00000143479	27	90	-0.09	-0.085	-0.005	-1.67	-2.39	0.0237263	0.600221	0.602096	0.481	1
BREAST	DYRK4_ENSG00000010219	27	90	-0.26	-0.26	0	-4.84	-4.49	0.00300335	0.512819	0.514192	0.541	1
BREAST	EEF2K_ENSG00000103319	27	90	-0.85	-0.935	0.085	-4.02	-9.66	-0.0503167	0.295842	0.295884	0.624	1
BREAST	EFNA4_ENSG00000243364	27	90	0	-0.17	0.17	-2.58	-2.49	0.0822932	0.811133	0.813149	0.882	1
BREAST	EFNB3_ENSG00000108947	27	90	0	-0.89	0.89	-3.11	-6.3	0.308438	0.999642	0.999558	1	1
BREAST	EGFR_ENSG00000146648	27	90	0.15	-0.295	0.445	-1.71	-4.47	0.255883	0.99732	0.997103	0.993	1
BREAST	EIF2AK3_ENSG00000172071	27	90	0.53	0.51	0.02	-0.3	-1.82	0.062174	0.747275	0.749485	0.655	1
BREAST	EPHA1_ENSG00000146904	27	90	0.08	-0.48	0.56	-1.73	-3.54	0.265168	0.997991	0.997793	1	1
BREAST	EPHA10_ENSG00000183317	27	90	-0.12	-0.305	0.185	-2.67	-4.73	0.0471523	0.693163	0.695353	0.866	1
BREAST	EPHA3_ENSG00000044524	27	90	0.03	-0.6	0.63	-2.14	-5.08	0.233958	0.994438	0.994183	0.998	1
BREAST	EPHA4_ENSG00000116106	27	90	0.25	0.045	0.205	-1.92	-3.34	0.11383	0.889148	0.890505	0.863	1
BREAST	EPHA6_ENSG00000080224	27	90	-1.65	-2.81	1.16	-5.14	-15.48	0.299426	0.99948	0.999377	1	1
BREAST	EPHA7_ENSG00000135333	27	90	0.01	-0.355	0.365	-2.52	-5.65	0.120087	0.900432	0.901665	0.99	1
BREAST	EPHA8_ENSG00000070886	27	90	0.19	0.395	-0.205	-2.55	-1.77	0.00555662	0.523603	0.525076	0.167	1
BREAST	EPHB1_ENSG00000154928	27	90	-0.16	0.035	-0.195	-2.81	-1.51	-0.140259	0.0657377	0.0658541	0.162	1
BREAST	EPHB2_ENSG00000133216	27	90	0.31	0.415	-0.105	-2.01	-2.18	-0.0738833	0.214276	0.214031	0.32	1
BREAST	EPHB3_ENSG00000182580	27	90	-0.29	-0.15	-0.14	-2.11	-2.45	-0.0876984	0.173549	0.173274	0.177	1
BREAST	EPHB4_ENSG00000196411	27	90	0.31	0.4	-0.09	-2.15	-3.9	-0.0393452	0.336813	0.33705	0.255	1
BREAST	EPHB6_ENSG00000260195	27	90	-0.4	-0.55	0.15	-5.15	-3.6	0.0813919	0.808501	0.81053	0.924	1
BREAST	ERBB2_ENSG00000141736	27	90	0.77	0.64	0.13	-6.43	-6.31	0.0138159	0.558767	0.560421	0.922	1
BREAST	ERBB4_ENSG00000178568	27	90	-0.15	-0.435	0.285	-2.52	-6.62	0.114127	0.889756	0.891105	0.863	1
BREAST	MAPK15_ENSG00000181085	27	90	0.09	-0.34	0.43	-2.56	-3.3	0.0907007	0.834612	0.836484	0.995	1
BREAST	ERN1_ENSG00000178607	27	90	-0.32	-1.125	0.805	-3.11	-5.49	0.144759	0.940289	0.940895	0.994	1
BREAST	ETNK1_ENSG00000139163	27	90	0.44	0.565	-0.125	-2.26	-5.51	-0.0258295	0.391107	0.391675	0.208	1
BREAST	EXOSC10_ENSG00000171824	27	90	-0.81	-1.37	0.56	-2.67	-7.54	0.180278	0.973598	0.973601	0.997	1
BREAST	FER_ENSG00000151422	27	90	0.24	0.28	-0.04	-0.99	-1.97	-0.0632855	0.249869	0.249727	0.372	1
BREAST	FES_ENSG00000182511	27	90	0.03	-0.3	0.33	-3.14	-4.81	0.0827315	0.811358	0.813403	0.98	1
BREAST	FGFR1_ENSG00000077782	27	90	-0.08	-0.185	0.105	-2.57	-4.93	0.123437	0.907566	0.908683	0.814	1
BREAST	FGFR2_ENSG00000066468	27	90	-0.83	-0.845	0.015	-2.03	-3.57	0.0993937	0.854711	0.856477	0.547	1
BREAST	FGFR3_ENSG00000068078	27	90	0	-0.78	0.78	-1.76	-11.13	0.300034	0.999493	0.999391	0.999	1
BREAST	FGR_ENSG00000000938	27	90	-1.03	-1.23	0.2	-4.64	-9.09	0.0591656	0.736848	0.739066	0.843	1
BREAST	ETNK2_ENSG00000143845	27	90	-1.21	-1.26	0.05	-4.67	-8.61	0.0714798	0.778118	0.780267	0.647	1
BREAST	MAP3K19_ENSG00000176601	27	90	-0.46	-1.195	0.735	-2.89	-4.52	0.306339	0.999609	0.999521	1	1
BREAST	POMK_ENSG00000185900	27	90	0.675	0.2625	0.4125	-0.52	-2.37	0.272102	0.998501	0.998326	1	1
BREAST	FLT1_ENSG00000102755	27	90	0.85	0.47	0.38	-0.71	-1.97	0.142965	0.93794	0.938586	0.997	1
BREAST	FLT3_ENSG00000122025	27	90	-0.02	0.035	-0.055	-1.34	-2.01	-0.0892051	0.169423	0.169149	0.317	1
BREAST	FLT4_ENSG00000037280	27	90	-0.92	-1.01	0.09	-2.4	-3.92	-0.0186209	0.421026	0.421789	0.665	1
BREAST	FN3K_ENSG00000167363	27	90	0.27	-0.005	0.275	-0.96	-2.68	0.133052	0.923655	0.924535	0.979	1
BREAST	FN3KRP_ENSG00000141560	27	90	-1.62	-1.625	0.005	-9.79	-12.21	-0.0600666	0.260007	0.259884	0.511	1
BREAST	FRK_ENSG00000111816	27	90	0.215	-0.095	0.31	-2.72	-4.23	0.135518	0.926536	0.927383	0.978	1
BREAST	FUK_ENSG00000157353	27	90	0.18	-0.485	0.665	-2.43	-3.96	0.214741	0.989965	0.989723	0.99	1
BREAST	FYN_ENSG00000010810	27	90	0.49	0.425	0.065	-1.15	-4.76	-0.00180204	0.492308	0.493548	0.752	1
BREAST	GAK_ENSG00000178950	27	90	-0.01	-0.28	0.27	-2.87	-4.54	0.163985	0.961362	0.961587	0.941	1
BREAST	GALK1_ENSG00000108479	27	90	-1.21	-1.41	0.2	-5.62	-6.7	0.0423465	0.674845	0.676998	0.745	1
BREAST	GALK2_ENSG00000156958	27	90	-0.49	-0.875	0.385	-5.66	-5.91	0.0897987	0.832186	0.834076	0.929	1
BREAST	GK_ENSG00000198814	27	90	0.57	0.38	0.19	-0.45	-1.45	0.147772	0.94408	0.94462	0.95	1
BREAST	GK2_ENSG00000196475	27	90	0.68	0.715	-0.035	-0.5	-1.45	0.0159179	0.567629	0.569333	0.374	1
BREAST	GNE_ENSG00000159921	27	90	0.13	0.19	-0.06	-2.13	-3.9	0.00586523	0.524912	0.526394	0.394	1
BREAST	GRK1_ENSG00000185974	27	90	0.3	0.46	-0.16	-1.19	-1.81	0.0279315	0.617507	0.619461	0.174	1
BREAST	GRK4_ENSG00000125388	27	90	-0.35	-1.19	0.84	-5.49	-4.44	0.218863	0.990872	0.990622	1	1
BREAST	GRK7_ENSG00000114124	27	90	-0.11	-0.435	0.325	-1.49	-2.72	0.168789	0.96556	0.965708	0.993	1
BREAST	GSG2_ENSG00000177602	27	90	-0.42	-0.565	0.145	-2.1	-5.55	0.0225256	0.595248	0.597098	0.781	1
BREAST	GSK3B_ENSG00000082701	27	90	0.93	0.78	0.15	-0.15	-1.24	0.127046	0.913873	0.9149	0.824	1
BREAST	GTF2H1_ENSG00000110768	27	90	0.06	-0.195	0.255	-1.18	-4.84	0.157982	0.955546	0.955879	0.946	1
BREAST	GUCY2C_ENSG00000070019	27	90	0.16	0.28	-0.12	-1.26	-0.76	-0.0645751	0.24456	0.244387	0.155	1
BREAST	GUCY2D_ENSG00000132518	27	90	-3.92	-3.62	-0.3	-11.22	-19.22	-0.0333361	0.360616	0.360993	0.234	1
BREAST	GUCY2F_ENSG00000101890	27	90	0.8	0.415	0.385	-0.17	-2.9	0.293427	0.999338	0.999221	1	1
BREAST	GUK1_ENSG00000143774	27	90	-0.23	-0.335	0.105	-2.27	-7.84	0.0395128	0.663167	0.665324	0.682	1
BREAST	HIPK1_ENSG00000163349	27	90	0.74	0.38	0.36	-2.98	-3.78	0.145364	0.941067	0.941659	0.994	1
BREAST	HIPK2_ENSG00000064393	27	90	0.57	0.13	0.44	-1.59	-2.17	0.155574	0.953027	0.953407	0.998	1
BREAST	HIPK3_ENSG00000110422	27	90	-0.22	-0.645	0.425	-2.13	-9.96	0.209632	0.988349	0.988121	0.975	1
BREAST	HIPK4_ENSG00000160396	27	90	0.75	0.605	0.145	-0.2	-2.1	0.122537	0.905943	0.907082	0.928	1
BREAST	HK2_ENSG00000159399	27	90	-0.82	-0.865	0.045	-3.08	-4.75	-0.0279312	0.382494	0.383007	0.665	1
BREAST	HK3_ENSG00000160883	27	90	0.73	0.765	-0.035	-0.68	-0.54	-0.134854	0.07358	0.073643	0.41	1
BREAST	CDC42BPG_ENSG00000171219	27	90	0.14	0.225	-0.085	-2.63	-1.9	0.0078091	0.533298	0.5348	0.277	1
BREAST	HUNK_ENSG00000142149	27	90	-0.95	-1.865	0.915	-4.66	-10.19	0.295226	0.999384	0.999271	1	1
BREAST	HUS1_ENSG00000136273	27	90	0.77	0.62	0.15	-1.08	-2.41	0.122838	0.906487	0.907619	0.835	1
BREAST	ICK_ENSG00000112144	27	90	0.07	0	0.07	-0.94	-5.13	0.0537607	0.717586	0.719803	0.779	1
BREAST	IGF1R_ENSG00000140443	27	90	-0.03	-0.185	0.155	-1.43	-2.39	0.0910021	0.835417	0.837284	0.782	1
BREAST	IP6K1_ENSG00000176095	27	90	1	0.88	0.12	-1.35	-0.69	0.0378439	0.657296	0.6594	0.879	1
BREAST	IKBKE_ENSG00000143466	27	90	0.02	0.13	-0.11	-1.93	-3.05	-0.0180199	0.423543	0.424323	0.354	1
BREAST	IKBKG_ENSG00000073009	27	90	-0.11	-0.265	0.155	-1.44	-3.1	0.119537	0.900379	0.901594	0.745	1
BREAST	ILK_ENSG00000166333	27	90	-0.6	-0.455	-0.145	-6.21	-7.59	-0.0260386	0.391186	0.391802	0.327	1
BREAST	ILK2_ENSG00000166333	27	90	0.75	0.57	0.18	-0.76	-1.01	0.0840964	0.816332	0.81832	0.928	1
BREAST	INSR_ENSG00000171105	27	90	-0.18	-0.43	0.25	-1.85	-6.15	0.149269	0.945892	0.9464	0.91	1
BREAST	INSRR_ENSG00000027644	27	90	-0.18	-0.33	0.15	-1.45	-5.77	0.0987584	0.853156	0.854936	0.765	1
BREAST	IPMK_ENSG00000151151	27	90	0.31	-0.14	0.45	-4.92	-1.93	0.214442	0.989876	0.989634	0.999	1
BREAST	IRAK3_ENSG00000090376	27	90	0.01	-1.07	1.08	-2.17	-5.49	0.370311	0.99998	0.999967	1	1
BREAST	IRAK4_ENSG00000198001	27	90	0.49	0.42	0.07	-1.05	-1.07	-0.00931088	0.460318	0.461345	0.841	1
BREAST	ITK_ENSG00000113263	27	90	0.92	0.38	0.54	-1.98	-3.12	0.208437	0.98794	0.987717	1	1
BREAST	ITPK1_ENSG00000100605	27	90	-0.03	0.08	-0.11	-2.25	-3.48	-0.0069078	0.470538	0.471633	0.253	1
BREAST	ITPKA_ENSG00000137825	27	90	0.02	-0.315	0.335	-1.39	-4.75	0.201884	0.985119	0.984931	0.965	1
BREAST	ITPKB_ENSG00000143772	27	90	0.48	-0.005	0.485	-1.38	-2.51	0.298235	0.999454	0.999349	1	1
BREAST	ITPKC_ENSG00000086544	27	90	0.47	0.415	0.055	-1.42	-1.4	0.0741863	0.786672	0.788794	0.672	1
BREAST	JAK1_ENSG00000162434	27	90	0.24	0.35	-0.11	-1.04	-3.25	-0.0312357	0.369069	0.369498	0.312	1
BREAST	JAK3_ENSG00000105639	27	90	0.09	0.15	-0.06	-1.72	-1.78	0.00931058	0.539681	0.541222	0.308	1
BREAST	TAOK3_ENSG00000135090	27	90	0.32	-0.09	0.41	-1.07	-2.66	0.102416	0.864072	0.8657	0.991	1
BREAST	KCNH2_ENSG00000055118	27	90	-0.58	-0.6	0.02	-2.14	-4.36	0.00185218	0.507872	0.509244	0.534	1
BREAST	KCNH8_ENSG00000183960	27	90	-0.22	-0.39	0.17	-3.3	-3.43	0.0393433	0.66318	0.665301	0.843	1
BREAST	KDR_ENSG00000128052	27	90	0.2	0	0.2	-2.03	-2.31	0.0588673	0.735803	0.738021	0.928	1
BREAST	SIK3_ENSG00000160584	27	90	0.45	0.085	0.365	-0.87	-2.14	0.284736	0.999069	0.998929	1	1
BREAST	PEAK1_ENSG00000173517	27	90	-0.47	-0.69	0.22	-1.65	-4.91	0.213242	0.989512	0.989274	0.931	1
BREAST	KIT_ENSG00000157404	27	90	0.13	0.005	0.125	-2.95	-3.35	0.0696782	0.772317	0.774483	0.818	1
BREAST	KSR1_ENSG00000141068	27	90	-0.76	-1.12	0.36	-4.75	-5.2	0.0675744	0.765439	0.767621	0.892	1
BREAST	KSR2_ENSG00000171435	27	90	0.07	-0.175	0.245	-3.69	-2.84	0.132449	0.922712	0.923606	0.976	1
BREAST	XRCC6BP1_ENSG00000262145	27	90	0.39	0.305	0.085	-1.22	-2.36	0.109323	0.879669	0.881135	0.75	1
BREAST	LATS1_ENSG00000131023	27	90	0.4	0.33	0.07	-0.8	-1.32	0.0525595	0.713216	0.71543	0.746	1
BREAST	LATS2_ENSG00000150457	27	90	0.76	0.76	0	-0.64	-1	-0.083658	0.185973	0.185709	0.502	1
BREAST	LCK_ENSG00000182866	27	90	0	-0.245	0.245	-1.54	-2.68	0.0399447	0.665529	0.667657	0.882	1
BREAST	LIMK1_ENSG00000106683	27	90	0.03	0.1	-0.07	-1.7	-2.02	-0.0558637	0.274841	0.274775	0.276	1
BREAST	LIMK2_ENSG00000182541	27	90	0.335	0.42	-0.085	-2.67	-2.96	-0.0296351	0.37608	0.376574	0.304	1
BREAST	LMTK3_ENSG00000142235	27	90	-0.79	-1.225	0.435	-2.26	-6.66	0.273905	0.998597	0.998428	0.98	1
BREAST	MYLK4_ENSG00000145949	27	90	-0.005	-0.055	0.05	-1.3	-4.62	0.123792	0.907239	0.908378	0.778	1
BREAST	GUCY2EP_ENSG00000204529	27	90	0.215	0.335	-0.12	-1.93	-1.86	-0.0805718	0.194953	0.194695	0.205	1
BREAST	PKDCC_ENSG00000162878	27	90	0.21	-0.07	0.28	-2.1	-4.64	0.14326	0.938331	0.938971	0.97	1
BREAST	STRADA_ENSG00000266173	27	90	-0.1	-0.34	0.24	-1.37	-3.89	0.215937	0.990314	0.990069	0.934	1
BREAST	MAGI3_ENSG00000081026	27	90	-0.49	-0.415	-0.075	-3.6	-3.79	-0.0405447	0.332134	0.332346	0.289	1
BREAST	MAP2K1_ENSG00000169032	27	90	0.15	0.295	-0.145	-2.65	-3.17	-0.028832	0.37882	0.379309	0.29	1
BREAST	MAP2K2_ENSG00000126934	27	90	0.625	0.57	0.055	-1.41	-1.18	-0.00710002	0.469852	0.470971	0.739	1
BREAST	MAP2K6_ENSG00000108984	27	90	0.31	0.345	-0.035	-1.19	-2.09	0.065415	0.75634	0.758608	0.39	1
BREAST	MAP3K1_ENSG00000095015	27	90	0.33	-0.235	0.565	-2.38	-6.59	0.262491	0.997876	0.997675	0.996	1
BREAST	MAP3K10_ENSG00000130758	27	90	0.48	0.595	-0.115	-1.47	-1.74	-0.0127019	0.446413	0.447402	0.248	1
BREAST	MAP3K12_ENSG00000139625	27	90	0.18	-0.01	0.19	-1.69	-1.41	0.0450525	0.685214	0.68739	0.817	1
BREAST	MAP3K13_ENSG00000073803	27	90	0.22	-0.24	0.46	-1.33	-2.88	0.218044	0.990904	0.990655	0.997	1
BREAST	MAP3K15_ENSG00000180815	27	90	0.28	0.14	0.14	-1.88	-3.46	0.101217	0.86123	0.862884	0.927	1
BREAST	MAP3K2_ENSG00000169967	27	90	0.795	0.72	0.075	-0.43	-8.84	0.0416753	0.671547	0.673727	0.665	1
BREAST	MAP3K3_ENSG00000198909	27	90	-0.44	-0.795	0.355	-2.23	-5.05	0.175099	0.970505	0.970561	0.951	1
BREAST	MAP3K6_ENSG00000142733	27	90	0.16	0	0.16	-1.68	-3.04	0.0191391	0.580792	0.582602	0.837	1
BREAST	TAB1_ENSG00000100324	27	90	0.64	0.385	0.255	-0.5	-1.59	0.169692	0.966307	0.96644	0.998	1
BREAST	MAP3K8_ENSG00000107968	27	90	-0.53	-0.55	0.02	-1.91	-10.18	0.0621678	0.747253	0.749463	0.586	1
BREAST	MAP3K9_ENSG00000006432	27	90	-0.81	-1.12	0.31	-2.92	-5.35	0.103616	0.866874	0.868475	0.908	1
BREAST	MAP4K1_ENSG00000104814	27	90	-0.05	-0.77	0.72	-3.3	-5.48	0.321958	0.9998	0.999741	1	1
BREAST	MAP4K2_ENSG00000168067	27	90	-0.02	-0.19	0.17	-0.85	-6.12	0.134552	0.925962	0.926805	0.907	1
BREAST	MAP4K3_ENSG00000011566	27	90	-0.33	-0.48	0.15	-2.16	-4.06	0.0805715	0.805046	0.807123	0.753	1
BREAST	MAP4K4_ENSG00000071054	27	90	0.92	0.95	-0.03	-0.79	-0.14	-0.139361	0.0669945	0.0671022	0.37	1
BREAST	MAP4K5_ENSG00000012983	27	90	0.33	-0.395	0.725	-3.07	-3.54	0.256182	0.997348	0.997131	0.998	1
BREAST	MAPK1_ENSG00000100030	27	90	-0.78	-1.095	0.315	-3.75	-6.36	0.121033	0.903183	0.90436	0.902	1
BREAST	MAPK10_ENSG00000109339	27	90	0.41	0.345	0.065	-1.17	-4.63	0.048776	0.698452	0.700686	0.75	1
BREAST	MAPK12_ENSG00000188130	27	90	1.03	0.56	0.47	-1.53	-1.48	0.30365	0.999563	0.999469	1	1
BREAST	MAPK6_ENSG00000069956	27	90	0.4	0.33	0.07	-1.11	-2.42	-0.0405456	0.332131	0.332342	0.634	1
BREAST	MAPK7_ENSG00000166484	27	90	0.84	0.94	-0.1	-0.79	-0.38	-0.0636725	0.247613	0.247449	0.267	1
BREAST	MAPKAPK2_ENSG00000162889	27	90	0.25	0.075	0.175	-1.15	-5.18	0.0711801	0.777159	0.779311	0.893	1
BREAST	MAPKAPK5_ENSG00000089022	27	90	-0.01	-0.19	0.18	-1.47	-4.12	0.100616	0.859793	0.861461	0.829	1
BREAST	MARK4_ENSG00000007047	27	90	-0.47	-1.02	0.55	-2.28	-8.49	0.210835	0.988748	0.988517	0.996	1
BREAST	MAST2_ENSG00000086015	27	90	-0.06	-0.295	0.235	-1.81	-5.64	0.110822	0.882882	0.884312	0.913	1
BREAST	MAST4_ENSG00000069020	27	90	0.72	0.755	-0.035	-0.87	-0.95	0.0312356	0.630931	0.632941	0.396	1
BREAST	MASTL_ENSG00000120539	27	90	-0.21	-0.415	0.205	-2.3	-11.4	0.116831	0.895162	0.896444	0.818	1
BREAST	MERTK_ENSG00000153208	27	90	0.05	-0.79	0.84	-2.68	-4.95	0.300932	0.999511	0.999411	1	1
BREAST	MET_ENSG00000105976	27	90	0.41	0.275	0.135	-0.99	-2.19	0.133953	0.925047	0.925905	0.841	1
BREAST	TBCK_ENSG00000145348	27	90	0.41	0.17	0.24	-0.49	-2.02	0.203628	0.986169	0.985967	0.969	1
BREAST	NIM1K_ENSG00000177453	27	90	0.36	0.295	0.065	-1.2	-1.94	0.057964	0.732624	0.734843	0.705	1
BREAST	DCLK2_ENSG00000170390	27	90	-0.34	-0.27	-0.07	-1.66	-5.63	-0.0291327	0.377596	0.378077	0.346	1
BREAST	STK40_ENSG00000196182	27	90	-0.18	-0.3325	0.1525	-2.41	-2.21	0.0468512	0.692028	0.694216	0.886	1
BREAST	CAMKV_ENSG00000164076	27	90	0.04	-0.68	0.72	-3.24	-3.3	0.318659	0.999769	0.999704	0.999	1
BREAST	ALPK3_ENSG00000136383	27	90	0.14	-0.32	0.46	-1.35	-9.02	0.310557	0.999673	0.999593	0.999	1
BREAST	MINK1_ENSG00000141503	27	90	-0.75	-0.98	0.23	-3.11	-2.91	0.145361	0.941062	0.941655	0.916	1
BREAST	MKNK1_ENSG00000079277	27	90	0.45	0.2	0.25	-0.73	-2.14	0.193117	0.981517	0.981382	0.98	1
BREAST	MYLK3_ENSG00000140795	27	90	0.06	0.075	-0.015	-2.1	-1.8	0.00901016	0.538405	0.539938	0.379	1
BREAST	MPP1_ENSG00000130830	27	90	0.8	0.27	0.53	-2.11	-2.48	0.252283	0.996966	0.99674	1	1
BREAST	MPP2_ENSG00000108852	27	90	-0.35	-0.345	-0.005	-1.66	-3.74	0.0423477	0.67485	0.677003	0.489	1
BREAST	MPP3_ENSG00000161647	27	90	-0.38	-0.8	0.42	-9.49	-4.81	0.0585644	0.734739	0.736957	0.889	1
BREAST	MST1R_ENSG00000164078	27	90	-0.27	-0.78	0.51	-2.41	-3.4	0.208727	0.988041	0.987817	0.973	1
BREAST	AGK_ENSG00000006530	27	90	0.06	-0.065	0.125	-2.14	-1.69	-0.00840937	0.464149	0.465202	0.788	1
BREAST	MUSK_ENSG00000030304	27	90	-1.04	-1.305	0.265	-3.15	-4.26	0.0940023	0.843299	0.845107	0.826	1
BREAST	MVK_ENSG00000110921	27	90	0.08	-0.005	0.085	-1.13	-3.72	0.0524788	0.712082	0.714331	0.681	1
BREAST	MYLK_ENSG00000065534	27	90	-0.12	-0.455	0.335	-5.56	-5.01	0.195219	0.98254	0.98239	0.986	1
BREAST	MYLK2_ENSG00000101306	27	90	-2.2	-2.105	-0.095	-5.77	-5.52	-0.0258285	0.391111	0.391679	0.374	1
BREAST	MYO3A_ENSG00000095777	27	90	-0.29	-0.305	0.015	-1.92	-4.08	0.00720813	0.530741	0.532227	0.53	1
BREAST	MYO3B_ENSG00000071909	27	90	0.44	0.53	-0.09	-1.67	-5.86	-0.0456878	0.31313	0.313258	0.272	1
BREAST	NAGK_ENSG00000124357	27	90	-0.21	-0.7	0.49	-2.74	-8.57	0.0956944	0.846573	0.848382	0.91	1
BREAST	NEK1_ENSG00000137601	27	90	0.1	0.21	-0.11	-2.26	-4.1	-0.0146072	0.438434	0.439368	0.294	1
BREAST	NEK11_ENSG00000114670	27	90	-0.6	-1.425	0.825	-4.04	-11.32	0.249574	0.996673	0.996441	0.999	1
BREAST	NEK2_ENSG00000117650	27	90	-0.23	-0.48	0.25	-1.65	-3.31	0.143562	0.938729	0.939362	0.959	1
BREAST	NEK3_ENSG00000136098	27	90	-0.81	-1.155	0.345	-2.41	-4.35	0.0466793	0.689834	0.692092	0.914	1
BREAST	NEK6_ENSG00000119408	27	90	0.615	0.715	-0.1	-1.61	-1.57	-0.0172874	0.426933	0.427761	0.208	1
BREAST	NEK8_ENSG00000160602	27	90	-0.65	-1.605	0.955	-2.96	-5.79	0.294023	0.999354	0.999238	1	1
BREAST	NEK9_ENSG00000119638	27	90	0.19	-0.215	0.405	-1.88	-4	0.16038	0.957948	0.958237	0.997	1
BREAST	NLK_ENSG00000087095	27	90	-0.145	-0.63	0.485	-1.39	-4.23	0.251582	0.996777	0.996546	0.991	1
BREAST	NME1_ENSG00000239672	27	90	0.52	0.345	0.175	-1.11	-2.85	0.0873975	0.825619	0.827552	0.81	1
BREAST	NME1.NME2_ENSG00000243678	27	90	0.435	0.505	-0.07	-0.93	-0.81	-0.0259329	0.391148	0.39174	0.246	1
BREAST	NME3_ENSG00000103024	27	90	0.09	-0.085	0.175	-2.96	-3.29	0.037842	0.657289	0.659393	0.877	1
BREAST	NME4_ENSG00000103202	27	90	0.7	0.385	0.315	-0.59	-2.91	0.230065	0.993709	0.993451	0.998	1
BREAST	NME6_ENSG00000172113	27	90	-0.54	-0.53	-0.01	-6.44	-3.24	-0.0351919	0.353816	0.354172	0.494	1
BREAST	NRBP2_ENSG00000260533	27	90	-0.43	-1.235	0.805	-3.66	-7.84	0.230655	0.993825	0.993567	0.996	1
BREAST	NRK_ENSG00000123572	27	90	0.13	-0.24	0.37	-1.73	-6.18	0.292222	0.999306	0.999185	0.971	1
BREAST	NTRK1_ENSG00000198400	27	90	-0.75	-0.52	-0.23	-2.94	-5.25	-0.0210237	0.410994	0.411691	0.162	1
BREAST	NTRK2_ENSG00000148053	27	90	0.755	0.855	-0.1	-0.61	-1.34	-0.101563	0.138998	0.138776	0.156	1
BREAST	NTRK3_ENSG00000140538	27	90	1.02	1.005	0.015	-0.23	-0.43	-0.00720838	0.469258	0.470345	0.59	1
BREAST	NUCKS1_ENSG00000069275	27	90	0.76	0.705	0.055	-1.21	-1.78	0.053461	0.716498	0.718715	0.705	1
BREAST	NUP62_ENSG00000213024	27	90	-1.49	-2.205	0.715	-6.11	-12.1	0.181697	0.975038	0.975012	0.997	1
BREAST	SCYL3_ENSG00000000457	27	90	0.28	-0.37	0.65	-2.21	-2.92	0.235764	0.994751	0.994497	0.999	1
BREAST	PACSIN1_ENSG00000124507	27	90	-0.02	0.045	-0.065	-1.21	-3.08	0.00570643	0.524345	0.525792	0.299	1
BREAST	PAK1_ENSG00000149269	27	90	-0.63	-1.68	1.05	-2.68	-6.55	0.472429	1	1	1	1
BREAST	PAK2_ENSG00000180370	27	90	0.22	0.115	0.105	-3.19	-2.19	-0.0330315	0.362418	0.362827	0.721	1
BREAST	PAK3_ENSG00000077264	27	90	-0.15	-0.385	0.235	-1.52	-3.01	0.126065	0.910281	0.911395	0.935	1
BREAST	PAK4_ENSG00000130669	27	90	0.1	0.125	-0.025	-1.44	-2.18	-0.00540609	0.476935	0.478073	0.464	1
BREAST	PAK7_ENSG00000101349	27	90	0.4	0.16	0.24	-0.86	-4.18	0.0855971	0.820591	0.822555	0.935	1
BREAST	PANK2_ENSG00000125779	27	90	0.05	0.06	-0.01	-1.99	-2.68	0.0468534	0.692037	0.694225	0.493	1
BREAST	PANK3_ENSG00000120137	27	90	0.63	0.675	-0.045	-0.95	-0.54	-0.0528604	0.285687	0.285667	0.352	1
BREAST	PANK4_ENSG00000157881	27	90	-1.02	-1.515	0.495	-2.74	-6.28	0.241165	0.995595	0.995348	0.962	1
BREAST	PASK_ENSG00000115687	27	90	-0.13	-0.085	-0.045	-5.91	-2.09	-0.0318362	0.366646	0.367059	0.417	1
BREAST	PCK1_ENSG00000124253	27	90	-0.34	-0.595	0.255	-1.84	-3.58	0.211136	0.988846	0.988614	0.979	1
BREAST	PCK2_ENSG00000100889	27	90	0.29	0.14	0.15	-0.77	-3.13	0.0994132	0.856882	0.858577	0.785	1
BREAST	CDK16_ENSG00000102225	27	90	0.1	-0.165	0.265	-3.83	-3.91	0.175699	0.970943	0.970991	0.879	1
BREAST	CDK17_ENSG00000059758	27	90	0.27	-0.23	0.5	-3.01	-5	0.28172	0.998955	0.998807	1	1
BREAST	CDK18_ENSG00000117266	27	90	-1.26	-1.62	0.36	-4.9	-9.11	0.199719	0.984571	0.984391	0.946	1
BREAST	PDGFRA_ENSG00000134853	27	90	0.2	-0.09	0.29	-1.37	-3.03	0.155877	0.95335	0.953723	0.98	1
BREAST	PDGFRB_ENSG00000113721	27	90	-1.13	-1.17	0.04	-2.68	-4.28	0.0588667	0.7358	0.738018	0.579	1
BREAST	PDIK1L_ENSG00000175087	27	90	0.62	0.35	0.27	-0.89	-2.18	0.195522	0.982684	0.982531	0.996	1
BREAST	PDK1_ENSG00000152256	27	90	0.02	0.105	-0.085	-0.97	-2.23	0.035741	0.64898	0.651057	0.178	1
BREAST	PDK3_ENSG00000067992	27	90	0.09	0.1	-0.01	-1.33	-8.19	-0.00480537	0.479495	0.480651	0.481	1
BREAST	PDPK1_ENSG00000140992	27	90	-0.42	-0.4	-0.02	-2.43	-3.01	0.0913041	0.836222	0.838083	0.477	1
BREAST	PDXK_ENSG00000160209	27	90	0.91	0.465	0.445	-0.39	-0.96	0.27631	0.998718	0.998555	1	1
BREAST	PFKFB2_ENSG00000123836	27	90	0.25	0.315	-0.065	-0.71	-1.95	0.0606692	0.742086	0.744301	0.344	1
BREAST	PFKFB3_ENSG00000170525	27	90	-0.395	-1.09	0.695	-1.78	-10.19	0.275973	0.998644	0.998476	1	1
BREAST	PFKM_ENSG00000152556	27	90	0.43	0.425	0.005	-0.54	-10.68	0.0150171	0.563835	0.565518	0.538	1
BREAST	PFKP_ENSG00000067057	27	90	-0.4	-0.585	0.185	-5.13	-3.77	-0.0279312	0.382494	0.383007	0.78	1
BREAST	CDK14_ENSG00000058091	27	90	-0.88	-0.705	-0.175	-2.03	-5.45	-0.00780864	0.466704	0.467774	0.281	1
BREAST	PGK1_ENSG00000102144	27	90	0.095	-0.035	0.13	-1.25	-5.32	0.0969298	0.849689	0.851472	0.668	1
BREAST	PHKA1_ENSG00000067177	27	90	0.76	0.81	-0.05	-0.62	-0.95	-0.0621724	0.252731	0.252583	0.319	1
BREAST	PHKA2_ENSG00000044446	27	90	0	0	0	-2.34	-1.67	-0.152573	0.05027	0.0504997	0.503	1
BREAST	PHKB_ENSG00000102893	27	90	0.35	0.445	-0.095	-1.68	-2.7	-0.0801913	0.19504	0.19477	0.258	1
BREAST	PHKG1P1_ENSG00000226075	27	90	-0.2	-0.145	-0.055	-2.21	-3.19	-0.0294324	0.376377	0.376851	0.374	1
BREAST	PHKG2_ENSG00000156873	27	90	0.21	0.205	0.005	-1.35	-1.7	0.114127	0.889755	0.891104	0.52	1
BREAST	PI4K2B_ENSG00000038210	27	90	-0.9	-1.265	0.365	-3.69	-6.57	0.14626	0.942202	0.942775	0.949	1
BREAST	PI4K2A_ENSG00000155252	27	90	0.36	0.37	-0.01	-1.58	-2.19	-0.107523	0.12427	0.12408	0.437	1
BREAST	PIK3C2A_ENSG00000011405	27	90	-2.05	-1.955	-0.095	-5.54	-11.18	-0.0792879	0.197729	0.197462	0.324	1
BREAST	PIK3C2B_ENSG00000133056	27	90	0.33	-0.095	0.425	-1.54	-3.22	0.215643	0.990229	0.989985	0.996	1
BREAST	PIK3C2G_ENSG00000139144	27	90	-0.3	-1	0.7	-1.85	-5.68	0.257082	0.99743	0.997215	0.995	1
BREAST	PIK3CD_ENSG00000171608	27	90	0.345	0.315	0.03	-1.09	-2.58	0.00957011	0.540606	0.542184	0.618	1
BREAST	PIK3CG_ENSG00000105851	27	90	-0.14	-0.385	0.245	-1.91	-2.82	0.141159	0.935504	0.936191	0.876	1
BREAST	PIK3R1_ENSG00000145675	27	90	0.59	0.6	-0.01	-1.21	-4.13	-0.046554	0.309093	0.309183	0.467	1
BREAST	PIK3R2_ENSG00000105647	27	90	0	-0.02	0.02	-0.97	-2.65	0.00660739	0.528183	0.529653	0.583	1
BREAST	PIK3R3_ENSG00000117461	27	90	0.75	0.415	0.335	-0.26	-1.04	0.222559	0.992064	0.991808	0.991	1
BREAST	PIK3R4_ENSG00000196455	27	90	-0.75	-0.625	-0.125	-1.96	-4.74	-0.00390431	0.483338	0.484519	0.197	1
BREAST	PI4KB_ENSG00000143393	27	90	-0.16	-0.01	-0.15	-1.74	-1.59	-0.0453515	0.313649	0.313762	0.171	1
BREAST	PIM1_ENSG00000137193	27	90	0.39	-0.04	0.43	-2.77	-1.66	0.185909	0.977617	0.977547	0.998	1
BREAST	PIM3_ENSG00000198355	27	90	0.22	0.045	0.175	-1.15	-1.89	0.233366	0.994333	0.994076	0.957	1
BREAST	PINK1_ENSG00000158828	27	90	0.06	-0.725	0.785	-1.33	-3.87	0.368205	0.999978	0.999964	1	1
BREAST	PIP5K1A_ENSG00000143398	27	90	-0.2	0.065	-0.265	-2.63	-3.53	-0.103313	0.133828	0.133611	0.205	1
BREAST	PIP4K2A_ENSG00000150867	27	90	0.9	0.84	0.06	-1.07	-1.31	0.072382	0.780991	0.783131	0.848	1
BREAST	PIP4K2B_ENSG00000141720	27	90	-0.88	-0.825	-0.055	-2.92	-6.99	0.0786887	0.800475	0.802543	0.404	1
BREAST	PIP4K2C_ENSG00000166908	27	90	0.33	0.37	-0.04	-0.65	-1.7	0.0681783	0.767425	0.769602	0.32	1
BREAST	PIKFYVE_ENSG00000115020	27	90	0.13	-0.265	0.395	-2.09	-3.26	0.229599	0.993213	0.992953	0.993	1
BREAST	PIP5KL1_ENSG00000167103	27	90	0.07	0.285	-0.215	-1.32	-2.37	-0.0288336	0.378813	0.379303	0.18	1
BREAST	PKLR_ENSG00000262785	27	90	0.22	-0.005	0.225	-8.65	-2.71	0.0756857	0.791329	0.793434	0.956	1
BREAST	PKN3_ENSG00000160447	27	90	-0.49	-0.34	-0.15	-1.66	-2.58	0.00720799	0.53074	0.532226	0.208	1
BREAST	PLK1_ENSG00000166851	27	90	-5.44	-4.99	-0.45	-15	-28.13	-0.112922	0.112716	0.11257	0.27	1
BREAST	PLK2_ENSG00000145632	27	90	0.21	0.095	0.115	-1	-1.36	0.192522	0.981218	0.981088	0.937	1
BREAST	PMVK_ENSG00000163344	27	90	-1.055	-1.405	0.35	-3.99	-4.61	0.191392	0.98021	0.980097	0.991	1
BREAST	PNCK_ENSG00000130822	27	90	-0.1	0	-0.1	-3.31	-3.15	-0.0892002	0.169436	0.169162	0.258	1
BREAST	PNKP_ENSG00000039650	27	90	-1.13	-1.315	0.185	-3.51	-7.06	0.123136	0.907025	0.908149	0.764	1
BREAST	PRKAA1_ENSG00000132356	27	90	0.67	0.605	0.065	-0.82	-1.4	0.0663703	0.760487	0.762712	0.736	1
BREAST	PRKAA2_ENSG00000162409	27	90	0.03	0.13	-0.1	-1.7	-2.02	-0.0816913	0.190623	0.19035	0.293	1
BREAST	PRKAB2_ENSG00000131791	27	90	-0.25	-0.72	0.47	-1.75	-7.31	0.194619	0.982253	0.982107	0.993	1
BREAST	PRKACA_ENSG00000072062	27	90	0.01	-0.33	0.34	-1.68	-2.89	0.108723	0.878365	0.879845	0.987	1
BREAST	PRKACB_ENSG00000142875	27	90	0.25	0.19	0.06	-2.87	-2.95	0.0447502	0.684063	0.686236	0.621	1
BREAST	PRKAG1_ENSG00000181929	27	90	0.47	0.48	-0.01	-1.69	-0.92	-0.0516598	0.290078	0.290078	0.453	1
BREAST	PRKAG2_ENSG00000106617	27	90	0.75	0.775	-0.025	-0.79	-2.28	0.0123146	0.55242	0.554037	0.422	1
BREAST	PRKAG3_ENSG00000115592	27	90	-2.5	-2.72	0.22	-4.99	-11.55	0.131847	0.921762	0.922671	0.779	1
BREAST	PRKAR1A_ENSG00000108946	27	90	0.52	0.175	0.345	-2.31	-2.95	0.214143	0.989786	0.989546	0.999	1
BREAST	PRKAR1B_ENSG00000188191	27	90	-0.72	-0.855	0.135	-2.97	-5.06	0.00123479	0.505248	0.506603	0.78	1
BREAST	PRKAR2A_ENSG00000114302	27	90	0.25	0.07	0.18	-1.23	-2.35	0.151673	0.948707	0.949164	0.942	1
BREAST	PRKAR2B_ENSG00000005249	27	90	-0.78	-2.075	1.295	-3.81	-7.64	0.460104	1	1	1	1
BREAST	PRKCB_ENSG00000166501	27	90	0.01	-0.365	0.375	-1.32	-2.92	0.183503	0.976173	0.976127	0.993	1
BREAST	PRKCE_ENSG00000171132	27	90	-0.34	-0.235	-0.105	-1.94	-3.15	0.0153172	0.5651	0.56679	0.251	1
BREAST	PRKCG_ENSG00000126583	27	90	0.55	0.6	-0.05	-0.71	-0.68	0.0361188	0.649853	0.651969	0.402	1
BREAST	PRKCH_ENSG00000027075	27	90	-0.85	-1.195	0.345	-2.4	-5.59	0.238157	0.994812	0.994555	0.977	1
BREAST	PRKCI_ENSG00000163558	27	90	0.37	0.355	0.015	-0.45	-1.29	0.00570638	0.524345	0.525791	0.564	1
BREAST	PKN2_ENSG00000065243	27	90	-0.37	-0.77	0.4	-2.91	-4.52	0.0991112	0.856146	0.857847	0.984	1
BREAST	PRKD1_ENSG00000184304	27	90	0.45	0.145	0.305	-2.75	-3.59	0.182306	0.975425	0.975393	0.99	1
BREAST	PRKD3_ENSG00000115825	27	90	-1.04	-1.065	0.025	-3.26	-7.53	-0.00750835	0.467982	0.46906	0.559	1
BREAST	PRKCQ_ENSG00000065675	27	90	0.42	0.48	-0.06	-1.63	-5.45	-0.000300346	0.498718	0.5	0.323	1
BREAST	PRKCZ_ENSG00000067606	27	90	-0.54	-1	0.46	-1.68	-8.01	0.208731	0.988042	0.987818	0.986	1
BREAST	PRKD2_ENSG00000105287	27	90	-0.03	-0.11	0.08	-2.55	-5.23	0.0156175	0.566364	0.568061	0.688	1
BREAST	PRKDC_ENSG00000253729	27	90	-0.365	-0.455	0.09	-3.35	-3.78	0.0413642	0.670347	0.672524	0.668	1
BREAST	PRKG1_ENSG00000185532	27	90	0.44	-0.005	0.445	-1.57	-2.17	0.175395	0.970722	0.970774	0.994	1
BREAST	PRKG2_ENSG00000138669	27	90	0.03	-0.12	0.15	-1.99	-2.18	0.0717798	0.779075	0.781222	0.896	1
BREAST	EIF2AK2_ENSG00000055332	27	90	0.73	0.47	0.26	-0.92	-1	0.0979093	0.853188	0.854915	0.972	1
BREAST	WNK3_ENSG00000196632	27	90	0.39	0.095	0.295	-0.86	-2.52	0.181102	0.974654	0.974635	0.977	1
BREAST	PRKY_ENSG00000099725	27	90	-0.72	-1.03	0.31	-6.34	-5.66	0.0756842	0.791324	0.793429	0.918	1
BREAST	RP11.78H18.2_ENSG00000229817	27	90	-1.28	-1.475	0.195	-4.74	-6.33	0.0287082	0.620164	0.622165	0.736	1
BREAST	PRPS1_ENSG00000147224	27	90	-0.56	-0.755	0.195	-3.32	-3.58	0.127344	0.914379	0.915399	0.949	1
BREAST	PRPS1L1_ENSG00000229937	27	90	0.28	0.3	-0.02	-3.54	-1.86	0.0263569	0.610111	0.612103	0.429	1
BREAST	PSKH1_ENSG00000159792	27	90	0.76	0.76	0	-1.41	-0.64	-0.0120138	0.448854	0.449804	0.527	1
BREAST	PSKH2_ENSG00000147613	27	90	-0.28	-0.215	-0.065	-1.7	-2.89	-0.0549363	0.279902	0.27989	0.318	1
BREAST	PTK2_ENSG00000169398	27	90	-0.095	-0.585	0.49	-1.89	-4.22	0.174414	0.969433	0.969513	0.995	1
BREAST	PTK2B_ENSG00000120899	27	90	-0.24	-0.45	0.21	-2.62	-4.42	0.159179	0.956759	0.95707	0.945	1
BREAST	PTK6_ENSG00000101213	27	90	0.38	0.415	-0.035	-1.88	-1.3	-0.0531621	0.284588	0.284563	0.273	1
BREAST	TWF1_ENSG00000151239	27	90	0.76	0.72	0.04	-2.22	-11.82	0.0501571	0.704382	0.706588	0.702	1
BREAST	TWF2_ENSG00000247596	27	90	-0.4	-0.415	0.015	-3.1	-2.84	0.0288333	0.621185	0.623155	0.612	1
BREAST	PXK_ENSG00000168297	27	90	-0.01	-0.23	0.22	-2.21	-7.41	0.0702775	0.774256	0.776417	0.891	1
BREAST	ALDH18A1_ENSG00000059573	27	90	0.15	0.035	0.115	-2.02	-7.63	0.155574	0.953027	0.953406	0.881	1
BREAST	RELA_ENSG00000173039	27	90	-1.47	-1.57	0.1	-2.95	-5.02	0.116528	0.894564	0.895854	0.655	1
BREAST	RET_ENSG00000165731	27	90	0.03	0	0.03	-2.73	-3.05	-0.0431873	0.323373	0.323576	0.589	1
BREAST	RFK_ENSG00000135002	27	90	0.66	0.52	0.14	-0.68	-10.82	0.178706	0.97306	0.97307	0.896	1
BREAST	TRIM27_ENSG00000215641_RFP	27	90	-0.02	-0.09	0.07	-2.41	-1.97	-0.0105118	0.455219	0.456212	0.636	1
BREAST	RIOK1_ENSG00000124784	27	90	-0.6	-0.89	0.29	-2.23	-5.75	0.182001	0.975232	0.975203	0.933	1
BREAST	RIOK2_ENSG00000058729	27	90	0.21	-0.07	0.28	-1.43	-4.42	0.0810907	0.807616	0.80965	0.975	1
BREAST	RIOK3_ENSG00000101782	27	90	0.98	0.085	0.895	-0.05	-1.99	0.434956	0.999999	0.999998	1	1
BREAST	RIPK1_ENSG00000137275	27	90	0.39	0.265	0.125	-1.25	-1.39	-0.00270304	0.488463	0.489677	0.886	1
BREAST	RIPK3_ENSG00000129465	27	90	0.47	0.21	0.26	-1.41	-1.84	0.0849964	0.818894	0.820867	0.979	1
BREAST	RNASEL_ENSG00000135828	27	90	0.3	0.25	0.05	-1.36	-1.78	-0.0480548	0.303448	0.30351	0.632	1
BREAST	ROCK1_ENSG00000067900	27	90	0.84	0.495	0.345	-0.95	-0.99	0.105118	0.870328	0.871893	0.983	1
BREAST	ROCK2_ENSG00000134318	27	90	0.41	0.155	0.255	-0.7	-2.29	0.178998	0.973258	0.973265	0.986	1
BREAST	ROR1_ENSG00000185483	27	90	0.49	-0.055	0.545	-0.89	-8.63	0.27962	0.998868	0.998714	0.999	1
BREAST	ROR2_ENSG00000169071	27	90	0.32	-0.14	0.46	-1.12	-2.98	0.209334	0.988248	0.988022	0.994	1
BREAST	ROS1_ENSG00000047936	27	90	-0.35	-0.66	0.31	-2.65	-4.57	0.215937	0.990314	0.990069	0.961	1
BREAST	MST4_ENSG00000134602	27	90	0.82	0.81	0.01	-1.85	-1.68	0.0120668	0.550923	0.552598	0.521	1
BREAST	RPS6KA1_ENSG00000117676	27	90	-0.11	-0.47	0.36	-1.22	-2.29	0.160834	0.957712	0.958012	0.996	1
BREAST	RPS6KA2_ENSG00000071242	27	90	-1.75	-2.165	0.415	-3.96	-9.81	0.196715	0.983239	0.983078	0.907	1
BREAST	RPS6KA5_ENSG00000100784	27	90	-0.2	-0.555	0.355	-2.54	-2.67	0.182606	0.975614	0.975579	0.993	1
BREAST	RPS6KB1_ENSG00000108443	27	90	0.21	-0.19	0.4	-1.19	-8.74	0.336673	0.999897	0.999858	0.999	1
BREAST	RPS6KB2_ENSG00000175634	27	90	0.22	0.325	-0.105	-1.69	-1.18	0.00690786	0.529462	0.530941	0.246	1
BREAST	RPS6KC1_ENSG00000136643	27	90	-0.09	-0.135	0.045	-1.58	-2.57	-0.0006351	0.497313	0.498647	0.614	1
BREAST	RPS6KL1_ENSG00000198208	27	90	-0.42	-0.945	0.525	-2.78	-5.34	0.305439	0.999594	0.999504	0.999	1
BREAST	RYK_ENSG00000163785	27	90	0.68	0.74	-0.06	-0.1	-0.97	0.064875	0.75645	0.758648	0.288	1
BREAST	MAST1_ENSG00000105613	27	90	-0.07	-0.28	0.21	-1.66	-2.59	0.0747849	0.788538	0.790654	0.962	1
BREAST	SBK1_ENSG00000188322	27	90	0.36	0.11	0.25	-1.46	-4.39	0.0363406	0.651359	0.653444	0.907	1
BREAST	SKAP1_ENSG00000141293	27	90	0.33	0.395	-0.065	-1.36	-1.49	-0.00570638	0.475655	0.476785	0.312	1
BREAST	SCYL1_ENSG00000142186	27	90	1.05	0.79	0.26	-0.64	-2.59	0.108724	0.878367	0.879848	0.989	1
BREAST	SGK1_ENSG00000118515	27	90	1.12	1.085	0.035	-0.2	-1.52	0.0609709	0.743131	0.745345	0.795	1
BREAST	SIK2_ENSG00000170145	27	90	-0.35	-0.77	0.42	-2.49	-3.52	0.124638	0.909702	0.910789	0.982	1
BREAST	SLK_ENSG00000065613	27	90	0.39	0.405	-0.015	-1.14	-1.89	0.0243274	0.602705	0.604591	0.452	1
BREAST	SMG1_ENSG00000157106	27	90	-1	-1.42	0.42	-4.57	-5.83	0.0593805	0.735779	0.738068	0.888	1
BREAST	NUAK2_ENSG00000163545	27	90	0.03	-0.59	0.62	-1.14	-4.49	0.322568	0.999805	0.999747	1	1
BREAST	SIK1_ENSG00000142178	27	90	0.48	0.42	0.06	-1.34	-1.72	0.0327372	0.63698	0.639014	0.746	1
BREAST	SNRK_ENSG00000163788	27	90	-0.82	-0.875	0.055	-2.61	-5.35	-0.0204228	0.413497	0.414211	0.648	1
BREAST	SPEG_ENSG00000072195	27	90	0.095	0.015	0.08	-2.01	-2.27	-0.0561825	0.274578	0.274526	0.689	1
BREAST	SPHK1_ENSG00000176170	27	90	-0.1	-0.48	0.38	-2.56	-3.06	0.0753851	0.7904	0.792509	0.971	1
BREAST	SPHK2_ENSG00000063176	27	90	-0.08	-0.065	-0.015	-2.63	-4.49	-0.0255292	0.392342	0.392918	0.438	1
BREAST	SRMS_ENSG00000125508	27	90	-1.18	-1.12	-0.06	-3.88	-3.82	-0.0126142	0.446312	0.447245	0.351	1
BREAST	SRP72_ENSG00000174780	27	90	0.05	-0.8	0.85	-1.97	-4.09	0.285916	0.999111	0.998974	1	1
BREAST	SRPK1_ENSG00000096063	27	90	0.33	-0.07	0.4	-2.45	-4.17	0.266102	0.998134	0.997943	0.999	1
BREAST	SRPK2_ENSG00000135250	27	90	0.6	0.47	0.13	-1.14	-1.29	0.0882995	0.828105	0.830021	0.852	1
BREAST	TSSK6_ENSG00000178093	27	90	-0.825	-0.6725	-0.1525	-4.215	-4.8	-0.07208	0.219969	0.219734	0.166	1
BREAST	STK10_ENSG00000072786	27	90	0.25	0.075	0.175	-1.45	-1.4	0.07058	0.775231	0.777389	0.938	1
BREAST	STK17B_ENSG00000081320	27	90	0.47	0.165	0.305	-0.66	-5.62	0.251087	0.99684	0.996611	0.999	1
BREAST	STK19_ENSG00000206342	27	90	0.4	0.08	0.32	-0.56	-2.66	0.215648	0.990231	0.989986	0.99	1
BREAST	DGCR14_ENSG00000100056	27	90	0.03	-0.615	0.645	-2.68	-3.6	0.263391	0.997943	0.997745	1	1
BREAST	TSSK3_ENSG00000162526	27	90	-0.5	-0.84	0.34	-2.79	-3.6	0.0747822	0.78853	0.790646	0.927	1
BREAST	STK24_ENSG00000102572	27	90	0.37	0.45	-0.08	-1.8	-1.24	0.0168191	0.571418	0.573143	0.24	1
BREAST	STK3_ENSG00000104375	27	90	0.43	-0.315	0.745	-0.92	-2.39	0.358905	0.999965	0.999945	1	1
BREAST	STK32C_ENSG00000165752	27	90	0.5	0.47	0.03	-0.28	-1.32	-0.0285338	0.380035	0.380532	0.583	1
BREAST	STK33_ENSG00000130413	27	90	0.16	-0.555	0.715	-2.72	-4.57	0.255588	0.997293	0.997074	1	1
BREAST	STK35_ENSG00000125834	27	90	-0.175	-0.59	0.415	-3.88	-4.01	0.167619	0.963951	0.964134	0.994	1
BREAST	STK38_ENSG00000112079	27	90	-0.78	-0.66	-0.12	-2.14	-4.26	0.029943	0.625165	0.627187	0.24	1
BREAST	STK39_ENSG00000198648	27	90	-1.4	-1.975	0.575	-3.88	-6.16	0.218342	0.990985	0.990735	0.982	1
BREAST	STK4_ENSG00000101109	27	90	0.68	0.665	0.015	-0.14	-0.75	0.00210239	0.508974	0.510323	0.607	1
BREAST	STYK1_ENSG00000060140	27	90	-0.65	-0.615	-0.035	-2.39	-3.29	-0.0507568	0.293401	0.293416	0.418	1
BREAST	SYK_ENSG00000165025	27	90	-0.895	-1.055	0.16	-4.62	-5.82	0.0336469	0.64004	0.642121	0.789	1
BREAST	TAF1_ENSG00000147133	27	90	-0.01	-1.265	1.255	-2.75	-10.05	0.383227	0.99999	0.999982	1	1
BREAST	TAF1L_ENSG00000122728	27	90	0.03	-0.36	0.39	-1.94	-7.83	0.18861	0.979152	0.979056	0.996	1
BREAST	TESK2_ENSG00000070759	27	90	0.6	0.465	0.135	-0.84	-1.04	0.0598877	0.738458	0.74071	0.936	1
BREAST	TEX14_ENSG00000121101	27	90	-0.22	-0.66	0.44	-2.4	-3.41	0.156473	0.953981	0.954343	0.991	1
BREAST	TGFBR2_ENSG00000163513	27	90	0	-0.71	0.71	-1.99	-3.39	0.302741	0.999546	0.99945	1	1
BREAST	THNSL1_ENSG00000185875	27	90	0.64	0.72	-0.08	-1.41	-1.24	0.068781	0.769398	0.771571	0.249	1
BREAST	TK2_ENSG00000166548	27	90	1.13	0.32	0.81	-0.59	-1.85	0.371215	0.999981	0.999969	1	1
BREAST	TNIK_ENSG00000154310	27	90	0.34	-0.005	0.345	-2.11	-1.9	0.147467	0.943706	0.944252	0.993	1
BREAST	TNK1_ENSG00000174292	27	90	0.12	-0.375	0.495	-2.06	-3.2	0.189811	0.979806	0.979699	0.991	1
BREAST	TNK2_ENSG00000061938	27	90	0.19	-0.21	0.4	-2.08	-3.03	0.201227	0.985205	0.985016	0.996	1
BREAST	FPGT.TNNI3K_ENSG00000259030	27	90	1.22	1.13	0.09	-0.28	0	0.026432	0.611368	0.613295	0.836	1
BREAST	PBK_ENSG00000168078	27	90	0.82	0.65	0.17	-0.17	-0.92	0.117138	0.895762	0.897036	0.882	1
BREAST	TPK1_ENSG00000196511	27	90	-0.76	-1.7	0.94	-3.04	-6.12	0.347184	0.999937	0.999909	1	1
BREAST	TRIB1_ENSG00000173334	27	90	0.54	0.08	0.46	-1.13	-3.27	0.202131	0.985575	0.985381	0.999	1
BREAST	TRIB2_ENSG00000071575	27	90	-0.275	-1.02	0.745	-2.71	-5.39	0.210217	0.988242	0.988016	1	1
BREAST	TRIB3_ENSG00000101255	27	90	-0.3	-0.915	0.615	-1.97	-6.62	0.189516	0.979647	0.979542	0.989	1
[truncated: 1,571 more rows]

## Sheet: S1E
intercell_name	AZ4547	PD173074	intercell_name	FGFR1_amp	FGFR2_amp
G292CLONEA141B1_BONE	0.633132	0.555044	G292CLONEA141B1_BONE	1	0
HUO9_BONE	0.837549	0.830007	HUO9_BONE	0	0
KPD_BONE	0.948463	0.979583	KPD_BONE	0	0
LM7_BONE	0.89554	0.737887	LM7_BONE	0	0
MG63_BONE	0.838643	0.725825	MG63_BONE	0	0
MHM_BONE	0.878151	0.80113	MHM_BONE	0	0
NY_BONE	0.776433	0.827536	NY_BONE	0	0
OHSN_BONE	1	0.769032	OHSN_BONE	0	0
OS25HAL_BONE	0.930004	0.756305	OS25HAL_BONE	0	0
BT20_BREAST	1	0.936942	BT20_BREAST	0	0
BT474_BREAST	0.965174	0.80121	BT474_BREAST	0	0
BT549_BREAST	0.997293	0.99729	BT549_BREAST	0	0
CAL120_BREAST	0.774564	0.590559	CAL120_BREAST	1	0
CAL51_BREAST	0.798554	0.62112	CAL51_BREAST	0	0
CAMA1_BREAST	NA	0.785054	CAMA1_BREAST	1	0
DU4475_BREAST	1	0.997279	DU4475_BREAST	0	0
HCC1143_BREAST	1	0.997289	HCC1143_BREAST	0	0
HCC1395_BREAST	0.804539	0.880118	HCC1395_BREAST	0	0
HCC1500_BREAST	0.995886	0.808639	HCC1500_BREAST	0	0
HCC1569_BREAST	0.735251	0.831653	HCC1569_BREAST	0	0
HCC1806_BREAST	0.98815	0.826492	HCC1806_BREAST	0	1
HCC1954_BREAST	0.888394	0.622064	HCC1954_BREAST	0	0
HCC202_BREAST	0.988686	0.922123	HCC202_BREAST	0	0
HCC38_BREAST	0.99729	0.825747	HCC38_BREAST	1	0
HCC70_BREAST	0.960069	0.946731	HCC70_BREAST	0	0
HMT3552_BREAST	1	0.845496	HMT3552_BREAST	0	0
HS578T_BREAST	0.99729	0.873044	HS578T_BREAST	0	0
JIMT1_BREAST	0.986142	0.833873	JIMT1_BREAST	1	0
KCL1_BREAST	0.99729	0.864462	KCL1_BREAST	0	0
KCL3_BREAST	1	0.809738	KCL3_BREAST	0	0
KCL5_BREAST	0.981834	0.958667	KCL5_BREAST	0	0
MCF7_BREAST	0.809405	0.585141	MCF7_BREAST	0	0
MDAMB134VI_BREAST	0.997291	0.850022	MDAMB134VI_BREAST	1	0
MDAMB231_BREAST	1	0.99729	MDAMB231_BREAST	0	0
MDAMB361_BREAST	0.860268	0.722065	MDAMB361_BREAST	1	0
MDAMB436_BREAST	1	0.99729	MDAMB436_BREAST	0	0
MDAMB468_BREAST	1	0.74742	MDAMB468_BREAST	0	0
MFM223_BREAST	0.577555	0.489302	MFM223_BREAST	0	1
S68_BREAST	0.953192	0.806308	S68_BREAST	0	0
SKBR3_BREAST	0.980054	0.772017	SKBR3_BREAST	0	0
SUM149_BREAST	NA	NA	SUM149_BREAST	0	0
SUM159_BREAST	1	0.914994	SUM159_BREAST	0	0
SUM44_BREAST	1	0.872798	SUM44_BREAST	0	0
T47D_BREAST	1	0.865302	T47D_BREAST	0	0
VP229_BREAST	1	0.842951	VP229_BREAST	0	0
ZR751_BREAST	0.821332	0.813495	ZR751_BREAST	1	0
DIPG7_CENTRAL_NERVOUS_SYSTEM	0.803903	0.877401	DIPG7_CENTRAL_NERVOUS_SYSTEM	0	0
C33A_CERVICAL	0.936734	0.645955	C33A_CERVICAL	0	0
CASKI_CERVICAL	0.901848	0.746074	CASKI_CERVICAL	0	0
HELA_CERVICAL	1	0.838921	HELA_CERVICAL	0	0
SIHA_CERVICAL	0.903347	0.780883	SIHA_CERVICAL	0	0
93VU_HEADNECK	0.986612	0.898133	93VU_HEADNECK	0	0
PCI30_HEADNECK	0.984795	0.80726	PCI30_HEADNECK	0	0
SCC003_HEADNECK	1	0.839912	SCC003_HEADNECK	0	0
SCC47_HEADNECK	1	0.798935	SCC47_HEADNECK	0	0
SCC90_HEADNECK	0.99729	0.802593	SCC90_HEADNECK	0	0
H441_LUNG	0.985109	0.79497	H441_LUNG	0	0
MCF10A_BREAST	0.93	1	MCF10A_BREAST	0	0
MCF12A_BREAST	1	NA	MCF12A_BREAST	0	0

## Sheet: S1F
marker	target	nA	nB	sensitive.threshold	med.grpA	med.grpB	med.grpA.med.grpB	count.grpA.sens	count.grpB.sens	percent.grpA.sens	percent.grpB.sens	min.grpA	min.grpB	spearman.r	spearman.p	wilcox.p	mptest.p	fdr
OCC	CAMK2N1_ENSG00000162545	11	8	-4.55	-1.77	-0.225	-1.545	0	0	0	0	-2.84	-1.7	-0.583874	0.00433612	0.00603318	0.0013	0.2236
OCC	MAP3K9_ENSG00000006432	11	8	-3.615	-1.59	-0.14	-1.45	0	0	0	0	-3.12	-1.64	-0.623346	0.00217604	0.0046164	0.0027	0.4617
OCC	GRK4_ENSG00000125388	11	8	-4.5825	-1.57	-0.24	-1.33	0	0	0	0	-3.01	-1.03	-0.711004	0.000321676	0.00146393	0.0029	0.493
OCC	SGK223_ENSG00000182319	11	8	-3.57	-2.45	-0.325	-2.125	1	0	9.09091	0	-7.55	-3.21	-0.642262	0.00151298	0.00248736	0.0031	0.5239
OCC	EXOSC10_ENSG00000171824	11	8	-3.73	-1.58	-0.415	-1.165	0	0	0	0	-2.98	-1.76	-0.506246	0.0134946	0.0175797	0.0042	0.7056
OCC	EPHB6_ENSG00000260195	11	8	-2.6	-1.25	-0.485	-0.765	0	0	0	0	-2.54	-0.95	-0.564412	0.00591042	0.00787224	0.0043	0.7181
OCC	TRIB2_ENSG00000071575	11	8	-4.02875	-1.05	0.615	-1.665	0	0	0	0	-2.72	-0.79	-0.622799	0.00219829	0.00340028	0.0052	0.8632
OCC	DDR1_ENSG00000230456	11	8	-3.575	-1.91	-0.71	-1.2	0	0	0	0	-3.1	-1.33	-0.564907	0.0058653	0.00925196	0.0067	1
OCC	MPP1_ENSG00000130830	11	8	-1.965	-0.3	0.455	-0.755	2	0	18.1818	0	-2.48	-0.59	-0.603337	0.00312028	0.00455135	0.0091	1
OCC	MAP3K19_ENSG00000176601	11	8	-4.095	-1.07	0.08	-1.15	0	1	0	12.5	-2.17	-4.52	-0.350478	0.0706291	0.0741378	0.0119	1
OCC	SRMS_ENSG00000125508	11	8	-3.75	-1.45	-0.1	-1.35	0	0	0	0	-2.03	-2.02	-0.447637	0.0273132	0.0310127	0.012	1
OCC	ERN1_ENSG00000178607	11	8	-4.485	-0.99	0.135	-1.125	0	0	0	0	-2.44	-1.47	-0.350632	0.0705358	0.0740488	0.015	1
OCC	MYLK2_ENSG00000101306	11	8	-6.005	-2.32	-0.67	-1.65	0	0	0	0	-5.48	-3.96	-0.428174	0.0337071	0.0377074	0.0153	1
OCC	BCKDK_ENSG00000103507	11	8	-3.29875	-2.05	-0.145	-1.905	2	1	18.1818	12.5	-6.62	-4.41	-0.622799	0.00219829	0.00340028	0.023	1
OCC	TRIB3_ENSG00000101255	11	8	-3.195	-1.22	-0.115	-1.105	0	0	0	0	-2.78	-2.02	-0.428174	0.0337071	0.0377074	0.033	1
OCC	CSF1R_ENSG00000182578	11	8	-3.96	-2.12	-0.655	-1.465	1	1	9.09091	12.5	-4.35	-4.32	-0.506246	0.0134946	0.0175797	0.037	1
OCC	PRKAB1_ENSG00000111725	11	8	-4.655	-2.5	-0.46	-2.04	0	0	0	0	-3.44	-2.82	-0.506024	0.0135338	0.0163796	0.039	1
OCC	IKBKB_ENSG00000104365	11	8	-2.56	-1.18	-0.26	-0.92	1	1	9.09091	12.5	-3.92	-3.38	-0.253012	0.147986	0.155024	0.043	1
OCC	SMG1_ENSG00000157106	11	8	-4.3775	-1.9	-0.345	-1.555	0	0	0	0	-2.98	-2.15	-0.486775	0.0172757	0.0214898	0.044	1
OCC	CTB.89H12.4_ENSG00000230551	11	8	-3.14625	-1.01	0.39	-1.4	0	0	0	0	-2.41	-2.89	-0.38942	0.0496747	0.0536044	0.049	1
OCC	CSNK1G1_ENSG00000169118	11	8	-5.075	-1.85	-0.855	-0.995	1	1	9.09091	12.5	-6.27	-9.35	-0.272475	0.129538	0.136144	0.049	1
OCC	ADRBK1_ENSG00000173020	11	8	-3.805	-0.88	0.12	-1	0	0	0	0	-2.58	-2.65	-0.428174	0.0337071	0.0377074	0.05	1
OCC	NEK11_ENSG00000114670	11	8	-4.385	-1.04	0.135	-1.175	0	0	0	0	-2.43	-2.35	-0.389249	0.0497555	0.0543251	0.051	1
OCC	ATR_ENSG00000175054	11	8	-2.73	-1.61	-0.735	-0.875	0	0	0	0	-2.61	-1.76	-0.389249	0.0497555	0.0543251	0.054	1
OCC	PNKP_ENSG00000039650	11	8	-4.24	-1.82	-0.96	-0.86	1	0	9.09091	0	-4.7	-2.21	-0.389249	0.0497555	0.0543251	0.054	1
OCC	MUSK_ENSG00000030304	11	8	-4.67	-1.56	-0.325	-1.235	0	0	0	0	-3.53	-3.18	-0.291937	0.112608	0.118772	0.056	1
OCC	MPP3_ENSG00000161647	11	8	-3.96	-2.06	-0.685	-1.375	2	1	18.1818	12.5	-4.63	-4.23	-0.330862	0.0832368	0.0886851	0.063	1
OCC	DGKA_ENSG00000065357	11	8	-2.925	-1.38	-0.69	-0.69	2	0	18.1818	0	-5.56	-1.39	-0.544949	0.00791491	0.0101744	0.066	1
OCC	PIK3C2A_ENSG00000011405	11	8	-5.91	-2.52	-1.345	-1.175	0	0	0	0	-5.75	-2.4	-0.253012	0.147986	0.155024	0.068	1
OCC	PFKFB1_ENSG00000158571	11	8	-4.38	-1.91	-1.215	-0.695	0	0	0	0	-3	-2.21	-0.321272	0.0899274	0.093128	0.072	1
OCC	PINK1_ENSG00000158828	11	8	-2.89	-0.96	-0.24	-0.72	1	0	9.09091	0	-3.87	-2.09	-0.418627	0.0372244	0.04139	0.073	1
OCC	PKN2_ENSG00000065243	11	8	-3.865	-1.7	-0.995	-0.705	1	0	9.09091	0	-4.52	-3.4	-0.038942	0.437118	0.450692	0.073	1
OCC	TAF1_ENSG00000147133	11	8	-4.68	-1.95	-0.92	-1.03	0	1	0	12.5	-4.67	-5.13	-0.253457	0.147547	0.150575	0.075	1
OCC	TPD52L3_ENSG00000170777	11	8	-1.645	-0.16	0.46	-0.62	1	1	9.09091	12.5	-2.82	-2.24	-0.311536	0.0970813	0.100197	0.076	1
OCC	FGFR2_ENSG00000066468	11	8	-3.875	-0.89	-0.465	-0.425	0	0	0	0	-3.57	-0.7	-0.47704	0.0194505	0.0237058	0.078	1
OCC	EPHA3_ENSG00000044524	11	8	-4.16	-1.19	-0.185	-1.005	1	0	9.09091	0	-5.08	-3.14	-0.369787	0.0595846	0.0644201	0.079	1
OCC	PTK7_ENSG00000112655	11	8	-6.14	-1.73	-0.98	-0.75	0	0	0	0	-4.32	-3.97	-0.311536	0.0970813	0.100197	0.096	1
OCC	CDK5R2_ENSG00000171450	11	8	-3.055	-0.77	-0.43	-0.34	0	0	0	0	-2.43	-2.39	-0.350325	0.0707224	0.0758779	0.102	1
OCC	PDGFRB_ENSG00000113721	11	8	-3.79	-1.65	-1.035	-0.615	1	0	9.09091	0	-3.83	-3.5	-0.214181	0.189296	0.192864	0.102	1
OCC	STK35_ENSG00000125834	11	8	-3.05625	-1.3	-0.28	-1.02	1	0	9.09091	0	-3.51	-1.48	-0.45777	0.0243717	0.0286621	0.125	1
OCC	ETNK2_ENSG00000143845	11	8	-4.38	-1.25	-0.61	-0.64	0	0	0	0	-3.15	-3.02	-0.194625	0.212309	0.221071	0.129	1
OCC	CDC42BPA_ENSG00000143776	11	8	-3.63	-0.89	-0.145	-0.745	1	0	9.09091	0	-4	-2.46	-0.214087	0.189403	0.197521	0.134	1
OCC	STK39_ENSG00000198648	11	8	-5.885	-2.76	-1.505	-1.255	0	0	0	0	-5.05	-3.06	-0.23355	0.167948	0.175531	0.14	1
OCC	MASTL_ENSG00000120539	11	8	-2.985	-0.68	-0.3	-0.38	1	0	9.09091	0	-3.58	-0.55	-0.389249	0.0497555	0.0543251	0.152	1
OCC	AAK1_ENSG00000115977	11	8	-3.325	-1.37	-0.7	-0.67	0	0	0	0	-3.29	-3.05	-0.116826	0.316931	0.32479	0.154	1
OCC	CDK18_ENSG00000117266	11	8	-6.8	-1.56	-0.855	-0.705	0	0	0	0	-5.77	-2.42	-0.3114	0.0971843	0.103001	0.158	1
OCC	GUK1_ENSG00000143774	11	8	-2.88125	-0.02	0.155	-0.175	1	0	9.09091	0	-3.06	-1.27	-0.301801	0.104605	0.107649	0.164	1
OCC	CAMKV_ENSG00000164076	11	8	-2.79	-0.78	-0.245	-0.535	0	1	0	12.5	-2.61	-3.3	-0.291937	0.112608	0.118772	0.168	1
OCC	PRPS1_ENSG00000147224	11	8	-2.415	-1.38	-0.815	-0.565	3	0	27.2727	0	-3.58	-1.82	-0.272475	0.129538	0.136144	0.17	1
OCC	PRKAG3_ENSG00000115592	11	8	-6.96	-3.03	-2.52	-0.51	1	1	9.09091	12.5	-10.73	-8.7	-0.23355	0.167948	0.175531	0.175	1
OCC	PRKCZ_ENSG00000067606	11	8	-3.46	-1.31	-0.425	-0.885	0	0	0	0	-2.7	-1.51	-0.3114	0.0971843	0.103001	0.176	1
OCC	NEK8_ENSG00000160602	11	8	-5.19	-2.41	-1.525	-0.885	0	0	0	0	-3.74	-3.8	-0.23355	0.167948	0.175531	0.178	1
OCC	CDK4_ENSG00000135446	11	8	-3.085	-1.01	-0.455	-0.555	2	0	18.1818	0	-7.97	-2.52	-0.23355	0.167948	0.175531	0.183	1
OCC	EPHB3_ENSG00000182580	11	8	-2.365	-0.76	-0.38	-0.38	0	1	0	12.5	-2.05	-2.45	-0.214275	0.189188	0.19276	0.186	1
OCC	MAP3K13_ENSG00000073803	11	8	-2.47	-0.4	0.13	-0.53	1	0	9.09091	0	-2.88	-2.25	-0.350325	0.0707224	0.0758779	0.188	1
OCC	NAGK_ENSG00000124357	11	8	-4.2975	-0.69	-0.325	-0.365	1	0	9.09091	0	-8.39	-1.35	-0.272475	0.129538	0.136144	0.19	1
OCC	JAK2_ENSG00000096968	11	8	-6.88375	-1.98	-1.43	-0.55	2	0	18.1818	0	-14.78	-6.35	-0.301801	0.104605	0.107649	0.2	1
OCC	BRD4_ENSG00000141867	11	8	-4.285	-1.69	-1.15	-0.54	0	0	0	0	-2.64	-1.9	-0.0973978	0.345805	0.354983	0.204	1
OCC	FN3KRP_ENSG00000141560	11	8	-5.37	-1.73	-1.19	-0.54	0	0	0	0	-3.63	-3.56	-0.223917	0.178383	0.181756	0.225	1
OCC	TTBK1_ENSG00000146216	11	8	-4.54	-1.51	-1.1	-0.41	1	0	9.09091	0	-4.75	-2.41	-0.350325	0.0707224	0.0758779	0.225	1
OCC	PIK3CA_ENSG00000121879	11	8	-3.79	-0.96	-0.035	-0.925	0	0	0	0	-2.09	-2.4	-0.0583874	0.406162	0.420193	0.226	1
OCC	MATK_ENSG00000007264	11	8	-2.255	-0.7	-0.145	-0.555	1	0	9.09091	0	-2.31	-2.22	-0.058413	0.406122	0.418192	0.227	1
OCC	NME6_ENSG00000172113	11	8	-3.7375	-0.47	-0.14	-0.33	0	0	0	0	-2.31	-1.53	-0.28233	0.120776	0.123734	0.23	1
OCC	MAP2K3_ENSG00000034152	11	8	-3.605	-1.55	-1.215	-0.335	0	0	0	0	-3.28	-2.49	-0.0778499	0.375704	0.388995	0.232	1
OCC	BCR_ENSG00000186716	11	8	-4.34	-1.58	-1.04	-0.54	0	0	0	0	-2.57	-1.99	-0.233652	0.167839	0.171057	0.237	1
OCC	EPHA6_ENSG00000080224	11	8	-6.035	-3.53	-2.905	-0.625	0	1	0	12.5	-5.89	-15.48	-0.204446	0.200572	0.204378	0.248	1
OCC	PIP4K2B_ENSG00000141720	11	8	-3.67	-2.21	-1.29	-0.92	1	1	9.09091	12.5	-6.99	-4.44	-0.262859	0.138463	0.141431	0.25	1
OCC	ALPK3_ENSG00000136383	11	8	-2.15	-0.76	-0.53	-0.23	0	1	0	12.5	-2.08	-2.67	-0.0681486	0.39081	0.402135	0.256	1
OCC	TAOK3_ENSG00000135090	11	8	-2.43	-0.02	0.57	-0.59	1	0	9.09091	0	-2.48	-2.08	-0.116826	0.316931	0.32479	0.264	1
OCC	PI4K2B_ENSG00000038210	11	8	-4.805	-1.35	-1.045	-0.305	0	0	0	0	-2.93	-2.67	0.019471	0.53153	0.549308	0.266	1
OCC	ZAP70_ENSG00000115085	11	8	-3.195	-0.43	-0.285	-0.145	0	0	0	0	-2.9	-2.03	-0.0973124	0.345934	0.358392	0.274	1
OCC	LMTK3_ENSG00000142235	11	8	-3.615	-1.53	-1.31	-0.22	1	2	9.09091	25	-6.66	-4.54	-0.116826	0.316931	0.32479	0.286	1
OCC	TWF1_ENSG00000151239	11	8	-1.595	-0.85	-0.255	-0.595	4	2	36.3636	25	-8.92	-11.82	-0.204446	0.200572	0.204378	0.289	1
OCC	CAMK1_ENSG00000134072	11	8	-3.23	-0.76	-0.35	-0.41	1	0	9.09091	0	-5.47	-1.34	-0.272475	0.129538	0.136144	0.3	1
OCC	MAP3K11_ENSG00000173327	11	8	-3.0825	-0.1	0.145	-0.245	0	0	0	0	-2.49	-1.48	-0.1557	0.262224	0.27238	0.305	1
OCC	FGFR1_ENSG00000077782	11	8	-2.47	0.28	0.35	-0.07	0	0	0	0	-2.09	-2.05	-0.185056	0.224086	0.228498	0.306	1
OCC	PRKAR2B_ENSG00000005249	11	8	-5.305	-2.41	-2.045	-0.365	0	0	0	0	-3.52	-5.08	-0.0583874	0.406162	0.420193	0.308	1
OCC	PDPK1_ENSG00000140992	11	8	-2.445	-0.78	-0.52	-0.26	1	0	9.09091	0	-3.01	-2.26	-0.23355	0.167948	0.175531	0.311	1
OCC	FGR_ENSG00000000938	11	8	-4.345	-2.95	-2.425	-0.525	1	1	9.09091	12.5	-9.09	-6.14	-0.0778499	0.375704	0.388995	0.326	1
OCC	PI4KA_ENSG00000241973	11	8	-3.595	-1.17	-0.65	-0.52	1	0	9.09091	0	-7.51	-2.11	-0.243388	0.157669	0.160769	0.333	1
OCC	FLT4_ENSG00000037280	11	8	-3.22	-1.46	-1.19	-0.27	0	0	0	0	-2.55	-2.2	-0.136237	0.28906	0.299939	0.336	1
OCC	PCK1_ENSG00000124253	11	8	-2.93	-0.77	-0.49	-0.28	1	0	9.09091	0	-3.04	-2.15	-0.107091	0.331286	0.339788	0.351	1
OCC	TGFBR2_ENSG00000163513	11	8	-3.585	-1.06	-0.84	-0.22	0	0	0	0	-3.02	-2.63	-0.175239	0.23651	0.241286	0.351	1
OCC	MINK1_ENSG00000141503	11	8	-3.095	-0.99	-0.855	-0.135	0	0	0	0	-2.45	-1.4	-0.175162	0.236608	0.246011	0.36	1
OCC	PRKY_ENSG00000099725	11	8	-3.975	-2	-1.39	-0.61	1	0	9.09091	0	-4.44	-3.13	-0.0194625	0.468483	0.483925	0.362	1
OCC	PAK1_ENSG00000149269	11	8	-4.01	-1.9	-1.72	-0.18	1	2	9.09091	25	-4.19	-5.51	-0.116929	0.316781	0.324646	0.402	1
OCC	GCK_ENSG00000106633	11	8	-3.04	-0.73	-0.655	-0.075	0	0	0	0	-2.99	-2.02	-0.0778499	0.375704	0.388995	0.405	1
OCC	HK2_ENSG00000159399	11	8	-3.005	-1.46	-1.26	-0.2	0	2	0	25	-2.38	-3.52	0.019471	0.53153	0.549308	0.407	1
OCC	EFNB3_ENSG00000108947	11	8	-4.405	-0.44	-0.33	-0.11	0	0	0	0	-1.75	-2.68	-0.116775	0.317006	0.328703	0.408	1
OCC	TTK_ENSG00000112742	11	8	-6.16	-1.84	-1.59	-0.25	0	0	0	0	-3.93	-4.05	-0.126562	0.302822	0.31007	0.416	1
OCC	SYK_ENSG00000165025	11	8	-4.06875	-1.14	-0.99	-0.15	0	0	0	0	-3.34	-2.07	-0.194625	0.212309	0.221071	0.421	1
OCC	RP11.78H18.2_ENSG00000229817	11	8	-4.86625	-2.09	-1.87	-0.22	0	1	0	12.5	-3.76	-6.33	-0.0292065	0.45276	0.467081	0.425	1
OCC	CDK1_ENSG00000170312	11	8	-4.825	-1.54	-1.435	-0.105	1	2	9.09091	25	-5.35	-11.03	-0.0583874	0.406162	0.420193	0.44	1
OCC	CSNK2B_ENSG00000224774	11	8	-4.375	-1.7	-1.575	-0.125	0	0	0	0	-4.25	-4.35	-0.116826	0.316931	0.32479	0.44	1
OCC	MAP3K8_ENSG00000107968	11	8	-3.165	-0.67	-0.565	-0.105	1	0	9.09091	0	-3.99	-1.96	-0.1557	0.262224	0.27238	0.446	1
OCC	CSNK1E_ENSG00000213923	11	8	-4.075	-1.64	-1.51	-0.13	0	1	0	12.5	-2.81	-7.94	-0.0778499	0.375704	0.388995	0.449	1
OCC	DGKQ_ENSG00000145214	11	8	-4.285	-0.99	-0.96	-0.03	1	0	9.09091	0	-6.81	-2.62	-0.146033	0.275407	0.281544	0.462	1
OCC	PRKD2_ENSG00000105287	11	8	-3.11	-0.35	-0.085	-0.265	1	0	9.09091	0	-5.18	-2.62	0.0681486	0.60919	0.629464	0.469	1
OCC	SIK2_ENSG00000170145	11	8	-3.31	-0.91	-0.89	-0.02	1	0	9.09091	0	-3.52	-1.46	-0.175162	0.236608	0.246011	0.488	1
OCC	SRP72_ENSG00000174780	11	8	-3.925	-1.11	-1.075	-0.035	0	1	0	12.5	-3.71	-4.09	0.0194625	0.531517	0.548054	0.492	1
OCC	TPK1_ENSG00000196511	11	8	-4.43	-1.75	-1.72	-0.03	1	0	9.09091	0	-4.59	-3.74	0	0.5	0.516473	0.505	1
OCC	RELA_ENSG00000173039	11	8	-4.675	-1.23	-1.44	0.21	0	0	0	0	-2.52	-3.86	0.0583874	0.593838	0.611005	0.506	1
OCC	CDKL4_ENSG00000205111	11	8	-3.59	-0.81	-0.905	0.095	0	0	0	0	-3.2	-2.11	-0.0778499	0.375704	0.388995	0.516	1
OCC	INSR_ENSG00000171105	11	8	-2.68	-0.4	-0.495	0.095	0	0	0	0	-2.61	-2.46	0.0194625	0.531517	0.548054	0.527	1
OCC	ILK_ENSG00000166333	11	8	-3.555	-0.96	-1.125	0.165	0	2	0	25	-3.06	-4.15	0.19471	0.787795	0.807136	0.554	1
OCC	DCK_ENSG00000156136	11	8	-4.965	-2.65	-2.68	0.03	0	2	0	25	-4.35	-8.01	0	0.5	0.516075	0.555	1
OCC	CDK11B_ENSG00000248333	11	8	-4.77	-0.99	-1.145	0.155	1	1	9.09091	12.5	-9.14	-22.15	0	0.5	0.516075	0.568	1
OCC	ADCK2_ENSG00000133597	11	8	-2.505	-0.71	-0.7	-0.01	0	1	0	12.5	-2.03	-2.67	0.23355	0.832052	0.844976	0.569	1
OCC	RIOK1_ENSG00000124784	11	8	-3.355	-0.27	-0.395	0.125	1	0	9.09091	0	-5.35	-2.01	-0.136237	0.28906	0.299939	0.577	1
OCC	RPS6KA4_ENSG00000162302	11	8	-3.11875	-0.5	-0.54	0.04	0	0	0	0	-1.86	-2.48	0.0583874	0.593838	0.611005	0.586	1
OCC	CDADC1_ENSG00000102543	11	8	-3.18	-0.5	-0.695	0.195	1	0	9.09091	0	-3.44	-1.49	-0.116826	0.316931	0.32479	0.588	1
OCC	MAP3K1_ENSG00000095015	11	8	-2.955	-0.81	-1.3	0.49	2	1	18.1818	12.5	-6.59	-3.73	-0.00973551	0.484224	0.5	0.62	1
OCC	CDK20_ENSG00000156345	11	8	-3.45	-0.3	-0.68	0.38	0	0	0	0	-2.59	-2.48	-0.0486775	0.421565	0.434387	0.665	1
OCC	MTOR_ENSG00000198793	11	8	-3.695	-0.9	-1.16	0.26	1	2	9.09091	25	-3.87	-4.39	0.253012	0.852014	0.863856	0.677	1
OCC	STRADA_ENSG00000266173	11	8	-2.83	-0.52	-0.82	0.3	0	1	0	12.5	-2.42	-3.89	0.1557	0.737776	0.753989	0.684	1
OCC	CIB2_ENSG00000136425	11	8	-3.855	-0.53	-0.88	0.35	0	1	0	12.5	-2.4	-5.97	-0.00973551	0.484224	0.5	0.687	1
OCC	HUNK_ENSG00000142149	11	8	-4.775	-1.16	-1.38	0.22	0	1	0	12.5	-2.23	-4.91	0.116775	0.682994	0.700061	0.689	1
OCC	UCK2_ENSG00000143179	11	8	-2.335	-0.61	-0.925	0.315	1	1	9.09091	12.5	-2.87	-4.95	0.0973551	0.65413	0.67521	0.698	1
OCC	PFKFB3_ENSG00000170525	11	8	-3.1475	-0.6	-1.075	0.475	1	1	9.09091	12.5	-3.24	-4.02	0.136237	0.71094	0.72762	0.7	1
OCC	MAP4K2_ENSG00000168067	11	8	-2.125	0.01	-0.16	0.17	1	0	9.09091	0	-3.23	-2.02	0.0292194	0.54726	0.565642	0.712	1
OCC	CDKN2D_ENSG00000129355	11	8	-3.725	-1.12	-1.335	0.215	0	0	0	0	-3.2	-3.37	0.175316	0.763589	0.78381	0.73	1
OCC	CDK12_ENSG00000167258_CRK7	11	8	-2.805	-0.68	-0.83	0.15	0	0	0	0	-2.1	-2.59	0.175162	0.763392	0.778929	0.734	1
OCC	KSR1_ENSG00000141068	11	8	-5.16	-1.1	-1.735	0.635	0	0	0	0	-4.1	-4.16	0.0194625	0.531517	0.548054	0.739	1
OCC	CSNK2A2_ENSG00000070770	11	8	-6.195	-2.84	-3.19	0.35	1	0	9.09091	0	-8.59	-5.69	0.23355	0.832052	0.844976	0.743	1
OCC	TYK2_ENSG00000105397	11	8	-2.51	-0.45	-0.74	0.29	0	1	0	12.5	-1.73	-4.21	0.253012	0.852014	0.863856	0.754	1
OCC	PLK4_ENSG00000142731	11	8	-4.15	-0.61	-1.115	0.505	1	0	9.09091	0	-4.71	-3.08	0.116775	0.682994	0.700061	0.757	1
OCC	CDKN1C_ENSG00000129757	11	8	-2.165	-0.12	-0.42	0.3	1	1	9.09091	12.5	-3	-2.78	0.0779868	0.624508	0.645139	0.765	1
OCC	PMVK_ENSG00000163344	11	8	-3.835	-1.48	-1.915	0.435	1	1	9.09091	12.5	-4.61	-4.21	0.107091	0.668714	0.68993	0.769	1
OCC	PRKAR1B_ENSG00000188191	11	8	-3.2175	-0.86	-1.165	0.305	0	1	0	12.5	-2.2	-4.39	0.0389249	0.562854	0.579807	0.781	1
OCC	PLK1_ENSG00000166851	11	8	-16.435	-5.33	-6.98	1.65	0	2	0	25	-9.58	-28.13	0.3114	0.902816	0.911315	0.784	1
OCC	PKM_ENSG00000067225	11	8	-2.56	-0.04	-0.48	0.44	1	0	9.09091	0	-2.64	-1.78	-0.00973551	0.484224	0.5	0.787	1
OCC	IP6K3_ENSG00000161896	11	8	-3.235	-0.7	-1.42	0.72	0	1	0	12.5	-2.73	-4.13	0.107091	0.668714	0.68993	0.807	1
OCC	BRAF_ENSG00000157764	11	8	-4.34	-1.38	-1.71	0.33	0	2	0	25	-2.48	-9.11	0.175162	0.763392	0.778929	0.812	1
OCC	STRADB_ENSG00000082146	11	8	-2.72	-0.3	-0.555	0.255	0	0	0	0	-2.35	-2.45	0.243388	0.842331	0.858569	0.821	1
OCC	MAP4K1_ENSG00000104814	11	8	-3.18	-0.94	-1.325	0.385	0	0	0	0	-3.01	-2.54	0.136237	0.71094	0.72762	0.822	1
OCC	PGK1_ENSG00000102144	11	8	-2.45625	0.37	-0.4	0.77	0	1	0	12.5	-2.16	-5.32	0.116826	0.683069	0.704351	0.827	1
OCC	MAP3K7_ENSG00000135341	11	8	-3.49	-0.7	-1.33	0.63	0	1	0	12.5	-1.59	-3.75	0.3114	0.902816	0.911315	0.836	1
OCC	RPS6KL1_ENSG00000198208	11	8	-3.295	-1.01	-1.555	0.545	0	1	0	12.5	-1.92	-3.59	0.204535	0.799534	0.818349	0.837	1
OCC	PRKCH_ENSG00000027075	11	8	-3.7425	-0.9	-1.24	0.34	0	0	0	0	-2.33	-3.12	0.0973124	0.654066	0.671297	0.838	1
OCC	NUP62_ENSG00000213024	11	8	-5.56	-1.49	-3.175	1.685	1	2	9.09091	25	-5.84	-9.92	0.23355	0.832052	0.844976	0.839	1
OCC	XRCC6BP1_ENSG00000262145	11	8	-1.295	-0.06	-0.295	0.235	1	1	9.09091	12.5	-2.03	-2.17	0.0778499	0.624296	0.641608	0.84	1
OCC	GAK_ENSG00000178950	11	8	-2.55	-0.3	-0.615	0.315	1	1	9.09091	12.5	-4.54	-2.94	0.253123	0.852124	0.867621	0.841	1
OCC	EPHA1_ENSG00000146904	11	8	-3.14375	-0.62	-1.335	0.715	1	0	9.09091	0	-3.29	-2.65	0.116775	0.682994	0.700061	0.842	1
OCC	DAPK3_ENSG00000167657	11	8	-3.79	-0.74	-1.26	0.52	0	0	0	0	-2.8	-2.7	0.194625	0.787691	0.802479	0.85	1
OCC	FGFR3_ENSG00000068078	11	8	-3.28	-0.76	-1.245	0.485	1	0	9.09091	0	-4.24	-2.38	0.184975	0.775812	0.795622	0.862	1
OCC	CDK11A_ENSG00000008128	11	8	-9.86	-2.76	-3.965	1.205	1	2	9.09091	25	-12.68	-26.35	0.291937	0.887392	0.896999	0.863	1
OCC	MAPK1_ENSG00000100030	11	8	-4.59	-1.32	-2.205	0.885	1	0	9.09091	0	-4.88	-4.44	0.126617	0.697258	0.718541	0.865	1
OCC	AURKB_ENSG00000178999	11	8	-5.47625	-1.1	-1.66	0.56	0	1	0	12.5	-3.69	-6.3	0.1557	0.737776	0.753989	0.867	1
OCC	SRPK1_ENSG00000096063	11	8	-1.81	-0.3	-0.815	0.515	0	2	0	25	-0.72	-4.17	0.253012	0.852014	0.863856	0.881	1
OCC	GALK1_ENSG00000108479	11	8	-4.855	-0.61	-1.56	0.95	1	0	9.09091	0	-6.7	-2.58	0.272594	0.870571	0.884507	0.886	1
OCC	ACVR1_ENSG00000115170	11	8	-1.78	-0.02	-0.6	0.58	2	1	18.1818	12.5	-2.39	-3.25	0.262859	0.861537	0.876266	0.887	1
OCC	CDK17_ENSG00000059758	11	8	-2.845	0.01	-0.45	0.46	0	1	0	12.5	-2.12	-3.75	0.370112	0.94059	0.946473	0.89	1
OCC	PKIB_ENSG00000135549	11	8	-3.12125	-0.51	-0.87	0.36	0	0	0	0	-2.34	-2.71	0.369949	0.940503	0.946396	0.895	1
OCC	BRD2_ENSG00000236227	11	8	-1.79125	0.08	-0.705	0.785	2	2	18.1818	25	-2.68	-2.31	0.311536	0.902919	0.913565	0.899	1
OCC	GUCY2D_ENSG00000132518	11	8	-10.03	-2.43	-4.77	2.34	1	1	9.09091	12.5	-10.2	-19.22	0.272475	0.870462	0.881228	0.913	1
OCC	AURKA_ENSG00000087586	11	8	-10.25	-3	-5.145	2.145	0	0	0	0	-8.82	-8.52	0.369787	0.940415	0.945675	0.922	1
OCC	CIT_ENSG00000122966	11	8	-4.605	-1.08	-1.595	0.515	1	0	9.09091	0	-5.39	-3.83	0.214087	0.810597	0.824469	0.925	1
OCC	ABL2_ENSG00000143322	11	8	-2.195	0.1	-0.28	0.38	0	1	0	12.5	-0.75	-2.26	0.447637	0.972687	0.97469	0.945	1
OCC	NEK3_ENSG00000136098	11	8	-3.7825	-0.15	-1.195	1.045	0	0	0	0	-1.41	-2.41	0.223917	0.821617	0.839231	0.945	1
OCC	BUB1B_ENSG00000156970	11	8	-5.1925	-0.76	-3.195	2.435	0	3	0	37.5	-4.05	-12.51	0.214087	0.810597	0.824469	0.949	1
OCC	FUK_ENSG00000157353	11	8	-3.16	1.03	-0.365	1.395	0	0	0	0	-2.07	-2.09	0.583874	0.995664	0.995449	0.951	1
OCC	MST1R_ENSG00000164078	11	8	-3.23	-1.09	-2.08	0.99	0	1	0	12.5	-2.55	-3.4	0.292065	0.887498	0.899803	0.954	1
OCC	CHKA_ENSG00000110721	11	8	-3.255	-0.95	-1.32	0.37	0	1	0	12.5	-1.52	-3.63	0.136357	0.711109	0.732317	0.957	1
OCC	NEK7_ENSG00000151414	11	8	-3.85	0.59	-0.88	1.47	0	0	0	0	-2.19	-2.25	0.3114	0.902816	0.911315	0.958	1
OCC	ALDH18A1_ENSG00000059573	11	8	-3.1	0.31	-0.295	0.605	0	1	0	12.5	-2.6	-3.64	0.291937	0.887392	0.896999	0.958	1
OCC	RPS6KA2_ENSG00000071242	11	8	-5.74	-0.14	-2.505	2.365	0	0	0	0	-3.02	-4.74	0.291937	0.887392	0.896999	0.963	1
OCC	PANK4_ENSG00000157881	11	8	-5.255	-1.38	-2.25	0.87	0	0	0	0	-3.2	-3.97	0.399156	0.954769	0.95861	0.974	1
OCC	ROR2_ENSG00000169071	11	8	-2.3	-0.24	-0.83	0.59	0	1	0	12.5	-2.25	-2.98	0.399331	0.954847	0.958677	0.974	1
OCC	WEE1_ENSG00000166483	11	8	-10.075	-3.5	-5.985	2.485	0	3	0	37.5	-9.34	-21.55	0.467304	0.978169	0.97851	0.974	1
OCC	CHEK1_ENSG00000149554	11	8	-9.06	-2.93	-4.97	2.04	0	2	0	25	-5.18	-10.98	0.506024	0.986466	0.987034	0.989	1
OCC	IPPK_ENSG00000127080	11	8	-3.01	0.08	-1.045	1.125	0	1	0	12.5	-2.13	-3.62	0.544949	0.992085	0.992128	0.991	1
OCC	COMMD3_ENSG00000148444	11	8	-3.3	-0.16	-0.7	0.54	0	1	0	12.5	-1.84	-4.33	0.642262	0.998487	0.998201	0.996	1

## Sheet: S1G
cell_line	SEMG2_6407_ENSG00000124157	MYC_4609_ENSG00000136997	FANCD2_2177_ENSG00000144554	PDE7B_27115_ENSG00000171408	FADD_8772_ENSG00000168040	LSM11_134353_ENSG00000155858	CCND3_896_ENSG00000112576	PLAC4_191585_ENSG00000225745	CDC27_996_ENSG00000004897	FLT3_2322_ENSG00000122025	CCDC144NL_339184_ENSG00000205212	XPO1_7514_ENSG00000082898	NIPBL_25836_ENSG00000164190	IDH2_3418_ENSG00000182054	EMG1_10436_ENSG00000126749	MTOR_2475_ENSG00000198793	CHEK2_11200_ENSG00000183765	XPA_7507_ENSG00000136936	NSFL1C_55968_ENSG00000088833	U2AF1_7307_ENSG00000160201	TNFAIP3_7128_ENSG00000118503	ZNF181_339318_ENSG00000197841	IL32_9235_ENSG00000008517	MEF2B_100271849_ENSG00000213999	JUN_3725_ENSG00000177606	CSDE1_7812_ENSG00000009307	CRLF2_64109_ENSG00000205755	CRIPAK_285464_ENSG00000179979	RGS12_6002_ENSG00000159788	FAT1_2195_ENSG00000083857	FANCM_57697_ENSG00000187790	KMT2D_8085_ENSG00000167548	PRKAR1A_5573_ENSG00000108946	GRID1_2894_ENSG00000182771	DNER_92737_ENSG00000187957	AJUBA_84962_ENSG00000129474	SOCS1_8651_ENSG00000185338	GATA3_2625_ENSG00000107485	CIC_23152_ENSG00000079432	CHD2_1106_ENSG00000173575	FGFR3_2261_ENSG00000068078	BTBD11_121551_ENSG00000151136	SBDS_51119_ENSG00000126524	HSPCB_3326_ENSG00000096384	MSH2_4436_ENSG00000095002	ATP2B3_492_ENSG00000067842	RBM15_64783_ENSG00000162775	RPL18_6141_ENSG00000063177	NAA25_80018_ENSG00000111300
CAL72_BONE	0	0	0	0	0	0	0	0	0	0	0	0	0	0	0	0	0	0	0	0	0	0	0	0	0	0	0	0	0	0	0	0	0	0	0	0	0	0	0	0	0	0	0	0	0	0	0	0	0
G292_BONE	1	1	0	0	1	0	0	0	1	0	1	0	0	0	0	0	0	0	0	0	0	0	0	0	0	0	0	1	0	0	0	0	0	0	0	0	0	0	0	0	0	0	0	0	0	0	0	0	0
NOS1_BONE	0	0	0	0	0	0	0	0	0	0	0	0	0	0	0	0	0	0	0	0	0	0	0	0	0	0	0	0	0	0	0	0	0	0	0	0	0	0	0	0	0	0	0	0	0	0	0	0	0
NY_BONE	0	0	0	0	0	0	0	0	0	0	0	0	0	0	0	0	0	0	0	0	0	0	0	0	0	0	0	0	0	0	0	0	0	0	0	0	0	0	0	0	0	0	0	0	0	0	0	0	0
HUO3N1_BONE	0	0	0	0	0	0	0	0	0	0	0	0	0	0	0	0	0	0	0	0	0	0	0	0	0	0	0	0	0	0	0	0	0	0	0	0	0	0	0	0	0	0	0	0	0	0	0	0	0
MG63_BONE	0	1	0	0	0	0	0	0	0	0	0	0	0	0	0	0	0	0	0	0	0	0	0	1	0	0	0	0	0	0	0	0	0	0	0	0	0	0	0	0	0	0	0	1	0	0	0	0	0
HOS_BONE	0	0	0	0	1	0	0	0	0	0	0	0	0	0	0	0	0	0	0	0	0	0	0	0	0	0	0	1	0	0	0	0	0	0	0	0	0	0	0	0	0	0	1	0	0	0	0	0	1
U2OS_BONE	0	0	0	0	0	0	0	1	0	0	0	0	0	0	0	0	0	0	0	0	0	0	0	0	0	0	0	1	0	0	0	0	0	0	0	0	0	0	0	0	0	0	0	0	0	0	0	0	0
SAOS2_BONE	0	0	0	0	0	0	0	0	0	0	0	0	0	0	0	0	0	0	0	0	0	0	0	0	0	0	0	1	0	0	0	0	0	0	0	0	0	0	0	0	0	0	0	0	0	0	0	0	0
HUO9_BONE	0	0	0	0	0	0	0	0	0	0	0	0	0	0	0	0	0	0	0	0	0	0	0	0	0	0	0	0	0	0	0	0	0	0	0	0	0	0	0	0	0	0	0	0	0	0	0	0	0
143B_BONE	0	0	0	0	1	0	0	0	0	0	0	0	0	0	0	0	0	0	0	0	0	0	0	0	0	0	0	0	0	0	0	0	0	0	0	0	0	0	0	0	0	0	0	0	0	0	0	0	0
TOV21G_OVARY	0	0	0	0	0	0	0	0	0	0	0	0	1	0	0	0	0	0	0	0	0	0	0	0	0	0	0	0	0	0	0	0	0	0	0	0	0	0	0	0	0	0	0	0	0	0	0	0	0
RMGI_OVARY	0	0	0	0	0	0	0	0	0	0	0	0	0	0	0	0	0	0	0	0	0	1	0	0	0	0	0	0	0	1	0	0	0	0	0	0	0	0	0	0	1	0	0	0	0	0	0	0	0
OVMANA_OVARY	0	0	0	0	0	0	0	0	0	0	0	0	0	0	0	0	0	0	0	0	0	0	0	0	0	0	0	0	0	0	0	0	0	0	0	0	0	0	0	0	0	0	0	0	0	0	0	0	0
ES2_OVARY	0	1	0	0	1	0	0	0	0	0	0	0	0	0	0	0	0	0	0	0	0	0	0	0	0	0	0	0	0	0	0	0	0	0	0	0	0	0	0	0	1	0	0	0	0	0	0	0	0
OVISE_OVARY	0	0	0	0	0	0	0	0	0	0	0	0	0	0	0	0	0	0	0	1	0	0	0	0	0	0	0	0	0	0	0	0	0	0	0	0	0	0	0	0	0	0	0	0	0	0	0	0	0
OVTOKO_OVARY	0	0	0	0	0	0	0	0	0	0	0	0	0	0	0	0	0	0	0	0	0	0	0	0	0	0	0	0	0	0	0	0	0	0	0	0	0	0	0	0	0	0	0	0	0	0	0	0	0
TE11_OESOPHAGUS	0	1	0	0	1	0	0	0	0	0	0	0	0	0	0	0	0	0	0	0	1	0	0	0	0	0	0	0	0	0	0	0	0	0	0	0	0	0	0	0	0	0	0	0	0	0	0	0	0
SKLMS1_SOFT_TISSUE	0	0	0	0	0	0	0	0	0	0	0	0	0	0	0	0	0	0	0	0	0	0	0	0	0	0	0	0	0	1	0	0	0	0	0	0	0	0	0	0	0	0	0	0	0	0	0	0	0
TE8_OESOPHAGUS	1	1	0	0	1	0	0	0	0	0	0	0	0	0	0	0	0	0	0	0	0	0	0	0	0	0	0	0	0	0	0	0	0	0	0	0	0	0	0	0	0	0	0	0	0	0	0	0	0
MDAMB231_BREAST	0	0	0	0	0	0	1	0	0	0	0	0	0	0	0	0	0	0	0	0	0	0	0	0	0	0	0	0	0	0	0	0	0	0	0	0	0	0	0	0	0	0	0	0	0	0	0	0	0
H358_LUNG	0	0	0	0	0	0	0	0	0	0	0	0	0	0	0	0	0	0	0	0	0	0	0	0	0	0	0	0	0	0	0	0	0	0	0	0	0	0	0	0	0	0	0	0	0	0	0	0	0
DU4475_BREAST	0	0	0	0	0	0	0	0	0	0	0	0	0	0	0	0	0	0	0	0	0	0	0	0	0	0	0	0	0	0	0	0	0	0	0	0	0	0	0	0	0	0	0	0	0	0	0	0	0
BT20_BREAST	0	0	0	0	0	0	0	0	0	0	0	0	0	0	0	0	0	0	0	0	0	0	0	0	0	0	0	0	0	0	0	0	0	0	0	0	0	0	0	0	0	0	0	0	0	0	0	0	0
SIHA_CERVICAL	0	0	0	0	0	0	0	0	0	0	0	0	0	0	0	0	0	0	0	0	0	0	0	0	0	0	0	0	0	0	0	0	0	0	0	0	0	0	0	0	0	0	0	0	0	0	0	0	0
ESO26_OESOPHAGUS	0	0	0	0	0	0	0	0	0	0	0	0	0	0	0	0	0	0	0	0	0	0	0	0	0	0	0	0	0	0	0	0	0	0	0	0	0	0	0	0	0	0	0	0	0	0	1	0	0
MESSA_SOFT_TISSUE	0	0	0	0	0	0	0	0	0	0	0	0	0	0	0	0	0	0	0	0	0	0	0	0	0	0	0	0	0	0	0	0	0	0	0	0	0	0	0	0	0	0	0	0	0	0	0	0	0
H1793_LUNG	1	0	0	0	0	0	0	0	0	0	0	0	0	0	0	0	0	0	0	0	0	0	0	0	0	0	0	0	0	0	0	0	0	0	0	0	0	0	0	0	0	0	0	0	0	0	0	0	0
BXPC3_PANCREAS	0	0	0	0	0	0	0	0	0	0	0	0	0	0	0	0	0	0	0	0	0	0	0	0	0	0	0	0	1	0	0	0	0	0	0	0	0	0	0	0	0	0	0	0	0	0	0	0	0
A427_LUNG	0	0	0	0	0	0	0	0	0	0	0	0	0	0	0	0	0	0	0	0	0	0	0	0	0	0	0	0	0	0	0	0	0	0	0	0	0	0	0	0	0	0	0	0	0	0	0	0	0
HOP62_LUNG	0	0	0	0	0	0	0	0	0	0	0	0	0	0	0	0	0	0	0	0	0	0	0	0	0	0	0	0	0	0	0	0	0	0	0	0	0	0	0	0	0	0	0	0	0	0	0	0	0
SW982_SOFT_TISSUE	0	0	0	0	0	0	0	0	0	0	0	0	0	0	0	0	0	0	0	0	0	0	0	0	0	0	0	0	0	0	0	0	0	0	0	0	0	0	0	0	0	0	0	0	0	0	0	0	0
SW684_SOFT_TISSUE	0	0	0	0	0	0	0	0	0	0	0	0	0	0	0	0	0	0	0	0	0	0	0	0	0	0	0	1	0	0	0	0	0	0	0	0	0	0	0	0	0	0	0	0	0	0	0	0	0
MDAMB468_BREAST	0	0	0	0	0	0	0	0	0	0	0	0	0	0	0	0	0	0	0	0	0	0	0	0	0	0	0	0	0	0	0	0	0	0	0	0	0	0	0	0	0	0	0	0	0	0	0	0	0
CASKI_CERVICAL	0	0	0	0	0	0	0	0	0	0	0	0	0	0	0	0	0	0	0	0	0	0	0	0	0	0	0	0	0	0	0	0	0	0	0	0	0	0	0	0	0	0	0	0	0	0	0	0	0
H1299_LUNG	0	0	0	0	0	0	0	0	0	0	0	0	0	0	0	0	0	0	0	0	0	1	0	0	0	0	0	0	0	0	0	0	0	0	0	0	0	0	0	0	0	0	0	0	1	0	0	0	0
MFE296_ENDOMETRIUM	0	0	0	0	0	0	0	0	0	0	0	0	0	0	0	0	1	0	0	0	0	0	0	0	0	0	0	0	0	0	0	0	0	0	1	0	0	0	0	0	0	0	0	0	0	0	0	0	0
A204_SOFT_TISSUE	0	0	0	0	0	0	0	0	0	0	0	0	0	0	0	0	0	0	0	0	0	0	0	0	0	0	0	0	0	0	0	0	0	0	0	0	0	0	0	0	0	0	0	0	0	0	0	0	0
FLO1_OESOPHAGUS	0	0	0	0	0	0	0	0	0	0	0	0	0	0	0	0	0	0	0	0	0	0	0	0	0	0	0	0	0	0	0	0	0	0	0	0	0	0	0	0	0	0	0	0	0	0	0	0	0
OACP4C_OESOPHAGUS	0	0	0	0	0	0	0	0	0	0	0	0	0	0	0	0	0	0	0	0	0	0	0	0	0	0	0	0	0	0	0	0	0	0	0	0	0	0	0	0	0	0	0	0	0	0	0	0	0
KNS42_CENTRAL_NERVOUS_SYSTEM	0	0	0	0	0	0	0	0	0	0	0	0	0	0	0	0	0	0	0	0	0	0	0	0	0	0	0	0	0	0	0	0	0	0	0	0	0	0	0	0	0	0	0	0	0	0	0	0	0
SW872_SOFT_TISSUE	0	0	0	0	0	0	0	0	0	0	0	0	0	0	0	0	0	0	0	0	0	0	0	0	0	0	0	0	0	0	0	0	0	0	0	0	0	0	0	0	0	0	0	0	0	0	0	0	0
OE33_OESOPHAGUS	0	0	0	0	0	0	0	0	0	0	0	0	0	0	0	0	0	0	0	0	0	0	0	0	0	0	0	0	0	0	0	0	0	0	0	0	0	0	0	0	0	0	0	0	0	0	0	0	0
ZR7530_BREAST	0	1	0	0	0	0	0	0	0	0	0	0	0	0	0	0	0	0	0	0	0	0	0	0	0	0	0	0	0	0	0	0	0	0	0	0	0	0	0	0	0	0	0	0	0	0	0	0	0
SKUT1_SOFT_TISSUE	0	0	0	0	0	0	0	0	0	0	0	0	0	0	0	0	0	0	0	0	0	0	0	0	1	0	0	0	0	0	0	0	0	0	0	0	0	0	0	0	0	0	0	0	1	0	0	0	0
MDAMB157_BREAST	0	0	0	0	0	0	0	0	0	0	0	0	0	0	0	0	0	0	0	0	0	0	0	0	0	0	0	0	0	0	0	0	0	0	0	0	0	0	0	0	0	0	0	0	0	0	0	0	0
CAMA1_BREAST	0	0	0	0	1	0	0	0	0	0	0	0	0	0	0	0	0	0	0	0	0	0	0	0	0	0	0	0	0	0	0	0	0	0	0	0	0	0	0	0	0	0	0	0	0	0	0	0	0
HCC202_BREAST	0	0	0	0	0	0	0	0	0	0	0	0	0	0	0	0	0	0	0	1	0	0	0	0	0	0	0	0	0	1	0	0	0	0	0	0	0	0	0	0	0	0	0	0	0	0	0	0	0
OAW42_OVARY	0	1	0	0	0	1	0	0	0	0	0	0	0	0	0	0	0	0	0	0	0	0	0	0	0	0	0	0	0	0	0	0	0	0	0	0	0	0	0	1	0	0	0	0	0	0	0	0	0
C33A_CERVICAL	0	0	0	0	0	0	0	0	0	0	0	0	0	0	0	0	0	0	0	0	1	0	0	0	0	0	0	0	0	0	0	0	0	0	0	0	0	0	0	0	0	0	0	0	1	0	0	0	0
SJSA1_BONE	0	0	0	0	1	1	0	0	0	0	0	0	0	0	0	0	0	0	0	0	0	0	0	0	0	0	0	0	0	0	0	0	0	0	0	0	0	0	0	0	0	1	0	0	0	0	0	0	0
T47D_BREAST	0	0	0	0	0	0	0	0	0	0	0	0	0	0	1	0	0	0	0	0	0	0	0	0	0	0	0	0	0	0	0	0	0	0	0	0	0	0	0	0	0	0	0	0	0	0	0	0	0
SKOV3_OVARY	0	0	0	0	0	0	0	0	0	0	0	0	0	0	0	0	0	0	0	0	0	0	0	1	0	0	0	0	0	0	0	0	0	0	0	0	0	0	0	0	0	0	0	0	0	0	0	0	0
H1975_LUNG	0	1	0	0	1	0	0	0	0	0	0	0	0	0	0	0	0	0	1	0	0	0	0	0	0	0	0	0	0	0	0	0	0	0	0	0	0	0	1	0	0	0	0	0	0	0	0	1	0
HCC70_BREAST	0	0	0	0	0	0	0	0	1	0	0	0	0	0	0	0	0	0	0	0	0	0	0	0	0	0	0	0	0	0	0	0	0	0	0	0	0	0	0	0	0	0	0	0	0	0	0	0	0
PCI30_HEADNECK	0	0	0	0	0	0	0	0	0	0	0	0	0	0	0	0	0	0	0	0	0	0	0	0	0	0	0	0	0	0	0	0	0	0	0	0	0	0	0	0	0	0	0	0	0	0	0	0	0
H292_LUNG	0	0	0	0	0	0	0	0	0	0	0	0	0	0	0	0	0	0	0	0	0	0	0	0	0	0	0	0	0	0	0	0	0	0	0	0	0	0	0	0	0	0	0	0	0	0	0	0	0
RD_SOFT_TISSUE	0	1	0	0	0	0	0	0	0	0	1	0	0	0	0	0	0	0	0	0	0	0	0	0	1	0	0	0	0	0	0	0	0	0	0	0	0	0	0	0	0	0	0	0	0	0	0	0	0
TE5_OESOPHAGUS	1	0	0	0	0	0	0	0	0	0	0	0	0	0	0	0	0	0	0	0	0	0	0	0	0	0	0	1	0	0	0	0	0	0	0	0	0	0	0	0	0	0	0	0	0	0	0	0	0
SKES1_BONE	0	0	0	0	0	0	0	0	0	0	0	0	0	0	0	0	0	0	0	0	0	0	0	0	0	0	0	0	0	0	0	0	0	0	0	0	0	0	0	0	0	0	0	0	0	0	0	0	0
MCF7_BREAST	0	1	0	0	0	0	0	0	0	0	0	0	1	0	0	0	0	0	0	0	0	0	0	0	0	0	0	0	0	0	0	0	0	0	0	0	0	1	0	0	0	0	0	0	0	0	0	0	0
H2228_LUNG	0	0	0	0	0	0	0	0	0	0	0	0	0	0	0	0	0	0	0	0	0	0	0	0	0	0	0	0	0	0	0	0	0	0	0	0	0	0	0	0	0	0	0	0	0	0	0	0	0
TE6_OESOPHAGUS	0	0	0	0	1	0	0	0	0	0	0	0	0	0	0	0	0	0	0	0	0	1	0	0	0	0	0	0	0	0	0	0	0	0	0	0	0	0	0	0	0	0	0	0	0	0	0	0	0
CAL120_BREAST	0	1	0	0	0	0	0	0	0	0	0	0	0	0	0	0	0	0	0	0	0	0	0	0	0	0	0	0	0	0	0	0	0	0	0	0	0	0	0	0	1	0	0	0	0	0	0	0	0
MFM223_BREAST	0	1	0	0	0	0	0	0	0	0	0	0	0	0	0	0	0	0	0	0	0	0	0	0	0	0	0	0	0	0	0	0	0	0	0	0	0	0	0	0	0	0	0	0	0	0	0	0	0
TOV112D_OVARY	0	0	0	0	0	0	0	0	0	0	0	0	0	0	0	0	0	0	0	0	0	0	0	0	0	0	0	0	0	0	0	0	0	0	0	0	0	0	0	0	0	0	0	0	0	0	0	0	0
TE9_OESOPHAGUS	0	1	0	0	1	0	0	0	0	1	0	0	0	0	0	0	0	0	0	0	0	0	0	0	0	0	0	0	0	0	0	0	0	0	0	0	0	0	0	0	0	0	0	0	0	0	0	0	0
OV90_OVARY	0	0	0	0	0	0	0	0	0	0	0	0	0	0	0	0	0	0	0	0	0	0	0	0	0	0	0	0	0	0	0	0	0	0	0	0	0	0	0	0	0	0	0	0	0	0	0	0	0
HPAC_PANCREAS	0	0	0	0	0	0	0	0	0	0	0	0	0	0	0	0	0	0	0	0	0	0	0	0	0	0	0	0	0	0	0	0	0	0	0	0	0	0	0	0	0	0	0	0	0	0	0	0	0
HT1080_SOFT_TISSUE	0	0	0	0	0	0	0	0	0	0	0	0	0	0	0	0	0	0	0	0	0	0	0	0	0	0	0	0	0	0	0	0	0	0	0	0	0	0	0	0	0	0	0	0	0	0	0	0	0
BT474_BREAST	1	0	0	0	1	0	0	0	0	0	0	0	0	0	0	0	0	0	0	0	0	0	0	0	0	0	0	0	0	0	0	0	0	0	0	0	0	0	0	0	0	0	0	0	0	0	0	0	0
HCC1954_BREAST	0	1	0	0	1	0	0	0	0	0	0	0	0	0	0	0	0	0	0	0	0	0	0	0	0	0	0	0	0	0	0	0	0	0	0	0	0	0	0	0	0	0	0	0	0	0	0	0	0
A549_LUNG	0	0	0	0	0	0	0	0	0	0	0	0	1	0	0	0	0	0	0	0	0	1	0	0	0	0	0	0	0	0	0	0	0	0	0	0	0	0	0	0	0	0	0	0	0	0	0	0	0
MDAMB453_BREAST	0	1	0	0	1	0	0	0	0	0	0	0	0	0	0	0	0	0	0	0	0	0	0	0	0	0	0	0	0	0	0	0	0	0	0	0	0	0	0	0	0	0	0	0	0	0	0	0	0
OE19_OESOPHAGUS	0	1	0	0	1	0	1	0	0	0	0	0	0	0	0	0	0	0	0	0	0	0	0	0	0	0	0	0	0	0	0	0	0	0	0	0	0	0	0	0	0	0	0	1	0	0	0	0	0
H2342_LUNG	0	1	0	0	0	0	1	0	0	0	0	1	0	0	0	0	0	0	0	0	0	1	0	0	0	0	0	0	0	1	1	0	0	0	0	0	0	0	0	0	0	0	0	1	0	0	0	0	0
CAL51_BREAST	0	0	0	0	0	0	0	0	0	0	0	0	0	0	0	0	0	0	0	0	0	0	0	0	0	0	0	0	0	1	0	0	0	0	0	0	0	0	0	0	0	1	0	0	0	0	0	0	0
HELA_CERVICAL	0	0	0	0	0	0	0	0	0	0	0	0	0	0	0	0	0	0	0	0	0	0	0	0	0	0	0	0	0	0	0	0	0	0	0	0	0	0	0	0	0	0	0	0	0	0	0	0	0
H727_LUNG	0	0	0	0	0	0	0	0	0	0	0	0	0	1	0	0	0	0	0	0	0	0	0	0	0	1	0	0	0	0	0	0	1	0	0	0	0	0	0	0	0	0	0	0	0	0	0	0	0
OV56_OVARY	0	1	0	0	0	1	0	0	0	0	0	0	0	0	0	0	0	0	0	0	0	0	0	0	0	0	0	0	0	0	0	0	0	0	0	0	0	0	0	0	0	0	0	0	0	0	0	0	0
BEN_LUNG	0	0	0	0	0	0	0	0	0	0	0	0	0	0	0	0	0	0	0	0	0	0	0	0	0	0	0	0	0	1	0	0	0	0	0	0	0	0	0	0	0	0	0	0	0	0	0	0	0
TE1_OESOPHAGUS	0	0	0	0	0	0	0	0	0	0	0	0	0	0	0	0	0	0	0	0	0	0	0	0	0	0	0	0	0	1	0	0	0	0	0	0	0	0	0	0	0	0	0	0	0	0	0	0	0
CAOV3_OVARY	0	0	0	0	0	0	1	0	0	0	0	0	0	0	0	0	0	0	0	0	0	0	0	0	1	0	0	0	0	0	0	0	0	0	0	0	0	0	0	0	1	0	0	1	0	0	0	0	0
SKGT4_OESOPHAGUS	0	0	0	0	0	0	0	0	0	0	0	0	0	0	0	0	0	0	0	0	0	0	0	0	0	0	0	0	0	0	0	0	0	0	0	0	0	0	0	0	0	0	0	0	0	0	0	0	0
BT549_BREAST	0	0	0	0	0	0	0	0	0	0	0	0	0	0	0	0	0	0	0	0	0	0	0	0	0	0	0	0	0	0	0	0	0	0	0	0	0	0	0	0	0	0	0	0	0	0	0	0	0
ASPC1_PANCREAS	0	0	0	0	0	0	0	0	0	0	0	0	0	0	0	0	0	0	0	0	0	0	0	0	0	0	0	0	0	0	0	0	0	0	0	0	0	0	0	0	0	0	0	0	0	0	0	0	0
H1650_LUNG	0	0	0	0	0	0	0	0	0	0	0	0	0	0	0	0	0	0	0	0	0	0	0	0	0	0	0	0	0	0	0	0	0	0	0	0	0	0	0	0	0	0	0	0	0	0	0	0	0
TE10_OESOPHAGUS	0	0	0	0	1	0	0	1	0	0	0	0	0	0	0	0	0	0	0	0	0	0	0	0	0	0	0	1	1	0	0	0	0	0	0	0	0	0	0	0	0	0	0	0	0	0	1	0	0
H460_LUNG	0	1	0	0	0	0	0	0	0	0	0	0	0	0	0	0	0	0	0	0	1	0	0	0	0	0	0	0	0	0	0	0	0	0	0	0	0	0	0	0	0	0	0	0	0	0	0	0	0
HCC2218_BREAST	0	0	0	0	0	0	0	0	1	0	0	0	0	0	0	0	0	0	0	0	0	0	0	0	0	0	0	0	0	0	0	0	0	0	0	0	0	0	0	0	0	0	0	0	0	0	0	0	0
H23_LUNG	0	1	0	0	1	0	0	0	0	0	0	0	0	0	0	0	0	0	0	0	0	0	0	0	0	0	0	0	1	1	0	0	0	0	0	0	0	0	0	0	0	0	0	0	0	0	0	0	0
MIAPACA2_PANCREAS	0	0	0	0	0	0	0	0	0	0	0	0	0	0	0	0	0	0	0	0	0	0	0	0	0	0	0	0	0	1	0	0	0	0	0	0	0	0	0	0	0	0	0	0	0	0	0	0	0
KYSE70_OESOPHAGUS	0	0	0	0	0	0	0	0	0	0	0	0	0	0	0	0	0	0	0	0	0	0	0	0	0	0	0	0	0	0	0	0	0	0	0	0	0	0	0	0	0	0	0	0	0	0	0	0	0
KYAE1_OESOPHAGUS	0	0	0	0	0	0	0	0	1	0	0	0	0	0	0	0	0	0	0	0	0	0	0	0	0	0	0	0	0	0	0	0	0	0	0	0	0	0	0	0	0	0	0	0	0	0	0	0	0
HCC1143_BREAST	0	1	0	0	1	0	0	0	0	0	0	0	0	0	0	0	0	0	0	0	0	0	0	0	0	0	0	0	0	0	0	0	0	0	0	0	0	0	0	0	0	0	0	0	0	0	0	0	0
MDAMB436_BREAST	0	1	0	0	0	0	0	0	0	0	0	1	0	0	0	0	0	0	0	0	0	0	0	0	0	0	0	0	0	0	0	0	0	0	0	0	0	0	0	0	0	0	0	0	0	0	0	0	0
HS578T_BREAST	0	1	0	0	0	0	0	0	0	0	0	0	0	0	0	0	0	0	0	0	0	0	0	0	0	0	0	0	0	0	0	0	0	0	0	0	0	0	0	0	0	0	0	0	0	0	0	0	0
MDAMB361_BREAST	0	0	0	0	1	0	0	0	0	0	0	0	0	0	0	0	0	0	0	0	0	0	0	0	0	0	0	0	0	0	0	0	0	0	0	0	0	0	0	0	0	1	0	0	0	0	0	0	0
COLO824_BREAST	0	0	0	0	0	0	0	0	0	0	0	0	0	0	0	0	0	0	0	0	0	0	0	0	0	0	0	0	0	0	0	0	0	0	0	0	0	0	0	0	0	0	0	0	0	0	0	0	0
C2BBE1_LARGE_INTESTINE	0	0	0	0	0	0	0	0	0	0	0	0	0	0	0	0	0	0	0	0	0	0	0	0	0	0	0	0	0	0	0	0	0	0	0	0	0	0	0	0	0	0	0	0	0	0	0	0	0
PANC0403_PANCREAS	0	0	0	0	0	0	0	0	0	0	0	0	0	0	0	0	0	0	0	0	0	0	0	0	0	0	0	0	0	0	0	0	0	0	0	0	0	0	0	0	0	0	0	0	0	0	0	0	0
HUTU80_SMALL_INTESTINE	0	0	0	0	0	0	0	0	0	0	0	0	0	0	0	0	0	0	0	0	0	0	0	0	0	0	0	0	0	0	0	0	0	0	0	0	0	0	0	0	0	0	0	0	0	0	0	0	0
VMRCLCD_LUNG	0	0	0	0	0	0	0	0	0	0	0	0	0	0	0	0	0	0	1	0	0	1	0	0	0	0	0	0	0	0	0	0	0	0	0	0	0	0	0	0	0	0	0	0	0	0	0	0	0
OCIAML3_HAEMATOPOIETIC_AND_LYMPHOID_TISSUE	0	0	0	0	0	0	0	0	0	0	0	0	0	0	0	0	0	0	0	0	0	0	0	0	0	0	0	0	0	0	0	0	0	0	0	0	0	0	0	0	0	0	1	0	0	0	0	0	0
PANC0813_PANCREAS	0	1	0	0	0	0	0	0	0	0	0	0	0	0	0	0	0	0	0	0	0	0	0	0	0	0	0	0	0	0	0	0	0	0	0	0	0	0	0	0	0	0	0	0	0	0	0	0	0
H2029_LUNG	0	0	0	0	0	0	0	0	0	0	0	0	0	0	0	0	0	0	0	0	0	0	0	0	1	0	0	0	0	0	0	0	0	0	0	0	0	0	0	0	0	0	0	0	0	0	0	0	0
SKMEL24_SKIN	0	0	0	0	0	0	0	0	0	0	0	0	0	0	0	0	0	0	0	0	0	0	0	0	0	0	0	0	0	0	0	0	0	0	0	0	0	0	0	0	0	0	0	0	0	0	0	0	0
MELJUSO_SKIN	0	0	0	0	0	0	0	0	0	0	0	0	0	0	0	0	0	0	1	0	0	0	0	0	0	0	0	0	0	0	0	0	0	0	0	0	0	0	0	0	0	0	0	0	0	0	0	0	0
PECAPJ15_UPPER_AERODIGESTIVE_TRACT	0	0	0	0	1	0	0	0	0	0	0	0	0	0	0	0	0	0	0	0	0	0	0	0	0	0	0	0	0	0	0	0	0	0	0	0	0	0	0	0	0	0	0	0	0	0	0	0	0
NB1_AUTONOMIC_GANGLIA	0	0	0	0	0	0	0	0	0	0	0	0	0	0	0	0	0	0	0	0	0	0	0	0	0	0	0	0	0	0	0	0	0	0	0	0	0	0	0	0	0	0	0	0	0	0	0	0	0
H2087_LUNG	0	1	0	0	0	0	0	0	0	0	0	0	0	0	0	0	0	0	0	0	0	0	0	0	0	0	0	0	0	0	0	0	0	0	0	0	0	0	0	0	0	0	0	0	0	0	0	0	0
EFO21_OVARY	0	0	0	0	0	0	0	0	0	0	0	0	0	0	1	0	0	0	0	0	0	0	0	0	0	0	0	0	0	0	0	0	0	0	0	0	0	0	0	0	0	0	0	0	0	0	0	0	0
CORL95_LUNG	0	0	0	0	0	0	0	0	0	0	0	0	0	0	0	0	0	0	0	0	0	0	0	0	0	0	0	0	0	0	0	0	0	0	0	0	0	0	0	0	0	0	0	0	0	0	0	0	0
ACHN_KIDNEY	0	0	0	0	0	0	0	0	0	0	0	0	0	0	0	0	0	0	0	0	0	0	0	0	0	0	0	0	0	0	0	0	0	0	0	0	0	0	0	0	0	0	0	0	0	0	0	0	0
H1666_LUNG	0	0	0	0	0	0	0	0	0	0	0	0	0	0	0	0	0	0	0	0	0	0	0	0	0	0	0	0	0	0	0	0	0	0	0	0	0	0	0	0	0	0	0	0	0	0	0	0	0
EJM_HAEMATOPOIETIC_AND_LYMPHOID_TISSUE	0	0	0	0	0	0	0	0	0	0	0	1	0	0	0	0	0	0	0	0	0	0	0	0	0	0	0	0	0	0	0	0	0	0	0	0	0	0	0	0	0	0	0	0	0	0	0	0	0
SUPB15_HAEMATOPOIETIC_AND_LYMPHOID_TISSUE	0	1	0	0	0	0	0	0	0	0	0	0	0	1	0	0	0	0	0	0	1	0	0	0	0	1	0	0	0	1	0	0	0	0	0	0	0	0	0	1	0	0	0	0	0	0	0	0	0
PSN1_PANCREAS	0	1	0	0	0	0	0	0	0	0	0	0	1	0	0	0	0	0	0	0	0	0	0	0	0	0	0	0	0	0	0	0	0	0	0	0	0	0	0	0	0	0	0	0	0	0	0	0	0
OCIAML2_HAEMATOPOIETIC_AND_LYMPHOID_TISSUE	0	0	0	0	0	0	1	0	0	0	0	0	0	0	0	0	1	0	0	0	0	0	0	0	0	0	0	0	0	0	0	0	0	0	0	0	0	0	0	0	0	0	0	1	1	0	0	0	0
BL41_HAEMATOPOIETIC_AND_LYMPHOID_TISSUE	0	0	0	0	0	0	0	0	0	0	0	0	0	0	0	0	0	0	0	0	0	0	0	0	0	0	0	0	0	0	0	0	0	0	0	0	0	0	0	0	0	0	0	0	0	0	0	0	0
MM1S_HAEMATOPOIETIC_AND_LYMPHOID_TISSUE	0	0	0	0	0	0	0	0	0	0	0	0	0	0	0	0	0	0	0	0	0	0	0	0	0	0	0	0	0	0	0	0	0	0	0	0	0	0	0	0	0	0	0	0	0	0	0	0	0
JHH4_LIVER	0	0	0	0	0	0	0	0	0	0	0	0	0	0	0	0	0	0	0	0	0	0	0	0	0	0	0	0	0	0	0	0	0	0	0	0	0	0	0	0	0	0	0	0	0	0	0	0	0
SKNAS_AUTONOMIC_GANGLIA	0	1	0	0	0	0	0	0	0	0	0	0	0	0	0	0	0	0	0	0	0	0	0	0	0	0	0	0	0	0	0	0	0	0	0	0	0	0	0	0	0	0	0	0	0	0	0	0	0
HDLM2_HAEMATOPOIETIC_AND_LYMPHOID_TISSUE	0	0	0	0	0	0	0	0	0	0	0	0	0	0	0	0	0	0	0	0	1	0	0	0	0	0	0	0	0	0	0	0	0	0	0	0	0	0	0	1	0	0	0	0	0	0	0	0	0
SNU407_LARGE_INTESTINE	0	0	0	0	0	0	0	0	0	0	0	0	0	0	0	0	0	0	0	0	0	0	0	0	0	1	0	0	0	1	1	0	0	0	0	0	0	0	0	0	0	0	0	0	1	0	0	0	1
H2291_LUNG	0	0	0	0	0	0	0	0	0	0	0	0	0	0	0	0	0	0	0	0	0	0	0	0	0	0	0	1	0	0	0	0	0	0	0	0	0	0	0	0	0	0	0	0	0	0	0	0	0
CW2_LARGE_INTESTINE	0	0	0	0	0	0	0	0	0	0	0	0	1	1	0	0	0	0	0	0	0	0	0	0	0	0	0	0	1	1	1	0	0	0	0	0	0	0	1	0	0	0	0	0	0	0	0	0	1
TE441T_SOFT_TISSUE	0	0	0	0	0	0	0	0	0	0	0	0	0	0	0	0	0	0	0	0	0	0	0	0	0	0	0	0	0	0	0	0	0	0	0	0	0	0	0	0	0	0	0	0	0	0	0	0	0
OVKATE_OVARY	0	0	0	0	1	0	0	0	0	0	0	0	0	0	0	0	0	0	0	0	0	1	0	0	0	0	0	0	0	0	0	0	0	0	0	0	0	0	0	0	1	0	0	0	0	0	0	0	0
ISHIKAWAHERAKLIO02ER_ENDOMETRIUM	0	0	0	0	0	0	0	0	0	0	0	0	0	0	0	0	0	0	0	0	0	0	0	0	0	0	0	0	0	0	0	0	0	0	0	0	0	1	0	0	0	0	0	0	0	0	0	0	0
H1155_LUNG	0	0	0	0	0	0	0	0	0	0	0	0	0	0	0	0	0	0	0	0	0	0	0	0	0	0	0	0	0	0	0	0	0	0	0	0	0	0	0	0	0	0	0	0	0	0	0	0	0
8305C_THYROID	0	0	0	0	0	0	0	0	0	0	0	0	0	0	0	0	0	0	1	0	0	0	0	1	0	0	0	0	0	0	0	0	0	0	0	0	0	0	0	0	0	0	0	0	0	0	0	0	0
HCC38_BREAST	0	0	0	0	0	0	0	0	0	0	0	0	0	0	0	0	0	0	1	0	0	0	0	0	0	0	0	0	0	0	0	0	0	0	0	0	0	0	0	0	0	0	0	0	0	0	0	0	0
RCC10RGB_KIDNEY	0	0	0	0	0	0	0	0	0	0	0	0	0	0	0	0	0	0	0	0	0	0	0	0	0	0	0	0	0	0	0	0	0	0	0	0	0	0	0	0	0	0	0	0	0	0	0	0	0
PATU8902_PANCREAS	0	0	0	0	0	0	0	0	0	0	0	0	0	0	0	0	0	0	0	0	0	0	0	0	0	0	0	0	0	0	0	0	0	0	0	0	0	0	0	0	0	0	0	0	0	0	0	0	0
YAPC_PANCREAS	0	0	0	0	1	0	1	0	0	0	0	0	0	0	0	0	0	0	0	0	0	1	0	0	0	0	0	0	0	0	0	0	0	0	0	0	0	0	0	0	0	0	0	0	0	0	0	0	0
H2196_LUNG	0	0	0	0	0	0	0	0	0	0	0	0	0	0	0	0	0	0	0	0	0	0	0	0	0	0	0	0	0	0	0	0	0	0	0	0	0	0	0	0	0	0	0	0	0	0	0	0	0
HCT15_LARGE_INTESTINE	0	0	0	0	0	0	0	0	0	0	0	0	0	0	0	0	0	0	1	0	0	0	0	0	0	0	0	0	0	0	0	0	0	0	0	0	0	0	0	0	0	0	1	0	0	0	0	0	0
CORL105_LUNG	0	0	0	0	0	0	0	0	0	0	0	0	0	0	0	0	0	0	0	0	0	0	0	0	0	0	0	0	0	0	0	0	0	0	0	0	0	0	0	0	0	0	0	0	0	0	0	0	0
MPP89_PLEURA	0	0	0	0	0	0	0	0	0	0	0	1	0	0	0	0	0	0	0	0	0	0	0	0	0	0	0	0	0	0	0	0	0	0	1	0	0	0	0	0	0	0	0	0	0	0	0	0	0
MKN45_STOMACH	0	0	0	0	0	0	0	0	0	0	0	0	0	0	0	0	0	0	0	0	0	0	0	0	0	0	0	1	0	0	0	0	0	0	0	0	0	0	0	0	0	0	0	0	0	0	0	0	0
ABC1_LUNG	0	0	0	0	0	0	0	0	0	0	1	0	0	0	0	0	0	0	1	0	0	0	1	0	0	0	0	0	0	0	0	0	0	0	0	1	1	0	0	0	0	0	0	0	0	0	0	0	0
DETROIT562_UPPER_AERODIGESTIVE_TRACT	0	1	0	0	1	0	0	0	0	0	0	1	0	0	0	0	0	0	0	0	0	0	0	0	0	0	0	0	0	0	0	0	0	0	0	0	0	0	0	0	0	0	0	0	0	0	0	0	0
HS936T_SKIN	0	0	0	0	0	0	0	0	0	0	0	0	0	0	0	0	0	0	0	0	0	0	0	0	0	0	0	0	0	0	0	0	0	0	0	0	0	0	0	0	0	0	0	0	0	0	0	0	0
H1355_LUNG	0	0	0	0	0	0	0	0	0	0	0	0	0	0	0	0	0	0	0	0	0	0	0	0	0	0	0	0	0	0	0	0	0	0	0	0	0	0	0	0	0	0	0	0	0	0	0	0	0
OVK18_OVARY	0	0	0	0	0	0	0	0	0	0	0	0	0	0	0	0	0	0	0	0	0	0	0	0	0	0	0	0	1	0	0	0	0	0	0	0	1	0	0	0	0	0	0	0	0	0	0	0	0
AU565_BREAST	0	1	0	0	0	0	0	0	0	0	0	0	0	0	0	0	0	0	0	0	0	0	0	0	0	0	0	0	0	0	0	0	0	0	0	0	0	0	0	0	0	0	0	0	0	0	0	0	0
JHH2_LIVER	0	0	0	0	0	0	0	0	0	0	0	0	1	1	0	0	0	0	0	0	0	0	0	0	1	0	0	0	0	0	0	0	0	0	0	0	0	0	0	1	0	0	0	0	0	0	0	0	0
OCUM1_STOMACH	0	0	0	0	0	0	0	0	0	0	0	0	0	0	0	0	0	0	0	0	0	0	0	0	0	0	0	0	0	0	0	0	0	0	0	0	0	0	0	0	0	0	0	0	0	0	0	0	0
PL21_HAEMATOPOIETIC_AND_LYMPHOID_TISSUE	0	1	0	0	0	0	0	0	0	0	0	0	0	0	0	0	0	0	0	0	0	0	0	0	0	0	0	0	0	0	0	0	0	0	0	0	0	1	0	0	0	0	0	0	0	0	0	0	0
OVCAR8_OVARY	0	1	0	0	0	0	0	0	0	0	0	0	0	0	0	0	0	0	0	0	0	0	0	0	0	0	0	0	0	1	0	0	0	0	0	0	0	0	0	0	0	1	1	0	0	0	0	0	0
H446_LUNG	0	1	0	0	0	0	0	0	0	0	0	0	0	0	0	0	0	0	0	0	0	0	0	0	0	0	0	0	0	0	0	0	0	0	0	0	0	0	0	0	0	0	0	0	0	0	0	0	0
COLO205_LARGE_INTESTINE	0	0	0	1	0	0	1	0	0	0	0	0	0	0	0	0	0	0	0	0	0	0	0	0	0	0	0	0	0	0	0	0	0	0	0	0	0	0	0	0	0	0	0	0	0	0	0	0	0
HCC1569_BREAST	1	1	0	0	0	0	0	0	0	0	0	0	1	0	0	0	0	0	0	0	0	0	0	0	0	0	0	0	0	0	0	0	0	0	0	0	0	0	0	0	0	0	0	0	0	0	0	0	0
NMCG1_CENTRAL_NERVOUS_SYSTEM	0	0	0	0	0	0	0	0	0	0	0	0	0	0	0	0	0	0	0	0	0	0	0	0	0	0	0	0	0	0	0	0	0	0	0	0	0	1	0	0	0	0	0	0	0	0	0	0	0
RKO_LARGE_INTESTINE	0	1	0	0	0	0	0	0	0	0	0	0	0	0	0	0	0	0	0	0	0	0	0	0	0	1	0	0	0	1	0	0	0	0	0	0	0	0	0	1	0	0	0	0	0	0	0	0	0
KELLY_AUTONOMIC_GANGLIA	0	0	0	0	0	0	0	0	0	0	0	0	0	0	0	0	0	1	0	0	0	0	0	0	0	0	0	1	1	0	0	0	0	0	0	0	0	0	0	0	0	0	0	0	0	0	0	0	0
KU812_HAEMATOPOIETIC_AND_LYMPHOID_TISSUE	0	0	0	0	0	0	0	0	0	0	0	0	0	0	0	0	0	0	0	0	0	0	0	0	0	0	0	0	0	0	0	0	0	0	0	0	0	0	0	0	0	0	0	0	0	0	0	0	0
HCC1806_BREAST	0	1	0	0	0	0	0	0	0	1	0	0	0	0	0	0	0	0	0	0	0	0	0	0	0	0	0	0	0	0	0	0	0	0	0	0	0	0	0	0	0	0	0	0	0	0	0	0	0
H226_LUNG	0	1	0	0	0	0	0	0	0	0	0	0	0	0	0	0	0	0	0	0	0	0	0	0	0	0	0	0	0	0	0	0	0	0	0	0	0	0	0	0	0	0	0	0	0	0	0	0	0
OV7_OVARY	0	0	0	0	0	0	0	0	0	0	0	0	0	0	0	0	0	0	0	0	0	0	0	0	0	0	0	0	0	0	0	0	0	0	0	0	0	0	0	0	0	0	0	0	0	0	0	0	0
CMLT1_HAEMATOPOIETIC_AND_LYMPHOID_TISSUE	0	1	0	0	0	0	0	0	0	0	0	0	0	0	0	0	0	0	0	0	0	0	0	0	0	0	0	0	0	0	1	0	0	0	0	0	0	1	0	0	0	0	0	0	1	0	0	0	0
H810_LUNG	0	1	0	0	0	0	0	0	0	0	0	0	0	0	0	0	0	0	0	0	0	0	0	0	0	0	0	0	0	0	0	0	0	0	0	0	0	0	0	0	0	0	0	0	0	0	0	0	0
LP1_HAEMATOPOIETIC_AND_LYMPHOID_TISSUE	0	1	0	0	0	0	0	0	0	0	0	0	0	0	0	0	0	0	0	0	0	0	0	0	0	0	0	0	0	0	0	0	0	0	0	0	0	0	0	0	0	0	0	0	0	0	0	0	0
DAOY_CENTRAL_NERVOUS_SYSTEM	0	0	0	0	0	0	0	0	0	0	0	0	0	0	0	0	0	0	0	0	0	0	0	0	0	0	0	0	0	0	0	0	0	0	0	0	0	0	0	0	0	0	0	0	0	0	0	0	0
SUPM2_HAEMATOPOIETIC_AND_LYMPHOID_TISSUE	0	0	0	0	0	0	0	0	0	0	0	0	0	0	0	0	0	0	0	0	0	0	0	0	0	0	0	0	0	0	0	0	0	0	0	0	0	0	0	0	0	0	0	0	0	0	0	0	0
GA10_HAEMATOPOIETIC_AND_LYMPHOID_TISSUE	0	1	0	0	0	0	0	0	0	0	0	0	0	0	0	0	0	0	1	0	0	0	0	0	0	0	0	0	0	0	0	0	0	0	0	0	0	0	0	0	0	0	0	0	0	0	0	0	0
CADOES1_BONE	0	1	0	0	0	0	0	0	0	0	0	0	0	0	0	0	0	0	0	0	0	0	0	0	0	0	0	1	0	0	0	0	0	0	0	0	0	0	0	0	0	0	0	0	0	0	0	0	0
KYSE510_OESOPHAGUS	0	1	0	0	1	0	0	0	0	0	0	0	0	0	0	0	0	0	0	0	0	0	0	0	0	0	0	0	0	0	0	0	0	0	0	0	0	0	0	0	0	0	0	0	0	0	0	0	0
MOLT4_HAEMATOPOIETIC_AND_LYMPHOID_TISSUE	0	0	0	0	0	0	0	0	0	0	0	0	0	0	0	0	0	0	0	0	0	0	0	0	0	0	0	0	0	0	1	0	0	0	0	0	0	0	0	0	0	0	0	0	0	0	0	0	0
SNU283_LARGE_INTESTINE	0	0	0	0	0	0	0	0	0	0	1	0	0	0	0	0	0	0	0	0	0	0	0	0	0	0	0	0	0	0	0	0	0	0	0	0	0	0	0	0	0	0	0	0	0	0	0	0	0
8MGBA_CENTRAL_NERVOUS_SYSTEM	0	0	0	0	0	0	0	0	0	0	0	0	0	0	0	0	0	0	0	0	0	0	0	0	0	0	0	0	0	0	0	0	0	0	0	0	0	1	0	0	0	0	0	0	0	0	0	0	0
647V_URINARY_TRACT	0	0	0	0	0	0	0	0	0	0	0	0	0	0	0	0	0	0	0	0	0	0	0	0	0	0	0	0	0	1	0	0	0	0	0	0	0	0	0	0	0	0	0	0	0	0	0	0	0
C3A_LIVER	0	0	0	0	0	0	0	0	0	0	0	0	0	0	0	0	0	0	0	0	0	0	0	0	0	0	0	0	0	0	0	0	0	0	0	0	0	0	0	0	0	0	0	0	0	0	0	0	0
KYSE450_OESOPHAGUS	0	1	0	0	0	0	0	0	0	0	0	0	0	0	0	0	0	0	0	0	0	0	0	0	0	0	0	0	0	0	0	0	0	0	0	0	0	0	0	0	0	0	0	0	0	0	0	0	0
KNS62_LUNG	0	0	0	0	0	0	0	0	0	0	0	0	0	0	0	0	0	0	0	0	0	0	0	0	0	0	0	1	1	0	0	0	0	0	0	1	0	0	0	0	0	0	0	0	0	0	0	0	0
MHHES1_BONE	0	0	1	0	0	0	0	0	0	0	0	0	0	0	0	0	0	0	0	0	0	0	0	0	0	0	0	1	1	0	0	0	0	0	0	0	0	0	0	0	0	0	0	0	0	0	0	0	0
TT2609C02_THYROID	0	0	0	0	0	0	0	0	0	0	0	0	0	0	0	0	0	0	0	0	0	0	0	0	0	0	0	0	0	0	0	0	0	0	0	0	0	0	0	0	0	0	0	0	0	0	0	0	0
HEP3B217_LIVER	0	0	0	0	1	0	0	0	0	0	0	0	0	0	0	0	0	0	0	0	0	0	0	0	0	0	0	0	0	0	0	0	0	0	0	0	0	0	0	0	0	0	0	0	0	0	0	0	0
SNU1040_LARGE_INTESTINE	0	0	0	0	0	0	0	0	0	0	0	0	1	1	0	0	0	0	0	0	0	0	0	0	0	0	0	0	0	1	0	0	0	0	0	0	0	0	1	1	0	0	0	0	0	0	1	0	0
TALL1_HAEMATOPOIETIC_AND_LYMPHOID_TISSUE	0	0	0	0	0	0	0	0	0	0	0	0	0	0	0	0	0	0	0	0	0	0	0	0	0	0	0	0	0	0	0	0	0	0	0	0	0	0	0	0	0	0	0	0	0	0	0	0	0
EHEB_HAEMATOPOIETIC_AND_LYMPHOID_TISSUE	0	0	0	0	0	0	0	0	0	0	0	0	0	0	0	0	0	0	0	0	0	0	0	0	0	0	0	0	0	0	0	0	0	0	0	0	0	0	0	0	0	0	0	0	0	0	0	0	0
CL40_LARGE_INTESTINE	0	0	0	0	0	0	0	0	0	0	0	0	0	0	0	0	0	0	0	0	0	0	0	0	0	0	0	0	0	0	0	0	0	0	0	0	0	0	0	0	0	0	0	0	0	0	0	0	0
H82_LUNG	0	1	0	0	0	0	0	0	0	0	0	0	0	0	0	0	0	0	0	0	0	0	0	1	0	0	0	0	0	0	0	0	0	0	0	0	0	1	0	0	0	0	0	0	0	0	0	0	0
SW1271_LUNG	0	0	0	0	0	0	0	0	0	0	0	0	0	0	0	0	0	0	0	0	0	0	0	0	0	0	0	0	0	0	0	0	0	0	0	0	0	0	0	0	0	0	0	0	0	0	0	0	0
HCC1428_BREAST	0	1	0	0	0	0	0	0	0	0	0	0	1	0	0	0	0	0	0	0	0	1	0	1	0	0	0	0	0	1	0	0	0	0	0	0	0	0	0	0	0	0	0	0	0	0	0	0	0
HCC56_LARGE_INTESTINE	0	0	0	0	0	0	0	0	0	0	0	0	0	0	0	0	0	0	0	0	0	0	0	0	0	0	0	0	0	0	0	0	0	0	0	0	0	0	0	0	0	0	0	0	0	0	0	0	0
P31FUJ_HAEMATOPOIETIC_AND_LYMPHOID_TISSUE	0	0	0	0	0	0	0	0	0	0	0	0	0	0	0	0	0	0	0	0	0	0	0	0	0	0	0	0	0	0	0	0	0	0	0	0	0	0	0	0	0	0	0	0	0	0	0	0	0
COLO668_LUNG	0	0	0	0	0	0	0	0	0	1	0	0	0	0	0	0	0	0	0	0	0	0	0	0	0	0	0	0	0	0	0	0	0	0	0	0	0	0	0	0	0	0	0	0	0	0	0	0	0
MC116_HAEMATOPOIETIC_AND_LYMPHOID_TISSUE	0	0	0	0	0	0	0	0	0	0	0	0	0	0	0	0	0	0	0	0	0	0	0	0	0	0	0	0	0	0	0	0	0	0	0	0	0	0	0	0	0	0	0	0	0	0	0	0	0
PC14_LUNG	0	0	0	0	0	0	0	0	0	0	0	0	0	0	0	0	0	0	0	0	0	0	0	0	0	0	0	0	0	0	0	0	0	0	0	0	0	0	0	0	0	0	0	0	0	0	0	0	0
CAL54_KIDNEY	0	0	0	0	0	0	0	0	0	0	0	0	0	0	0	0	0	0	0	0	0	0	0	0	0	0	0	0	0	0	0	0	0	0	0	0	0	0	0	0	0	0	0	0	0	0	0	0	0
HDMYZ_HAEMATOPOIETIC_AND_LYMPHOID_TISSUE	0	1	0	0	0	0	0	0	0	0	0	0	0	0	0	0	0	0	0	0	0	0	0	0	0	0	0	0	0	0	0	0	0	0	0	0	0	0	0	0	0	0	0	0	0	0	0	0	0
BCPAP_THYROID	0	0	0	0	0	0	0	0	0	0	0	0	0	0	0	0	0	0	0	0	0	0	0	0	0	0	0	0	0	0	0	0	0	0	0	0	0	0	0	0	0	0	0	0	0	0	0	0	0
CAL78_BONE	0	0	0	0	0	0	0	0	0	0	0	0	0	0	0	0	0	0	0	0	1	0	0	0	1	0	0	0	0	0	1	0	0	0	1	0	1	0	0	0	0	0	0	0	1	0	0	0	1
HS742T_BREAST	0	0	0	0	0	0	0	0	0	0	0	0	0	0	0	0	0	0	0	0	0	0	0	0	0	0	0	0	0	0	0	0	0	0	0	0	0	0	0	0	0	0	0	0	0	0	0	0	0
T24_URINARY_TRACT	0	0	0	0	0	0	0	0	0	0	0	0	0	0	0	0	0	0	0	0	0	0	0	0	0	0	0	0	0	1	0	0	0	0	0	0	0	0	0	0	0	0	0	0	0	0	0	0	0
SKMEL31_SKIN	0	0	0	0	0	0	0	0	0	0	0	0	0	0	0	0	0	0	0	0	0	0	0	0	0	0	0	0	0	0	0	0	0	0	0	0	0	0	0	0	0	0	0	0	0	0	0	0	0
JURKAT_HAEMATOPOIETIC_AND_LYMPHOID_TISSUE	0	0	0	0	0	0	0	0	0	0	0	0	0	0	0	0	0	0	0	0	0	0	0	0	0	0	0	0	0	1	0	0	0	0	0	0	0	0	1	0	0	0	0	0	1	0	0	0	0
MELHO_SKIN	0	0	0	0	1	0	0	0	0	0	0	0	0	0	0	0	0	0	0	0	0	0	0	0	0	0	0	0	0	0	0	0	0	0	0	0	0	0	0	0	0	0	0	0	0	0	0	0	1
ECC10_STOMACH	0	0	0	0	0	0	0	0	0	0	0	0	0	0	0	0	0	0	0	0	0	0	0	0	0	0	0	0	0	0	0	0	0	0	0	0	0	0	0	0	0	0	0	0	0	0	0	0	0
JIMT1_BREAST	1	0	0	0	0	0	0	0	0	0	0	0	0	0	0	0	0	0	0	0	0	0	0	0	1	0	0	0	0	1	0	0	0	0	0	0	0	0	0	0	0	0	0	0	0	0	1	0	0
CAL62_THYROID	0	0	0	0	0	0	0	0	0	0	0	0	0	0	0	0	0	0	1	0	0	0	0	0	0	0	0	0	0	0	1	0	0	0	0	0	0	0	0	0	0	0	0	0	0	0	0	0	0
MKN7_STOMACH	0	1	0	0	0	0	0	0	0	0	0	0	0	0	0	0	0	0	0	0	0	1	0	0	0	0	0	1	1	0	0	0	0	0	0	0	0	0	0	0	0	0	0	0	0	0	0	0	0
KM12_LARGE_INTESTINE	0	0	0	0	0	0	0	0	0	0	0	0	0	0	0	0	0	0	0	0	0	0	0	0	0	0	0	0	0	0	0	0	0	0	0	0	0	0	0	0	0	0	0	0	0	0	0	0	0
RERFLCMS_LUNG	0	1	0	0	0	1	0	0	0	0	0	0	0	0	0	0	0	0	0	0	0	0	0	0	0	0	0	0	0	0	0	0	0	0	0	0	0	1	0	0	0	0	0	0	0	0	0	0	0
REH_HAEMATOPOIETIC_AND_LYMPHOID_TISSUE	0	0	0	0	0	0	0	0	0	0	0	0	0	0	0	0	0	0	0	1	0	0	0	0	0	0	0	0	0	0	0	0	0	0	0	0	0	0	1	0	1	0	0	0	0	0	0	0	0
RL952_ENDOMETRIUM	0	0	0	0	0	0	0	0	0	0	0	0	0	0	0	0	0	0	0	0	1	0	0	0	0	0	0	0	0	0	1	0	0	0	0	0	0	0	0	0	0	0	1	0	1	0	0	0	0
EBC1_LUNG	0	0	0	0	0	0	0	0	0	0	0	0	0	0	0	0	0	0	0	0	0	0	0	0	0	0	0	0	0	0	0	0	0	0	0	0	0	0	0	0	0	0	0	0	0	0	0	0	1
H1755_LUNG	0	0	0	0	0	0	0	0	0	0	1	0	0	0	0	0	0	0	0	0	0	0	0	0	0	0	0	0	0	0	0	0	0	0	0	0	0	0	0	0	0	0	0	0	0	0	0	0	0
S117_SOFT_TISSUE	0	0	0	0	0	0	0	0	0	0	0	0	0	0	0	0	0	0	1	0	0	0	0	0	0	0	0	0	0	0	0	0	0	0	0	0	0	0	0	0	0	0	0	0	0	0	0	0	0
HUH7_LIVER	0	0	0	0	0	0	0	0	0	0	0	0	0	0	0	0	0	0	0	0	0	0	0	1	0	0	0	0	0	1	0	0	0	0	0	0	0	0	0	0	0	0	0	0	0	0	0	0	0
CFPAC1_PANCREAS	0	1	0	0	0	0	0	0	0	0	0	0	0	0	0	0	0	0	0	0	0	0	0	0	0	0	0	0	0	0	0	0	0	0	0	0	0	0	0	0	0	0	0	0	0	0	0	0	0
ECGI10_OESOPHAGUS	0	1	0	0	1	0	0	0	0	0	0	0	0	0	0	0	0	0	0	0	0	0	0	0	0	0	0	0	0	0	1	0	0	0	0	0	0	0	1	0	0	0	0	0	0	0	0	0	0
HLE_LIVER	0	0	0	0	0	0	0	0	0	0	0	0	0	0	0	0	0	0	0	0	0	0	0	0	0	0	0	0	0	0	0	0	0	0	0	0	0	0	0	0	0	0	0	0	0	0	0	0	0
NALM6_HAEMATOPOIETIC_AND_LYMPHOID_TISSUE	0	0	0	0	0	1	0	0	0	0	0	0	0	0	0	0	0	0	1	1	0	0	0	0	0	0	0	0	0	0	0	0	0	0	0	0	0	0	0	0	0	0	0	0	1	0	0	0	0
JVM3_HAEMATOPOIETIC_AND_LYMPHOID_TISSUE	0	0	0	0	0	0	0	1	0	0	0	0	0	0	0	0	0	0	0	0	0	0	0	0	0	0	0	0	0	0	0	0	0	0	0	0	0	0	0	0	0	0	0	0	0	0	0	0	0
HCC78_LUNG	0	0	0	0	0	0	0	0	0	0	0	0	0	0	0	0	0	0	0	1	0	0	0	0	0	0	0	0	0	0	0	0	0	0	0	0	0	0	0	0	0	0	0	0	0	0	0	0	0
SIGM5_HAEMATOPOIETIC_AND_LYMPHOID_TISSUE	0	0	0	0	0	0	0	0	0	0	0	0	0	0	0	0	0	0	0	0	0	0	0	0	0	0	0	0	0	0	0	0	0	0	0	0	0	0	0	0	0	0	0	0	0	0	0	0	0
ML1_THYROID	0	1	0	0	0	0	0	0	0	0	0	0	0	0	0	0	0	0	0	0	0	0	0	0	0	0	0	0	0	0	0	0	1	0	0	0	0	0	0	0	0	0	0	0	0	0	0	0	0
FADU_UPPER_AERODIGESTIVE_TRACT	0	1	0	0	1	0	0	0	0	0	0	0	0	0	0	0	0	0	0	0	0	0	0	0	0	0	0	0	0	1	1	0	0	0	0	0	0	0	0	0	0	0	0	0	0	0	0	0	0
LCLC103H_LUNG	0	0	0	0	0	0	0	0	0	0	0	0	0	0	0	0	0	0	0	0	0	0	0	0	0	0	0	0	0	0	0	0	0	0	0	0	0	0	0	0	0	0	0	0	0	0	0	0	0
SW1088_CENTRAL_NERVOUS_SYSTEM	0	0	0	0	0	0	0	0	0	0	0	0	0	0	0	0	0	0	0	0	0	0	0	0	0	0	0	0	0	0	0	0	0	0	0	0	0	0	0	0	0	0	0	0	0	0	0	0	0
OVCAR4_OVARY	0	1	0	0	0	1	0	0	0	0	0	0	0	0	0	0	0	0	0	0	0	1	0	0	0	0	0	0	0	0	0	0	0	0	0	0	0	0	0	0	0	0	0	0	0	0	0	0	0
YKG1_CENTRAL_NERVOUS_SYSTEM	0	0	0	0	0	0	0	0	0	0	0	0	0	0	0	0	0	0	0	0	0	0	0	0	0	0	0	0	0	0	0	0	0	0	0	0	0	0	0	0	0	0	0	0	0	0	0	0	0
KPNYN_AUTONOMIC_GANGLIA	0	0	0	0	0	0	0	0	0	0	0	0	0	0	0	0	0	0	0	0	0	0	0	0	0	0	0	0	0	0	0	0	0	0	0	0	0	0	0	0	0	0	0	0	0	0	0	0	0
TE4_OESOPHAGUS	0	1	0	0	0	0	0	0	0	0	0	0	0	0	0	0	0	0	0	0	0	0	0	0	0	0	0	0	0	0	0	0	0	0	0	0	0	0	0	1	0	0	0	0	0	0	1	0	0
G361_SKIN	0	0	0	0	0	0	0	0	0	0	0	0	0	0	0	0	0	0	0	0	0	0	0	0	0	0	0	0	0	0	0	0	0	0	0	0	0	0	0	0	0	0	0	0	0	0	0	0	0
BV173_HAEMATOPOIETIC_AND_LYMPHOID_TISSUE	0	0	0	0	0	0	0	0	0	0	0	0	0	0	0	0	0	1	0	0	0	0	0	0	0	0	0	0	0	1	0	0	0	0	0	0	0	0	0	0	0	0	0	0	0	0	0	0	0
CHP126_AUTONOMIC_GANGLIA	0	0	0	0	0	0	0	0	0	0	0	0	0	0	0	0	0	0	0	0	0	0	0	0	0	0	0	0	0	1	0	0	0	0	0	0	0	0	0	0	0	0	0	0	0	0	0	0	0
RPMI8402_HAEMATOPOIETIC_AND_LYMPHOID_TISSUE	1	0	0	0	0	0	0	0	0	0	0	0	0	0	0	1	0	0	0	0	0	0	0	0	0	0	0	0	0	0	0	0	0	0	0	0	0	0	0	0	0	0	0	0	0	0	0	0	0
HT1197_URINARY_TRACT	0	0	0	0	0	0	0	0	0	0	0	0	0	0	0	0	0	0	1	0	0	0	0	0	0	0	0	0	0	0	0	0	0	0	0	0	0	0	0	0	0	0	0	0	0	0	0	0	0
HPAFII_PANCREAS	0	0	0	0	0	0	0	0	0	0	0	0	0	0	0	0	0	0	0	0	0	0	0	0	0	0	0	0	0	0	0	0	0	0	0	0	0	0	0	0	0	0	0	0	0	0	0	0	0
HT_HAEMATOPOIETIC_AND_LYMPHOID_TISSUE	0	0	0	0	0	0	0	0	0	0	0	1	0	0	0	0	0	0	0	1	0	0	0	0	0	0	0	0	0	0	0	0	0	0	0	0	0	0	0	0	0	0	0	0	0	0	0	0	0
SH4_SKIN	0	0	1	0	0	0	0	0	0	0	0	0	0	0	0	0	0	0	0	0	0	0	0	0	0	0	0	0	0	0	0	0	0	0	0	0	0	0	0	0	0	0	0	0	0	0	0	0	0
TYKNU_OVARY	0	0	0	0	0	0	0	0	0	0	0	0	0	0	0	0	0	0	0	0	1	0	0	0	0	0	0	0	0	0	0	0	0	0	0	0	0	0	0	0	0	0	0	0	0	0	0	0	0
RAJI_HAEMATOPOIETIC_AND_LYMPHOID_TISSUE	0	1	0	0	0	0	0	0	0	0	0	0	0	0	0	1	0	0	1	0	0	0	0	0	0	0	0	0	0	0	0	0	0	0	0	0	0	0	0	0	0	0	0	0	0	0	0	0	0
ONS76_CENTRAL_NERVOUS_SYSTEM	0	0	0	0	0	0	0	0	0	0	0	0	0	0	0	0	0	0	0	0	0	0	0	0	0	0	0	0	0	0	0	0	0	0	0	0	0	0	0	0	0	0	0	0	0	0	0	0	0
HT1376_URINARY_TRACT	0	0	0	0	0	0	0	0	0	0	0	0	0	0	0	0	0	0	0	0	0	0	0	0	0	0	0	0	0	0	0	0	0	0	0	0	0	0	0	0	0	0	0	0	0	0	0	0	0
H1581_LUNG	0	1	0	0	0	0	0	0	0	0	0	0	0	0	0	0	0	0	0	0	0	0	0	0	0	0	0	0	0	0	0	0	0	0	0	0	0	0	0	0	0	0	0	0	0	0	0	0	0
G402_SOFT_TISSUE	0	0	0	0	0	0	0	0	0	0	0	0	0	0	0	0	0	0	0	0	0	0	0	0	0	0	0	0	0	0	0	0	0	0	0	0	0	0	0	0	0	0	0	0	0	0	0	0	0
SCC4_UPPER_AERODIGESTIVE_TRACT	0	0	0	0	1	0	0	0	0	0	0	0	0	0	0	0	0	0	0	0	0	0	0	0	0	0	0	0	0	0	0	0	0	0	0	0	0	0	0	0	0	0	0	0	0	0	0	0	0
SKMM2_HAEMATOPOIETIC_AND_LYMPHOID_TISSUE	0	1	0	0	0	0	0	0	0	0	0	0	0	0	0	0	0	0	0	0	0	0	0	0	0	0	0	0	0	0	0	0	0	0	0	0	0	0	0	0	0	0	0	0	0	0	0	0	0
RH41_SOFT_TISSUE	1	0	0	0	0	0	0	0	0	0	0	0	0	0	0	0	0	0	0	0	0	0	0	0	0	0	0	0	0	0	0	0	0	0	0	0	0	1	0	0	0	0	0	0	0	0	0	0	0
JVM2_HAEMATOPOIETIC_AND_LYMPHOID_TISSUE	0	0	0	0	0	0	0	0	0	0	0	0	0	0	0	0	0	0	0	0	0	0	0	0	0	0	0	0	0	0	0	0	0	0	0	0	0	0	0	0	0	0	0	0	0	0	0	0	0
H2122_LUNG	0	1	0	0	0	0	0	0	0	0	0	0	0	0	0	0	0	0	0	0	0	0	0	0	0	0	0	0	0	0	0	0	0	0	0	0	0	0	0	0	0	0	0	0	0	0	0	0	0
22RV1_PROSTATE	0	0	0	0	0	0	0	0	0	0	0	0	0	0	0	0	0	0	0	0	0	0	0	0	0	0	0	0	0	0	0	0	0	0	0	0	0	0	0	0	0	0	0	0	1	0	0	0	0
CAKI1_KIDNEY	0	0	0	0	0	0	0	0	0	0	0	0	0	0	0	0	0	0	0	0	0	0	0	0	0	0	0	0	0	0	0	0	0	0	0	0	0	0	0	0	0	0	0	0	0	0	0	0	0
SNU175_LARGE_INTESTINE	0	0	0	0	0	0	0	0	0	0	0	0	0	0	0	0	0	0	0	0	0	0	0	0	0	1	0	0	0	0	0	0	0	0	0	0	0	0	0	0	0	0	0	0	1	0	0	0	0
H1703_LUNG	0	0	0	0	0	0	0	0	0	0	0	0	0	0	0	0	0	0	0	0	0	0	0	0	0	0	0	0	0	0	0	0	0	0	0	0	0	0	0	0	0	0	0	0	0	0	0	0	0
RERFLCSQ1_LUNG	0	0	0	0	0	0	0	0	0	0	0	0	0	0	0	0	0	0	0	0	0	0	0	0	0	0	0	0	0	0	0	0	0	0	0	0	0	0	0	0	0	0	0	0	0	0	0	0	0
H661_LUNG	0	0	0	0	0	0	1	0	0	0	0	0	0	0	0	0	0	0	0	0	0	0	0	0	0	0	0	0	1	0	0	0	0	0	0	0	0	0	0	0	0	1	0	0	0	0	0	0	0
PC3_PROSTATE	0	1	0	0	0	1	0	0	0	0	0	0	0	0	0	0	0	0	0	0	0	0	0	0	0	0	0	0	0	0	0	0	0	0	0	0	0	0	0	0	0	0	0	0	0	0	0	0	0
CORL311_LUNG	0	1	0	0	0	0	0	0	0	0	0	0	0	0	0	0	0	0	1	0	0	0	0	0	0	0	0	0	0	0	0	0	0	0	0	0	0	0	0	0	0	0	0	0	0	0	0	0	0
SW837_LARGE_INTESTINE	0	0	0	0	0	0	0	0	0	0	0	0	0	0	0	0	0	0	0	0	0	0	0	0	0	0	0	0	0	0	0	0	0	0	0	0	0	0	0	0	0	0	0	0	0	0	0	0	0
JHH1_LIVER	0	0	0	0	0	0	0	0	0	0	0	0	0	1	0	0	0	0	0	0	0	0	0	0	0	0	0	0	0	0	0	0	0	0	0	0	0	0	0	1	0	0	0	0	0	0	0	0	0
IGR37_SKIN	0	0	0	0	0	0	0	0	0	0	0	0	0	0	0	0	0	0	0	0	0	0	0	0	0	0	0	0	0	0	0	0	0	0	0	0	0	0	0	0	0	0	0	0	0	0	0	0	0
H1648_LUNG	1	0	0	0	0	0	0	0	0	0	0	0	0	0	0	0	0	0	0	0	0	0	0	0	0	0	0	0	0	0	0	0	0	0	0	0	0	0	0	0	0	0	0	0	0	0	0	0	0
UACC812_BREAST	0	0	0	0	0	0	0	0	0	0	0	0	0	0	0	0	1	0	0	0	0	0	0	0	0	0	0	0	0	0	0	0	0	0	0	0	0	0	0	0	0	0	0	0	0	0	0	0	0
BT483_BREAST	0	0	0	0	0	0	0	0	0	0	0	0	0	0	0	0	0	0	0	0	0	0	0	0	0	0	0	0	0	0	0	0	0	0	0	0	0	0	0	0	0	0	0	0	0	0	0	0	0
SW1783_CENTRAL_NERVOUS_SYSTEM	0	0	0	0	0	0	0	0	0	0	0	0	0	0	0	0	0	0	0	0	0	0	0	0	0	1	0	0	0	0	0	0	0	0	0	0	0	0	0	0	0	0	0	0	0	0	0	0	0
SBC5_LUNG	0	0	0	0	0	0	0	0	0	0	0	0	0	0	0	1	0	0	0	0	0	0	0	0	0	0	0	0	0	0	0	0	0	0	0	0	0	0	0	0	0	0	0	0	0	0	0	0	0
G401_SOFT_TISSUE	0	0	0	0	0	0	0	0	0	0	0	0	0	0	0	0	0	0	0	0	0	0	0	0	0	0	0	0	0	0	0	0	0	0	0	0	0	0	0	0	0	0	0	0	0	0	0	0	0
MEWO_SKIN	0	0	0	1	1	0	0	0	0	1	0	0	0	0	0	1	0	0	0	0	0	0	0	0	1	0	0	0	0	0	0	0	0	0	0	0	0	0	0	0	0	0	0	0	0	0	0	0	0
WSUDLCL2_HAEMATOPOIETIC_AND_LYMPHOID_TISSUE	0	0	0	0	0	0	0	0	0	0	0	0	0	0	0	0	0	0	0	0	0	0	0	0	0	0	0	0	0	0	0	0	0	0	0	0	0	0	0	0	0	0	0	0	0	0	0	0	0
SNU16_STOMACH	0	1	0	0	0	0	0	0	0	0	0	0	0	0	0	0	0	0	0	0	0	0	0	0	0	0	0	0	0	0	0	0	0	0	0	0	0	0	0	0	0	0	0	0	0	0	0	0	0
H1792_LUNG	0	1	0	0	0	0	0	0	0	0	0	1	0	0	0	0	0	0	0	0	0	0	0	0	0	0	0	0	0	0	0	0	0	0	0	0	0	0	0	0	0	0	0	0	0	0	0	0	0
786O_KIDNEY	0	0	0	0	0	0	0	0	0	0	0	0	0	0	0	0	0	0	0	0	0	0	0	0	0	0	0	0	0	1	0	0	0	0	0	0	0	0	0	0	0	0	0	0	0	0	0	0	0
MHHCALL2_HAEMATOPOIETIC_AND_LYMPHOID_TISSUE	0	0	0	0	0	0	0	0	0	0	0	0	0	0	0	0	0	0	0	0	0	0	0	0	0	0	0	0	0	0	0	0	0	0	0	0	0	0	0	0	0	0	0	0	0	0	0	0	0
GCT_SOFT_TISSUE	0	0	0	0	0	1	0	0	0	0	0	0	0	0	0	0	0	0	0	0	0	0	0	0	0	0	0	0	0	0	0	0	0	0	0	0	0	0	0	0	0	0	0	0	0	0	0	0	0
H1048_LUNG	0	0	0	0	0	0	0	0	0	0	0	0	0	0	0	0	0	0	0	0	0	0	0	0	0	0	0	0	0	0	0	0	0	0	0	0	0	0	0	0	0	0	0	0	0	0	0	0	0
L428_HAEMATOPOIETIC_AND_LYMPHOID_TISSUE	0	1	0	1	0	0	0	0	0	0	0	0	0	0	0	0	0	0	0	0	0	0	0	0	0	0	0	0	0	0	0	0	0	0	0	0	1	0	0	0	0	0	0	0	0	0	0	0	0
COLO684_ENDOMETRIUM	0	0	0	0	0	0	0	0	0	0	0	0	0	0	0	0	0	0	0	0	0	0	0	0	0	0	0	0	0	1	0	0	0	0	0	0	0	0	0	0	0	0	0	0	0	0	0	0	0
JHOS4_OVARY	0	0	0	0	0	0	0	0	0	0	0	0	0	0	0	0	0	0	0	0	0	0	0	0	0	0	0	0	0	0	0	0	0	0	0	0	0	0	0	0	0	0	0	0	0	0	0	0	0
H441_LUNG	0	1	0	0	1	0	0	0	0	0	0	0	0	0	0	0	0	0	0	1	0	0	0	0	0	0	0	0	0	0	0	0	0	0	0	0	0	0	0	0	0	0	0	0	0	0	0	0	0
DKMG_CENTRAL_NERVOUS_SYSTEM	0	0	0	0	0	0	0	0	0	0	0	0	0	0	0	0	0	0	0	0	0	0	0	0	0	0	0	0	0	0	0	0	0	0	0	0	0	0	0	0	0	0	0	0	0	0	0	0	0
H1395_LUNG	0	1	0	0	0	0	0	0	0	0	0	0	0	0	0	0	0	0	0	0	1	0	0	0	0	0	0	0	0	0	0	0	0	0	1	0	0	0	0	0	0	0	0	0	0	0	0	0	0
H2347_LUNG	0	0	0	0	0	0	0	0	0	0	0	0	0	0	0	0	0	0	0	0	0	0	0	0	0	0	0	0	0	0	0	0	0	0	0	0	0	0	0	0	0	0	0	0	0	0	0	0	0
BHY_UPPER_AERODIGESTIVE_TRACT	0	0	0	0	1	0	0	0	0	0	0	0	0	0	0	0	0	0	1	0	0	0	0	0	0	0	0	0	0	1	0	0	0	0	0	0	0	0	0	0	0	0	0	0	0	0	0	0	0
CORL23_LUNG	0	1	0	0	0	0	0	0	0	0	0	0	0	0	0	0	0	0	1	0	0	0	0	0	0	0	0	0	0	0	0	0	0	0	0	0	0	0	0	0	0	0	0	0	0	0	0	0	0
SNU398_LIVER	0	0	0	0	0	0	0	0	0	0	0	0	0	0	0	0	0	0	0	0	0	0	0	0	0	0	0	0	0	0	0	0	0	0	0	0	0	0	0	0	0	0	0	0	0	0	0	0	0
HCC15_LUNG	0	0	0	0	0	0	0	0	0	0	0	0	0	0	0	0	0	0	0	0	0	0	0	0	0	0	0	0	0	0	0	0	0	0	0	0	0	0	0	0	0	0	0	0	0	0	0	0	0
LOUNH91_LUNG	0	0	0	0	0	0	0	0	0	0	0	0	0	0	0	0	0	0	0	0	0	0	0	0	0	0	0	0	0	0	0	0	0	0	0	0	0	0	0	0	0	0	0	0	0	0	0	0	0
HCC1500_BREAST	1	1	0	0	1	0	0	0	0	0	0	0	0	0	0	0	0	0	0	0	0	0	0	0	0	0	0	0	0	0	0	0	0	0	0	0	0	0	0	0	0	0	0	0	0	0	0	0	0
SW1417_LARGE_INTESTINE	0	0	0	0	0	0	0	0	0	0	0	0	0	0	0	0	0	0	0	0	0	0	0	0	0	0	0	1	1	0	0	0	0	0	0	0	0	0	0	0	0	0	0	0	0	0	0	0	0
HL60_HAEMATOPOIETIC_AND_LYMPHOID_TISSUE	0	1	0	0	0	0	0	0	0	0	0	0	0	0	0	0	0	0	0	0	0	0	0	0	0	0	0	0	0	0	0	0	0	0	0	0	0	1	0	0	0	0	0	0	0	0	0	0	0
SW948_LARGE_INTESTINE	0	0	0	0	0	0	0	0	0	0	0	0	0	0	0	0	0	0	0	0	0	0	0	0	0	0	0	0	0	0	0	0	0	0	0	0	0	0	0	0	0	0	0	0	0	0	0	0	0
SW900_LUNG	0	0	0	0	0	0	0	0	0	0	0	0	0	0	0	0	0	0	0	0	0	0	0	0	0	0	0	0	0	1	0	0	0	0	1	0	0	0	0	0	0	0	0	0	0	0	0	0	0
P12ICHIKAWA_HAEMATOPOIETIC_AND_LYMPHOID_TISSUE	0	0	0	0	0	0	0	0	0	0	0	0	0	0	0	0	0	0	1	0	0	0	0	0	0	0	0	0	0	0	0	0	0	0	0	0	0	0	0	0	0	0	0	0	0	0	0	0	0
JHH6_LIVER	0	0	0	0	0	0	0	0	0	0	0	0	0	0	0	0	0	0	0	0	0	0	0	0	0	0	0	0	0	0	0	0	0	0	0	0	0	0	0	0	0	0	0	0	0	0	0	0	0
SKNDZ_AUTONOMIC_GANGLIA	0	0	0	0	0	0	0	0	0	0	0	0	0	0	0	0	0	0	0	0	0	0	0	0	0	0	0	0	0	0	0	0	0	0	1	0	0	0	0	0	0	0	0	0	0	0	0	1	0
CALU6_LUNG	0	0	0	0	0	0	0	0	0	0	0	0	0	0	0	0	0	0	0	0	0	0	0	0	0	0	0	0	0	0	0	0	0	0	0	0	0	0	0	0	0	0	0	0	0	0	0	0	0
SNUC1_LARGE_INTESTINE	1	0	0	0	0	0	0	0	0	0	0	0	0	0	0	0	0	0	0	0	0	0	0	0	0	0	0	0	0	0	0	0	0	0	0	0	0	0	0	0	0	0	0	0	0	0	0	0	0
MEG01_HAEMATOPOIETIC_AND_LYMPHOID_TISSUE	0	1	0	0	0	0	0	0	0	0	0	0	0	0	0	0	0	0	0	0	0	0	0	0	0	0	0	0	0	0	0	0	0	0	0	0	0	0	0	0	0	0	0	0	0	0	0	0	0
SKLU1_LUNG	0	0	0	0	0	0	1	0	0	0	0	0	1	0	0	0	0	0	0	0	0	0	0	0	0	0	0	0	0	0	0	0	0	0	0	0	0	0	0	0	0	0	0	0	0	0	0	0	0
NUGC3_STOMACH	0	0	0	0	1	0	0	0	0	0	0	0	0	0	0	0	0	0	0	0	0	0	0	0	0	0	0	0	0	0	0	0	0	0	0	0	0	0	0	0	0	0	0	0	0	0	0	0	0
KYSE150_OESOPHAGUS	0	0	0	0	0	0	0	0	0	0	0	0	0	0	0	0	0	0	0	0	0	0	0	0	0	0	0	0	0	1	0	0	0	0	0	0	0	0	0	0	0	0	0	0	0	0	0	0	0
UACC257_SKIN	0	0	0	0	0	0	0	0	0	0	0	0	0	0	0	0	0	0	0	0	0	0	0	0	0	0	0	0	0	0	0	0	0	0	0	0	0	0	0	0	0	1	0	0	0	0	0	0	0
LN229_CENTRAL_NERVOUS_SYSTEM	0	0	0	0	0	0	0	0	0	0	0	0	0	0	0	0	0	0	0	0	1	0	0	0	0	0	0	0	0	0	0	0	0	0	0	0	0	0	0	0	0	0	0	0	0	0	0	0	0
KU1919_URINARY_TRACT	1	0	0	0	1	0	0	0	0	0	0	0	1	0	0	0	0	0	0	0	0	0	0	0	0	0	0	0	0	0	0	0	0	0	0	0	0	0	0	0	0	0	0	0	0	0	0	0	0
MFE319_ENDOMETRIUM	0	0	0	0	0	0	0	0	0	0	0	0	0	0	0	0	1	0	0	0	1	0	0	0	0	0	0	0	0	0	0	0	0	0	0	0	0	0	0	0	0	0	0	0	0	0	1	0	0
LU65_LUNG	0	1	0	0	0	0	0	0	0	0	1	0	0	0	0	0	0	0	0	0	0	0	0	0	0	0	0	0	0	1	0	0	0	0	0	0	0	0	0	0	0	0	0	0	0	0	0	0	0
KP2_PANCREAS	0	0	0	0	0	0	0	0	0	0	0	0	0	0	0	0	0	0	0	0	0	0	0	0	0	0	0	0	0	0	0	0	0	0	0	0	0	0	0	0	0	0	0	0	0	0	0	0	0
H1693_LUNG	0	0	0	0	0	0	0	0	0	0	0	0	0	0	0	0	0	0	0	0	0	0	0	0	0	1	0	0	0	0	0	0	0	0	0	0	0	1	0	0	1	0	0	0	0	0	1	0	0
ECC12_STOMACH	1	1	0	0	0	0	0	0	0	1	0	0	0	0	0	0	0	0	1	0	0	0	0	0	0	0	0	0	0	0	0	0	0	0	0	0	0	0	0	0	0	0	0	0	0	0	0	0	0
769P_KIDNEY	0	1	0	0	0	1	0	0	0	0	0	0	0	0	0	0	0	0	0	0	0	0	0	0	0	0	0	0	0	0	1	0	0	0	0	0	0	0	0	0	0	0	0	0	0	0	0	0	0
KMH2_HAEMATOPOIETIC_AND_LYMPHOID_TISSUE	0	0	0	0	0	0	0	0	0	0	0	0	0	0	0	0	0	0	0	0	0	0	0	0	0	0	0	0	0	1	0	0	0	1	0	0	0	0	0	0	0	0	0	0	0	0	0	0	0
CAL33_UPPER_AERODIGESTIVE_TRACT	0	0	0	0	0	0	0	0	0	0	0	0	0	0	0	0	0	0	0	0	0	0	0	0	0	0	0	0	0	1	0	0	0	0	0	0	0	0	0	0	0	0	0	0	0	0	0	0	0
MDAMB415_BREAST	0	0	0	0	1	0	1	0	0	0	0	0	0	0	0	0	0	0	0	0	0	0	0	0	0	0	0	0	0	0	0	0	0	0	0	0	0	0	0	0	0	0	0	0	0	0	0	0	0
WM115_SKIN	0	0	0	0	0	0	0	0	0	0	0	0	0	0	0	0	0	0	0	0	0	0	0	0	0	0	0	0	0	0	0	0	0	0	0	0	0	0	0	0	0	0	0	0	0	0	0	0	0
PF382_HAEMATOPOIETIC_AND_LYMPHOID_TISSUE	0	0	0	0	0	0	0	0	0	0	0	0	0	0	0	0	0	0	0	0	0	0	0	0	0	0	0	1	1	0	0	0	0	0	0	0	0	0	0	0	0	0	0	0	0	0	0	0	0
SKHEP1_LIVER	0	0	0	0	0	0	0	0	0	0	0	0	0	0	0	0	0	0	0	0	0	0	0	0	0	0	0	0	0	0	0	0	0	0	0	0	0	0	0	0	0	0	0	0	0	0	0	0	0
SUDHL1_HAEMATOPOIETIC_AND_LYMPHOID_TISSUE	1	0	0	0	0	0	0	0	0	0	0	0	0	0	0	0	0	0	0	0	0	0	0	0	0	0	0	0	0	0	0	0	0	0	0	0	0	0	0	0	0	0	0	0	0	0	0	0	0
A101D_SKIN	0	0	0	0	0	0	0	0	0	0	0	0	0	0	0	0	0	0	0	0	0	0	0	0	0	0	0	0	0	0	0	0	0	0	0	0	0	0	0	0	0	0	0	0	0	0	0	0	0
SUDHL10_HAEMATOPOIETIC_AND_LYMPHOID_TISSUE	0	0	0	0	0	0	0	0	0	0	0	0	0	0	0	0	0	0	0	0	0	0	0	0	0	0	0	0	0	0	0	0	0	0	0	0	0	0	0	0	0	0	0	0	0	0	0	0	0
HSC4_UPPER_AERODIGESTIVE_TRACT	0	0	0	0	1	0	0	0	0	0	0	0	0	0	0	0	0	0	0	0	0	0	0	0	0	0	0	0	0	0	0	0	0	0	0	0	0	0	0	0	0	0	0	0	0	0	0	0	0
HCC33_LUNG	0	0	0	0	0	0	0	0	0	0	0	0	0	0	0	0	0	0	0	0	0	0	0	0	0	0	0	0	0	0	0	0	0	0	0	0	0	0	0	0	0	0	0	0	0	0	0	0	0
QGP1_PANCREAS	0	0	0	0	0	0	0	0	0	0	0	0	0	0	0	0	0	0	0	0	0	0	0	0	0	0	0	0	0	0	0	0	0	0	0	0	0	0	0	0	0	0	0	0	0	0	0	0	0
RL_HAEMATOPOIETIC_AND_LYMPHOID_TISSUE	0	1	0	0	0	0	0	0	0	0	0	0	0	0	0	1	0	0	0	0	0	0	0	0	0	0	0	0	0	0	0	0	0	0	0	0	0	0	0	0	0	0	0	0	0	0	0	0	0
SNU475_LIVER	1	0	0	0	1	0	0	0	0	0	0	0	0	0	0	0	0	0	0	0	0	0	0	0	0	0	0	0	0	0	0	0	0	0	0	0	0	0	0	0	0	0	0	0	0	0	0	0	0
SUPT1_HAEMATOPOIETIC_AND_LYMPHOID_TISSUE	0	1	0	0	0	0	0	0	0	0	0	0	0	0	0	0	0	0	0	0	0	0	0	0	0	0	0	0	0	0	0	0	0	0	1	0	0	0	1	0	0	0	0	0	0	0	0	0	0
DND41_HAEMATOPOIETIC_AND_LYMPHOID_TISSUE	0	0	0	0	0	0	0	0	0	0	0	0	1	0	0	0	0	0	0	0	0	0	0	0	0	0	0	0	0	0	0	0	0	0	0	0	0	0	0	0	0	0	0	0	0	0	0	0	0
RCHACV_HAEMATOPOIETIC_AND_LYMPHOID_TISSUE	0	0	0	0	0	0	0	0	0	0	0	0	0	0	0	0	0	0	0	0	0	0	0	0	0	0	0	0	0	0	0	0	0	0	0	0	0	0	0	0	0	0	0	0	0	0	0	0	0
AGS_STOMACH	0	0	0	0	0	0	0	0	0	0	0	0	0	0	0	0	0	0	0	0	0	0	0	0	0	0	0	0	0	0	0	0	0	0	0	0	0	0	0	0	0	0	0	0	0	0	0	0	0
A4FUK_HAEMATOPOIETIC_AND_LYMPHOID_TISSUE	0	0	0	0	0	0	0	0	0	0	0	0	0	0	0	0	0	0	0	0	0	0	0	0	0	0	0	0	0	0	0	0	0	0	0	0	0	0	0	0	0	0	0	0	0	0	0	0	0
OE21_OESOPHAGUS	0	0	0	0	1	0	0	0	0	0	0	0	0	0	0	0	0	0	0	0	0	0	0	0	0	0	0	0	0	0	0	0	0	0	0	0	0	0	0	0	0	0	0	0	0	0	0	0	0
U87MG_CENTRAL_NERVOUS_SYSTEM	0	0	0	0	0	0	0	0	0	0	0	0	0	0	0	0	0	0	0	0	0	0	0	0	0	0	0	0	0	0	0	0	0	0	0	0	0	0	0	0	0	0	0	0	0	0	0	0	0
CORL88_LUNG	0	0	0	0	0	0	0	0	0	0	0	0	0	0	0	1	0	0	0	0	0	0	0	0	0	0	0	0	0	0	0	0	0	0	0	0	0	0	0	0	0	0	0	0	0	0	0	0	0
BHT101_THYROID	0	1	0	0	0	0	0	0	0	0	0	0	0	0	0	0	0	0	0	0	0	0	0	0	0	0	0	0	0	0	0	0	0	0	0	0	0	0	0	0	0	0	0	0	0	0	0	0	0
RVH421_SKIN	0	0	0	0	0	0	0	0	0	0	0	0	0	0	0	0	0	0	0	0	0	0	0	0	0	0	0	0	0	0	0	0	0	0	0	0	0	0	0	0	0	0	0	0	0	0	0	0	0
H2141_LUNG	0	0	0	0	0	0	0	0	0	0	0	0	0	0	0	0	0	0	0	0	0	0	0	0	0	0	0	0	0	1	0	0	0	0	0	0	0	1	0	0	0	0	0	0	0	0	0	0	0
HN_UPPER_AERODIGESTIVE_TRACT	0	0	0	0	0	0	0	0	0	0	0	0	0	0	0	0	0	0	0	0	0	0	0	0	0	0	0	0	0	0	0	0	0	0	0	0	0	0	0	0	0	0	0	0	0	0	0	0	0
CAPAN1_PANCREAS	0	1	0	0	0	0	0	0	0	0	0	0	0	0	0	0	0	0	0	0	0	0	0	0	0	0	0	1	1	0	0	0	0	0	0	0	0	0	0	0	0	0	0	0	0	0	0	0	0
SW620_LARGE_INTESTINE	0	1	0	0	0	0	0	0	0	0	0	0	0	0	0	0	0	0	1	0	0	0	0	0	0	0	0	0	0	0	0	0	0	0	0	0	0	0	0	0	0	0	0	0	0	0	0	0	0
SKMEL28_SKIN	0	0	0	0	0	0	0	0	0	0	0	0	0	0	0	0	0	0	0	0	0	0	0	0	0	0	0	0	0	0	0	0	0	0	0	0	0	0	0	0	0	0	0	0	0	0	0	0	0
H2170_LUNG	0	1	0	0	0	0	0	0	0	0	0	0	0	0	0	0	0	0	0	0	0	0	0	0	0	0	0	0	0	0	0	0	0	0	0	0	0	0	0	0	0	0	0	0	0	0	0	0	0
H2126_LUNG	0	0	0	0	0	0	0	0	0	0	0	0	0	0	0	0	0	0	0	0	0	0	0	0	1	0	0	0	0	0	0	0	0	0	0	0	0	0	0	0	0	0	0	0	0	0	0	0	0
K562_HAEMATOPOIETIC_AND_LYMPHOID_TISSUE	0	0	0	0	0	0	0	0	0	0	0	0	0	0	0	0	0	0	0	0	0	0	0	0	0	0	0	0	0	0	0	0	0	0	0	0	0	0	0	0	0	0	0	0	0	0	0	0	0
FTC133_THYROID	0	0	0	0	0	0	0	0	0	0	0	0	0	0	0	0	0	0	0	0	0	0	0	0	0	0	0	0	0	0	0	0	0	0	0	0	0	0	0	0	0	0	0	0	0	0	0	0	0
OCIAML5_HAEMATOPOIETIC_AND_LYMPHOID_TISSUE	0	0	0	0	0	0	0	0	0	0	0	0	0	0	0	0	0	0	0	0	0	0	0	0	0	0	0	0	0	0	0	0	0	0	0	0	0	0	0	0	0	0	0	0	0	0	0	0	0
EN_ENDOMETRIUM	0	0	0	1	0	0	0	0	0	0	0	0	1	0	0	0	0	0	0	0	0	0	0	0	0	0	0	0	0	1	1	0	0	0	0	0	0	0	0	0	0	0	0	0	0	0	0	1	0
MHHCALL4_HAEMATOPOIETIC_AND_LYMPHOID_TISSUE	0	0	0	0	0	0	0	0	0	0	0	0	0	0	1	0	0	0	0	0	0	0	0	0	0	0	0	0	0	0	0	0	0	0	0	0	0	0	0	0	0	0	0	0	0	0	0	0	0
CAL29_URINARY_TRACT	1	0	1	0	1	0	0	0	0	0	0	0	0	0	0	0	0	0	0	0	0	0	0	0	0	0	0	0	0	0	0	0	0	0	0	0	0	0	0	0	0	0	0	0	0	0	0	0	0
SUDHL4_HAEMATOPOIETIC_AND_LYMPHOID_TISSUE	0	1	0	0	0	0	0	0	0	0	0	0	0	0	0	0	0	0	0	0	0	0	0	1	0	0	0	0	0	0	0	0	0	0	0	0	0	0	0	0	0	0	0	0	0	0	0	0	0
42MGBA_CENTRAL_NERVOUS_SYSTEM	0	0	0	0	0	0	0	0	0	0	0	0	0	0	0	0	0	0	0	0	0	0	0	0	0	0	0	0	0	0	0	0	0	0	0	0	0	0	0	0	0	0	0	0	0	0	0	0	0
RKN_SOFT_TISSUE	1	0	0	0	0	0	0	0	0	0	0	0	0	0	0	0	0	0	0	0	0	0	0	0	0	0	0	0	0	0	0	0	0	0	0	0	0	0	0	0	0	0	0	0	0	0	0	0	0
SUDHL6_HAEMATOPOIETIC_AND_LYMPHOID_TISSUE	0	0	0	0	0	0	0	0	0	0	0	0	0	0	0	0	0	0	0	0	0	0	0	0	0	0	0	0	0	0	0	0	0	0	0	0	0	0	0	0	0	0	0	0	0	0	0	0	0
DEL_HAEMATOPOIETIC_AND_LYMPHOID_TISSUE	0	0	0	0	0	0	0	0	0	0	0	0	0	0	0	0	0	0	0	0	0	0	0	0	0	0	0	0	0	0	0	0	0	0	0	0	0	0	0	0	0	0	0	0	0	0	0	0	0
SW1573_LUNG	0	0	0	0	0	0	0	0	0	0	0	0	0	0	0	0	0	0	0	0	0	0	0	0	0	0	0	0	0	0	0	0	0	0	0	0	0	0	0	0	0	0	0	0	0	0	0	0	0
COLO680N_OESOPHAGUS	0	0	0	0	1	0	0	0	0	0	0	0	0	0	0	0	0	0	0	0	0	1	0	0	0	0	0	0	0	0	0	0	0	0	0	0	0	0	0	0	0	0	0	0	0	0	0	0	0
KO52_HAEMATOPOIETIC_AND_LYMPHOID_TISSUE	0	0	0	0	0	0	0	0	0	0	1	0	0	0	0	0	0	0	0	0	0	0	0	0	0	0	0	0	0	0	0	0	0	0	0	0	0	0	0	0	0	0	0	0	0	0	0	0	0
A498_KIDNEY	0	0	0	0	0	0	0	0	0	0	0	0	0	0	0	0	0	0	0	0	0	0	0	0	0	0	0	0	0	0	0	0	0	0	0	0	0	0	0	0	0	0	0	0	0	0	0	0	0
J82_URINARY_TRACT	0	0	0	0	0	0	0	0	0	0	0	0	0	0	0	0	0	0	0	0	0	0	0	0	0	0	0	0	0	0	0	0	0	0	1	0	0	0	0	0	0	0	0	0	0	0	0	0	0
T84_LARGE_INTESTINE	0	0	0	0	0	0	0	0	0	0	0	0	0	0	0	0	0	0	0	0	0	0	0	0	0	0	0	0	0	0	0	0	0	0	0	0	0	0	1	0	0	0	0	0	0	0	0	0	0
HUCCT1_BILIARY_TRACT	0	0	0	0	0	0	0	0	0	0	0	0	0	0	0	0	0	0	0	0	0	0	0	0	0	0	0	0	0	0	0	0	0	0	0	0	0	0	0	0	0	0	0	0	0	0	0	0	0
KYSE520_OESOPHAGUS	0	0	0	0	0	0	0	0	0	0	0	0	0	0	0	0	0	0	1	0	0	0	0	0	0	0	0	0	0	0	0	0	0	0	0	0	0	0	0	0	0	0	0	0	0	0	0	0	0
SNUC5_LARGE_INTESTINE	0	0	0	0	0	0	0	0	0	0	0	0	0	0	0	0	1	0	0	0	0	0	0	0	0	0	0	0	1	0	0	0	0	0	0	0	0	0	0	0	0	0	0	0	0	0	0	0	0
SHP77_LUNG	0	0	0	0	0	0	0	0	0	0	0	0	0	0	0	0	0	0	0	0	0	0	0	0	0	0	0	0	0	0	0	0	0	0	0	0	0	0	0	0	0	0	0	0	0	0	0	0	0
A3KAW_HAEMATOPOIETIC_AND_LYMPHOID_TISSUE	0	0	0	0	0	0	0	0	0	0	0	0	0	0	0	0	0	0	0	0	0	0	0	0	0	0	0	0	0	0	0	0	0	0	0	0	0	0	0	0	0	0	0	0	1	0	0	0	0
H1573_LUNG	0	0	0	0	1	0	0	0	0	0	0	0	0	0	0	0	0	0	0	0	0	0	0	0	0	0	0	0	0	0	0	0	0	0	0	0	0	0	0	0	0	0	0	0	0	0	0	0	0
RCM1_LARGE_INTESTINE	0	0	0	0	0	0	0	0	0	0	0	0	0	0	0	0	0	0	0	0	0	0	0	0	0	0	0	0	0	0	0	0	0	0	0	0	0	0	0	0	0	0	0	0	0	0	0	0	0
BFTC909_KIDNEY	0	0	0	0	0	0	1	0	0	0	0	0	0	0	0	0	0	0	0	0	0	0	0	0	0	0	0	0	0	0	0	0	0	0	0	0	0	0	0	0	0	0	1	0	0	0	0	0	0
CAL27_UPPER_AERODIGESTIVE_TRACT	0	0	0	0	0	0	0	0	0	0	0	0	0	0	0	0	0	0	0	0	0	0	0	0	0	0	0	0	0	0	0	0	0	0	0	0	0	0	0	0	0	0	0	0	0	0	0	0	0
A172_CENTRAL_NERVOUS_SYSTEM	0	0	0	0	0	0	0	0	0	0	0	0	0	0	0	0	0	0	0	0	0	0	0	0	0	0	0	0	0	0	0	0	0	0	0	0	0	0	0	0	0	0	0	0	0	0	0	0	0
697_HAEMATOPOIETIC_AND_LYMPHOID_TISSUE	0	1	0	0	0	0	0	0	0	0	0	0	0	0	0	0	0	0	0	0	0	0	0	0	0	0	0	1	1	0	0	0	0	0	0	0	0	0	0	0	0	0	0	0	0	0	0	0	0
SCC25_UPPER_AERODIGESTIVE_TRACT	0	0	0	0	1	0	0	1	0	0	0	0	0	0	0	0	0	0	0	0	0	0	0	0	0	0	0	0	0	1	0	0	0	0	0	0	0	0	0	0	0	0	0	0	0	0	0	0	0
SW1116_LARGE_INTESTINE	0	0	0	0	0	0	0	0	0	1	0	0	0	0	0	0	0	0	0	0	0	0	0	0	0	0	0	1	0	0	0	0	0	0	0	0	0	0	0	0	0	0	0	0	0	0	0	0	0
H1563_LUNG	0	0	0	0	0	0	0	0	0	0	0	0	0	0	0	0	0	0	0	0	0	0	0	0	0	0	0	0	0	0	0	0	0	0	0	0	0	0	0	0	0	0	0	0	0	0	0	0	0
CAPAN2_PANCREAS	0	0	0	0	0	0	0	0	0	0	0	0	0	0	0	0	0	0	0	0	0	0	0	0	0	0	0	0	0	0	0	0	0	0	0	0	0	0	0	0	0	0	0	0	0	0	0	0	0
CAOV4_OVARY	0	1	0	0	0	0	0	0	0	0	0	0	0	0	0	0	0	0	0	0	1	0	0	0	0	0	0	0	0	0	0	0	0	0	0	0	0	0	0	0	0	0	0	0	0	0	0	0	0
KASUMI1_HAEMATOPOIETIC_AND_LYMPHOID_TISSUE	0	0	0	0	0	0	0	0	0	0	0	0	0	0	0	0	0	0	0	0	0	0	0	0	0	0	0	0	0	0	0	0	0	0	0	0	0	0	0	0	0	0	0	0	0	0	0	0	0
MV411_HAEMATOPOIETIC_AND_LYMPHOID_TISSUE	0	0	0	0	0	0	0	0	0	0	0	0	0	0	0	0	0	0	0	0	0	0	0	0	0	0	0	0	0	0	0	0	0	0	0	0	0	0	0	0	0	0	0	0	0	0	0	0	0
MDST8_LARGE_INTESTINE	0	0	0	0	0	0	0	0	0	0	0	0	0	0	0	0	0	0	0	0	0	0	0	0	0	0	0	0	0	0	0	0	0	0	0	0	0	0	0	0	0	0	0	0	0	0	0	0	0
RPMI7951_SKIN	0	0	0	0	0	0	0	0	0	0	0	0	0	0	0	0	0	0	1	0	0	0	0	0	0	0	0	0	0	0	0	0	0	0	0	0	0	0	0	0	0	0	0	0	0	0	0	0	0
H526_LUNG	0	0	0	0	0	0	0	0	0	0	0	0	0	0	0	0	0	0	0	0	0	0	0	0	0	0	0	0	0	1	0	0	0	0	0	0	0	0	0	0	0	0	0	0	0	0	0	0	0
KATOIII_STOMACH	0	0	0	0	0	0	0	0	0	0	0	0	0	0	0	0	0	0	0	0	0	0	0	0	0	0	0	0	0	0	0	0	0	0	0	0	0	0	0	0	0	0	0	0	0	0	0	0	0
UACC62_SKIN	0	0	0	0	0	0	0	0	0	0	0	0	0	0	0	0	0	0	0	0	0	0	0	0	0	0	0	0	0	0	0	0	0	0	0	0	0	0	0	0	0	0	0	0	0	0	0	0	0
HCC1937_BREAST	0	0	0	0	0	0	0	0	1	0	0	0	0	0	0	0	0	0	0	0	0	0	0	0	0	0	0	0	1	0	0	0	0	0	0	0	0	0	0	0	0	0	0	0	0	0	0	0	0
LN18_CENTRAL_NERVOUS_SYSTEM	0	0	0	0	0	0	0	0	0	0	0	0	0	0	0	0	0	0	0	0	0	0	0	0	0	0	0	0	0	0	0	0	0	0	0	0	0	0	0	0	0	0	0	0	0	0	0	0	0
SF295_CENTRAL_NERVOUS_SYSTEM	0	0	0	0	0	0	0	0	0	0	0	0	0	0	0	0	0	0	0	0	0	0	0	0	0	0	0	0	0	0	0	0	0	0	0	0	0	0	0	0	0	0	0	0	0	0	0	0	0
CAL12T_LUNG	0	0	0	0	0	0	0	0	0	0	0	0	0	0	0	0	0	0	0	0	0	0	0	0	0	0	0	0	0	0	0	0	0	0	0	0	0	0	0	0	0	0	0	0	0	0	0	0	0
HUPT3_PANCREAS	0	1	0	1	0	0	0	0	0	0	0	0	0	0	0	0	0	0	0	0	0	0	0	0	0	0	0	0	0	0	0	0	0	0	0	0	0	0	0	0	0	0	0	0	0	0	0	0	0
SNU423_LIVER	0	0	0	0	0	0	0	0	0	0	0	0	0	0	0	0	0	0	0	0	0	0	0	0	0	0	0	0	0	0	0	0	0	0	0	0	0	0	0	0	0	0	0	0	0	0	0	0	0
LS411N_LARGE_INTESTINE	0	0	0	0	0	0	0	0	0	0	0	0	0	0	0	0	0	0	0	0	0	0	0	0	0	0	0	0	0	0	0	0	0	0	0	0	0	0	1	0	0	0	0	0	0	0	0	0	0
OSRC2_KIDNEY	0	0	0	0	0	0	0	0	0	0	0	0	0	0	0	0	0	0	0	0	0	0	0	0	0	0	0	0	0	0	0	0	0	0	0	0	0	0	0	0	0	0	0	0	0	0	0	0	0
LNCAPCLONEFGC_PROSTATE	0	0	0	0	0	0	0	0	0	0	0	0	0	0	0	0	0	0	0	0	0	0	0	0	0	0	0	0	1	0	0	0	0	0	0	0	0	0	1	0	0	0	0	0	1	0	0	1	0
SW48_LARGE_INTESTINE	0	0	0	0	0	0	0	0	0	0	0	0	0	0	0	0	0	0	0	0	0	0	0	0	0	0	0	0	0	0	0	0	0	0	0	0	0	0	0	1	0	0	0	0	0	0	1	0	0
GCIY_STOMACH	0	1	0	0	0	0	0	0	0	0	0	0	0	0	0	0	0	0	0	0	0	0	0	0	0	0	0	0	0	0	0	0	0	0	0	0	0	0	0	0	0	0	0	0	0	0	0	0	0
H1437_LUNG	0	1	0	0	1	0	0	0	0	0	0	0	0	0	0	0	0	0	0	0	0	0	0	0	0	0	0	0	0	0	0	0	0	0	0	0	0	0	0	0	0	0	0	0	0	0	0	0	0
HCT116_LARGE_INTESTINE	0	1	0	0	0	0	0	0	0	0	0	0	0	0	0	0	1	0	0	0	0	0	0	0	0	0	0	0	0	0	0	0	0	0	0	0	0	0	0	0	0	0	0	0	0	0	0	0	0
SW780_URINARY_TRACT	0	0	0	0	0	0	0	0	0	0	0	0	0	0	0	0	0	0	0	0	0	0	0	0	0	0	0	0	0	0	0	0	0	0	0	0	0	0	0	0	0	0	0	0	0	0	0	0	0
TE15_OESOPHAGUS	0	0	0	0	1	0	0	0	0	0	0	0	0	0	0	0	0	0	0	0	0	0	0	0	0	0	0	0	0	0	0	0	0	0	0	0	0	0	0	0	0	0	0	0	0	0	0	0	0
MONOMAC6_HAEMATOPOIETIC_AND_LYMPHOID_TISSUE	0	0	0	0	0	0	0	0	0	1	0	0	0	0	0	0	0	0	0	1	0	0	0	0	0	0	0	0	0	0	0	0	0	0	0	0	0	0	0	0	0	0	0	0	0	0	0	0	0
SNU81_LARGE_INTESTINE	0	0	1	0	0	0	0	0	0	0	0	1	1	0	0	0	0	0	0	0	0	0	0	0	0	0	0	0	0	0	0	0	0	0	0	0	0	0	0	0	0	0	0	0	0	0	0	0	0
HCC1419_BREAST	0	1	0	0	0	0	0	0	0	0	0	0	0	0	0	0	0	0	0	0	0	0	0	0	0	0	0	0	0	0	0	0	0	0	0	0	0	0	0	0	0	0	0	0	0	0	0	0	0
CA46_HAEMATOPOIETIC_AND_LYMPHOID_TISSUE	0	0	0	0	0	0	0	0	0	0	0	0	0	0	0	0	0	0	0	0	0	0	0	0	0	0	0	0	0	0	0	0	0	0	0	0	0	0	0	0	0	0	0	0	0	0	0	0	0
HCC1187_BREAST	0	0	0	0	0	0	1	0	0	0	0	0	0	0	0	0	0	0	0	0	0	0	0	0	0	0	0	0	0	0	0	0	0	0	0	0	0	0	0	0	0	0	0	0	0	0	0	0	0
639V_URINARY_TRACT	0	0	0	0	0	0	0	0	0	0	0	0	0	0	0	0	0	0	0	0	0	0	0	0	0	0	0	0	0	0	0	0	0	0	0	0	0	0	0	0	0	0	0	0	0	0	0	0	0
DAUDI_HAEMATOPOIETIC_AND_LYMPHOID_TISSUE	0	0	0	0	0	0	0	0	0	0	0	0	0	0	0	0	0	0	0	0	0	0	0	0	0	0	0	0	0	0	0	0	0	0	0	0	0	0	0	0	0	0	0	0	0	0	0	0	0
ST486_HAEMATOPOIETIC_AND_LYMPHOID_TISSUE	0	0	0	0	0	0	0	0	0	0	0	0	0	0	0	0	0	0	0	0	0	0	0	0	0	0	0	0	0	0	0	0	0	0	0	0	0	0	0	0	0	0	0	0	0	0	0	0	0
KS1_CENTRAL_NERVOUS_SYSTEM	0	1	0	0	0	0	0	0	0	0	0	0	0	0	0	0	0	0	0	0	0	0	0	0	0	0	0	0	0	0	0	0	0	0	0	0	0	0	0	0	0	0	0	0	0	0	0	0	0
IGROV1_OVARY	0	0	0	0	0	0	0	0	0	0	0	0	1	0	0	0	0	0	1	0	0	0	0	0	0	0	0	0	0	0	1	0	0	0	0	0	0	1	0	0	0	0	0	0	0	0	0	0	1
NOMO1_HAEMATOPOIETIC_AND_LYMPHOID_TISSUE	0	0	0	0	0	0	0	0	0	0	0	0	0	0	0	0	0	0	0	0	0	0	0	0	0	0	0	0	0	0	0	0	0	0	0	0	0	0	0	0	0	0	0	0	0	0	0	0	0
SNU387_LIVER	0	0	0	0	1	0	0	0	0	0	0	0	0	0	0	0	0	0	0	0	0	0	0	0	0	0	0	0	0	0	0	0	0	0	0	0	0	0	0	0	0	0	0	0	0	0	0	0	0
NUDUL1_HAEMATOPOIETIC_AND_LYMPHOID_TISSUE	0	1	0	0	0	0	0	0	0	1	0	0	0	0	0	0	0	0	0	0	0	0	0	0	0	0	0	0	0	0	0	0	0	0	0	0	0	0	0	0	0	0	0	0	0	0	0	0	0
H838_LUNG	1	0	0	0	1	0	0	0	0	0	0	0	0	0	0	0	0	0	0	0	0	0	0	0	0	0	0	0	0	0	0	0	0	0	0	0	0	0	0	0	0	0	0	0	0	0	0	0	0
SKNSH_AUTONOMIC_GANGLIA	0	0	0	0	0	0	0	0	0	0	0	0	0	0	0	0	0	0	0	0	0	0	0	0	0	0	0	0	0	0	1	0	0	0	0	0	0	0	0	0	0	0	0	0	0	0	0	0	0
H1623_LUNG	0	0	0	0	0	0	0	0	0	0	0	0	0	0	0	0	0	0	0	0	1	0	0	0	0	0	0	0	0	1	0	0	0	0	0	0	0	0	0	0	0	0	0	0	0	0	0	0	0
H1092_LUNG	0	0	0	0	0	0	0	0	0	0	0	0	0	0	0	0	0	0	0	0	0	0	0	0	0	0	0	0	0	0	0	0	0	0	0	0	0	0	0	0	0	0	0	0	0	0	0	0	0
HS683_CENTRAL_NERVOUS_SYSTEM	0	0	0	0	0	0	0	0	0	0	0	0	0	0	0	0	0	0	0	0	0	0	0	0	0	0	0	0	0	0	0	0	0	0	0	0	0	0	0	0	0	0	0	0	0	0	0	0	0
UACC893_BREAST	0	1	0	1	1	0	0	0	0	0	1	0	0	0	0	0	0	0	0	0	0	0	0	0	0	1	0	1	0	0	0	0	0	0	0	0	0	0	0	0	0	0	0	0	0	0	1	0	0
H209_LUNG	0	0	0	0	0	0	0	0	0	0	0	0	0	0	0	0	0	0	0	0	0	0	0	0	0	0	0	0	0	0	0	0	0	0	0	0	0	0	0	0	0	0	0	0	0	0	0	0	0
DOHH2_HAEMATOPOIETIC_AND_LYMPHOID_TISSUE	0	0	0	0	0	0	0	0	0	0	0	0	0	0	0	0	0	0	0	0	0	0	0	0	0	0	0	0	0	0	0	0	0	0	0	0	0	0	0	0	0	0	0	0	0	0	0	0	0
LOUCY_HAEMATOPOIETIC_AND_LYMPHOID_TISSUE	0	0	0	0	0	0	0	0	0	0	0	0	0	0	0	0	0	0	0	0	0	0	1	0	0	0	0	0	0	0	0	0	0	0	0	0	1	0	0	0	0	0	0	0	0	0	0	0	0
TCCSUP_URINARY_TRACT	0	0	0	0	0	0	0	0	0	0	0	0	0	0	0	0	0	0	0	0	0	0	0	0	0	0	0	0	0	0	0	0	0	0	0	0	0	0	0	0	0	0	0	0	0	0	0	0	0
H1838_LUNG	0	0	0	0	0	0	0	0	0	0	0	0	0	0	0	0	0	0	0	0	0	0	0	0	0	0	0	0	0	0	0	0	0	0	0	0	0	0	0	0	0	0	0	0	0	0	0	0	0
EOL1_HAEMATOPOIETIC_AND_LYMPHOID_TISSUE	0	0	0	0	0	0	0	0	0	0	0	0	0	0	0	0	0	1	0	0	0	0	0	0	0	0	0	0	0	0	0	0	0	0	0	0	0	0	0	0	0	0	0	0	0	0	0	0	0
HARA_LUNG	0	1	0	0	1	0	0	0	0	0	0	0	0	0	0	0	0	0	0	0	0	0	0	0	0	0	0	0	0	0	0	0	0	0	0	0	0	0	0	0	0	0	0	0	0	0	0	0	0
H2009_LUNG	0	0	0	0	0	0	0	0	0	0	0	0	0	0	0	0	0	0	0	0	0	0	0	0	0	0	0	0	0	0	0	0	0	0	0	0	0	0	0	0	0	0	0	0	0	0	0	0	0
HT115_LARGE_INTESTINE	0	0	0	1	0	0	0	0	0	0	0	1	0	0	0	0	0	0	0	0	0	0	0	0	0	0	0	0	0	0	1	0	0	0	0	0	0	0	0	0	0	0	0	0	0	0	0	0	0
COLO679_SKIN	0	0	0	0	0	0	0	0	0	0	0	0	0	0	0	0	0	0	0	0	0	0	1	0	0	0	0	0	0	0	0	0	0	0	0	0	0	0	0	0	0	0	0	0	0	0	0	0	0
VMCUB1_URINARY_TRACT	0	0	0	0	1	0	0	0	0	0	0	0	0	0	0	0	0	0	0	0	0	0	0	0	0	0	0	0	0	0	0	0	0	0	0	0	0	0	0	0	0	0	0	0	0	0	0	0	0
DU145_PROSTATE	0	0	0	0	0	0	0	0	0	0	0	0	0	0	0	0	0	1	0	0	0	0	0	0	0	0	0	0	0	1	0	0	0	0	0	0	0	0	0	0	0	0	0	0	0	0	0	0	0
H650_LUNG	0	0	0	0	0	0	0	0	0	0	1	0	0	0	0	0	0	0	0	0	0	0	0	0	0	0	0	0	0	0	0	0	0	0	0	0	0	0	0	0	0	0	0	0	0	0	0	0	0
EB2_HAEMATOPOIETIC_AND_LYMPHOID_TISSUE	0	1	0	0	0	0	0	0	0	0	0	0	0	0	0	0	0	0	0	0	0	0	0	0	0	0	0	0	0	0	0	0	0	0	0	0	0	0	0	0	0	0	0	0	0	0	0	0	0
COLO792_SKIN	0	0	0	0	0	0	0	0	0	0	0	0	0	0	0	0	0	0	0	0	0	0	0	0	0	0	0	0	0	0	0	0	0	0	0	0	0	0	0	0	0	0	0	0	0	0	0	0	0
H520_LUNG	0	0	0	0	0	0	0	0	0	0	0	0	0	0	0	0	0	0	0	0	0	0	0	0	0	0	0	0	0	0	0	0	0	0	0	0	0	0	0	0	0	0	0	0	0	0	0	0	0
KMRC1_KIDNEY	0	0	0	0	0	0	0	0	0	0	0	0	0	0	0	0	0	0	0	0	0	0	0	0	0	0	0	0	0	0	0	0	0	0	0	0	0	0	0	0	0	0	0	0	0	0	0	0	0
LAMA84_HAEMATOPOIETIC_AND_LYMPHOID_TISSUE	0	0	0	0	0	0	0	0	0	0	0	0	0	0	0	0	0	0	0	0	0	0	0	0	0	0	0	0	0	0	0	0	0	0	0	0	0	0	0	0	0	0	0	0	0	0	0	0	0
KMRC20_KIDNEY	0	0	0	0	0	0	0	0	0	0	0	0	0	0	0	0	0	0	1	0	0	0	0	0	0	0	0	0	0	0	0	0	0	0	0	0	0	0	0	0	0	0	0	0	0	0	0	0	0
COLO320_LARGE_INTESTINE	0	1	0	0	0	0	0	0	0	0	0	0	0	0	0	0	0	0	0	0	0	0	0	0	0	0	0	0	0	0	0	0	0	0	0	0	0	0	0	0	0	0	0	0	0	0	0	0	0
KPNRTBM1_AUTONOMIC_GANGLIA	0	0	0	0	0	0	0	0	0	0	0	0	0	0	0	0	0	0	0	0	1	0	0	0	0	0	0	0	0	0	0	0	0	0	0	0	0	0	0	0	0	0	0	0	0	0	0	0	0
HCC1599_BREAST	0	1	0	0	0	0	0	0	0	0	0	1	0	0	0	0	0	1	0	0	0	1	0	0	0	0	0	0	0	1	0	0	0	0	0	0	0	0	0	0	0	0	0	0	0	0	0	0	0
T98G_CENTRAL_NERVOUS_SYSTEM	0	0	0	0	0	0	0	0	0	0	1	0	0	0	0	0	0	0	1	0	0	0	0	0	0	0	0	0	0	0	0	0	0	0	0	0	0	0	0	0	0	0	0	0	0	0	0	0	0
LS513_LARGE_INTESTINE	0	0	0	0	0	0	0	0	0	0	0	0	0	0	0	0	0	0	0	0	0	0	0	0	0	0	0	0	0	0	0	0	0	0	0	0	0	0	0	0	0	0	0	0	0	0	0	0	0
KYM1_SOFT_TISSUE	0	0	0	0	0	0	0	0	0	0	0	0	0	0	0	0	0	0	0	0	0	0	0	0	0	0	0	0	0	0	0	0	0	0	1	0	0	0	0	0	0	0	0	0	0	0	0	0	0
DMS114_LUNG	0	0	0	0	1	0	0	0	0	0	1	0	0	0	0	0	0	0	0	0	0	0	0	0	0	0	0	0	0	0	0	0	0	0	0	0	0	0	0	0	0	0	0	0	0	0	0	0	0
MSTO211H_PLEURA	0	1	0	0	0	0	0	0	0	0	0	0	0	0	0	0	0	0	0	0	0	0	0	0	0	0	0	0	0	0	0	0	0	0	0	0	0	0	0	0	0	0	0	0	0	0	0	0	0
AN3CA_ENDOMETRIUM	0	0	1	0	0	0	0	0	0	0	0	0	1	0	0	0	0	0	0	0	0	0	1	0	0	0	0	0	0	0	0	0	0	0	0	0	0	0	0	0	0	0	0	0	0	0	0	0	0
SNU5_STOMACH	0	0	0	0	0	0	0	0	0	0	0	0	0	0	0	0	0	0	0	0	0	0	0	0	0	0	0	0	0	0	0	0	0	0	0	0	0	0	0	0	0	0	0	0	0	0	0	0	0
KARPAS620_HAEMATOPOIETIC_AND_LYMPHOID_TISSUE	0	1	0	0	0	0	0	0	0	0	0	0	0	0	0	0	0	0	0	0	0	0	0	0	0	0	0	0	0	0	0	0	0	0	0	0	0	0	0	0	0	0	0	0	0	0	0	0	0
FU97_STOMACH	1	0	0	0	0	0	0	0	0	0	0	0	0	0	0	1	0	0	0	0	0	0	0	1	0	0	0	0	0	1	0	0	0	0	0	0	0	0	0	0	0	0	0	0	0	0	0	0	0
JM1_HAEMATOPOIETIC_AND_LYMPHOID_TISSUE	0	1	0	0	0	0	0	0	0	0	0	0	0	0	1	0	0	0	0	0	0	0	0	0	0	0	0	0	0	0	1	0	0	0	0	0	0	0	0	0	0	0	0	0	0	0	0	0	0
A673_BONE	0	0	0	0	0	0	0	0	1	0	0	0	0	0	0	0	0	0	0	0	0	0	0	0	0	0	0	0	0	0	0	0	0	0	0	0	0	0	0	0	0	0	0	0	0	0	0	0	0
YH13_CENTRAL_NERVOUS_SYSTEM	0	0	0	0	0	0	0	0	0	0	0	0	0	0	0	0	0	0	0	0	0	0	0	0	0	0	0	0	0	0	0	0	0	0	0	0	0	0	0	0	0	0	0	0	0	0	0	0	0
DANG_PANCREAS	0	0	0	0	0	0	0	0	0	0	0	0	0	0	0	0	0	0	0	0	0	0	0	0	0	0	0	0	0	0	0	0	0	0	0	0	0	0	0	0	0	0	0	0	0	0	0	0	0
MOLM13_HAEMATOPOIETIC_AND_LYMPHOID_TISSUE	0	0	0	0	0	0	0	0	0	0	0	0	0	0	0	0	0	0	0	0	0	0	0	0	0	0	0	0	0	0	0	0	0	0	0	0	0	0	0	0	0	0	0	0	0	0	0	0	0
H146_LUNG	0	0	0	0	0	0	0	0	0	0	0	0	0	0	0	0	0	0	0	0	0	0	0	0	0	0	0	0	0	0	0	0	0	0	0	0	0	0	0	0	0	0	0	0	0	0	0	0	0
JHOS2_OVARY	0	1	0	0	0	0	0	0	0	0	0	0	0	0	0	1	0	0	0	0	0	0	0	0	1	0	0	0	0	0	0	0	0	0	0	0	0	0	0	0	0	1	0	0	0	0	0	0	0
SW1463_LARGE_INTESTINE	0	0	0	0	0	0	0	0	0	0	0	0	0	0	0	0	0	0	0	0	0	0	0	0	0	0	0	0	0	0	0	0	0	0	0	0	0	0	0	0	0	0	0	0	0	0	0	0	0
SNU449_LIVER	0	0	0	0	0	0	0	0	0	0	0	0	0	0	0	0	0	0	0	0	0	0	0	0	0	0	0	0	0	0	0	0	0	0	0	0	0	0	0	0	0	0	0	0	0	0	0	0	0
LS1034_LARGE_INTESTINE	0	0	0	0	0	0	0	0	0	0	0	0	0	0	0	0	0	0	0	0	0	0	0	0	0	0	0	0	0	0	0	0	0	0	0	0	0	0	0	0	0	0	0	0	0	0	0	0	0
A2780_OVARY	0	0	0	0	0	0	0	0	0	0	0	0	0	0	0	0	0	0	0	0	1	0	0	0	0	0	0	0	0	0	1	0	0	0	0	0	0	0	0	0	0	0	0	0	0	0	0	0	0
CL34_LARGE_INTESTINE	0	0	0	0	0	0	0	0	0	0	0	0	0	0	0	0	0	0	0	0	0	0	0	0	0	0	0	0	0	0	0	0	0	0	0	0	0	0	0	0	0	0	0	0	0	0	0	0	0
SNGM_ENDOMETRIUM	0	0	0	0	0	0	0	0	0	0	0	0	0	0	0	0	0	0	0	0	0	0	0	0	0	0	0	0	0	0	0	0	0	0	0	0	0	0	0	0	0	0	0	0	0	0	0	0	0
SKMEL5_SKIN	0	0	0	0	1	0	0	0	0	0	0	0	0	0	0	0	0	0	0	0	0	0	0	0	0	0	0	0	0	0	0	0	0	0	0	0	0	0	0	0	0	0	0	0	0	0	0	0	0
OCILY19_HAEMATOPOIETIC_AND_LYMPHOID_TISSUE	0	1	0	0	0	0	0	0	0	0	0	0	0	0	0	0	0	0	0	0	1	0	0	0	0	0	0	0	0	0	0	0	0	0	0	0	0	0	0	0	0	0	0	0	0	0	0	0	0
SKM1_HAEMATOPOIETIC_AND_LYMPHOID_TISSUE	0	1	0	0	0	0	0	0	0	0	0	0	0	0	0	0	0	0	0	0	0	0	0	0	0	0	0	0	0	0	0	0	0	0	0	0	0	0	0	0	0	0	0	0	0	0	0	0	0
EFM192A_BREAST	0	1	0	0	1	0	0	0	0	0	0	0	0	0	0	0	0	0	0	0	0	0	0	0	0	0	0	0	0	0	0	0	0	0	0	0	0	0	0	0	0	0	0	0	0	0	0	0	0
AMO1_HAEMATOPOIETIC_AND_LYMPHOID_TISSUE	0	0	0	0	0	0	0	0	0	0	0	0	0	0	0	0	1	0	0	0	0	0	0	0	0	1	0	1	1	0	0	0	0	0	0	0	0	0	0	0	0	0	0	0	0	0	0	0	0
DMS53_LUNG	0	0	0	0	0	0	0	0	0	0	0	0	0	0	0	0	0	0	0	0	0	0	0	0	0	0	0	0	0	0	0	0	0	0	0	0	0	0	0	0	0	0	0	0	0	0	0	0	0
PATU8988T_PANCREAS	0	0	0	0	0	0	0	0	0	0	0	0	0	0	0	0	0	0	0	0	0	0	0	0	0	0	0	0	0	0	0	0	0	0	0	0	0	0	0	0	0	0	0	0	0	0	0	0	0
CHL1_SKIN	0	0	0	0	0	0	0	0	0	0	0	0	0	0	0	0	0	0	0	0	0	0	0	0	0	0	0	0	0	0	0	0	0	0	0	0	0	0	0	0	0	0	0	0	0	0	0	0	0
SUDHL8_HAEMATOPOIETIC_AND_LYMPHOID_TISSUE	0	0	0	0	0	0	1	0	0	0	0	0	0	0	0	0	0	0	1	0	0	0	0	0	0	0	0	0	0	0	0	0	0	0	0	0	1	0	0	0	0	0	0	0	0	0	0	0	0
KP4_PANCREAS	0	1	0	0	0	0	0	0	0	0	0	0	0	0	0	0	0	0	0	0	0	0	0	0	0	0	0	0	0	0	0	0	0	0	0	0	0	0	0	0	0	0	0	0	0	0	0	0	0
EFM19_BREAST	1	0	0	0	0	0	0	0	0	0	0	0	0	0	0	0	0	0	0	0	0	0	0	0	0	0	0	0	0	0	0	0	0	0	0	0	0	0	0	0	0	0	0	0	0	0	0	0	0
HCC44_LUNG	0	1	0	0	0	0	0	0	0	0	0	0	0	0	0	0	0	0	0	0	0	0	0	0	0	0	0	0	0	0	0	0	0	0	0	0	0	0	0	0	0	0	0	0	0	0	0	0	0
SKNFI_AUTONOMIC_GANGLIA	0	0	0	0	0	0	0	0	0	0	0	0	0	0	0	0	0	0	0	0	0	0	0	0	0	0	0	0	0	0	0	0	0	0	0	0	0	0	0	0	0	0	0	0	0	0	0	0	0
NB4_HAEMATOPOIETIC_AND_LYMPHOID_TISSUE	0	1	0	0	0	0	0	0	0	0	0	0	0	0	0	0	0	0	0	0	0	0	0	0	0	0	0	0	0	0	0	0	0	0	0	0	0	0	0	0	0	0	0	0	0	0	0	0	0
EFO27_OVARY	0	0	0	0	0	0	0	0	0	0	0	0	0	0	0	0	0	0	0	0	0	0	0	0	0	0	0	0	0	1	0	0	0	0	0	0	0	0	0	0	0	0	0	0	1	0	0	0	0
CALU3_LUNG	0	0	0	0	0	0	0	0	0	0	0	0	0	0	0	0	0	0	0	0	0	0	0	0	0	0	0	0	0	0	0	0	0	0	0	0	0	0	0	0	0	0	0	0	0	0	0	0	0
EPLC272H_LUNG	0	0	0	0	1	0	0	0	0	0	0	0	0	0	0	0	0	0	0	0	0	0	0	0	1	0	0	0	0	0	0	0	0	0	0	0	0	0	0	0	0	0	0	0	0	0	0	0	0
IM95_STOMACH	0	0	0	0	0	0	0	0	0	0	0	0	0	0	0	0	0	0	0	0	0	0	0	0	0	0	0	0	0	0	0	0	0	0	0	0	0	0	0	0	0	0	0	0	0	0	0	0	0
KCL22_HAEMATOPOIETIC_AND_LYMPHOID_TISSUE	0	0	0	0	0	0	0	0	0	0	0	0	0	0	0	0	0	0	0	0	0	0	0	0	0	0	0	0	0	0	0	0	0	0	0	0	0	0	0	0	0	0	0	0	0	0	0	0	0
HUPT4_PANCREAS	0	0	0	0	0	0	0	0	0	0	0	0	0	0	0	0	0	0	0	0	0	0	0	0	0	0	0	0	0	0	0	0	0	0	0	0	0	0	0	0	0	0	0	0	0	0	0	0	0
H596_LUNG	0	0	0	0	0	0	0	0	0	0	0	0	0	0	0	0	0	0	0	0	0	0	0	0	0	0	0	0	0	0	0	0	0	0	0	0	0	0	0	0	0	0	0	0	0	0	0	0	0
OAW28_OVARY	0	0	0	0	0	0	0	0	0	0	0	0	0	0	0	0	0	0	0	0	0	0	0	0	0	0	0	0	0	0	0	0	0	0	0	0	0	0	0	0	0	0	0	0	0	0	0	0	0
KOPN8_HAEMATOPOIETIC_AND_LYMPHOID_TISSUE	0	0	0	0	0	0	0	0	0	0	0	0	0	0	0	0	0	0	0	0	0	0	0	0	0	0	0	0	0	0	0	0	0	0	0	0	0	0	0	0	0	0	0	0	0	0	0	0	0
MOLT16_HAEMATOPOIETIC_AND_LYMPHOID_TISSUE	0	0	0	0	0	0	0	0	0	0	0	0	0	0	0	0	0	0	0	0	0	0	0	0	0	0	0	0	0	0	0	0	0	0	0	0	0	0	0	0	0	0	0	0	1	0	0	0	0
UMUC3_URINARY_TRACT	0	0	0	0	0	0	0	0	0	0	0	0	0	1	0	0	0	0	0	0	0	0	0	0	0	0	0	0	0	0	0	0	0	0	0	0	0	0	0	1	0	0	0	0	0	0	0	0	0
GI1_CENTRAL_NERVOUS_SYSTEM	0	0	0	0	0	0	0	0	0	0	0	0	0	0	0	0	0	0	0	0	0	0	0	0	1	0	0	0	0	0	0	0	0	0	0	0	0	0	0	0	0	0	0	0	0	0	0	0	1
GDM1_HAEMATOPOIETIC_AND_LYMPHOID_TISSUE	0	0	0	0	0	0	0	0	0	0	0	0	0	0	0	0	0	0	0	0	0	0	0	0	0	0	0	0	0	0	0	0	0	0	0	0	0	0	0	0	0	0	0	0	0	0	0	0	0
RT4_URINARY_TRACT	0	0	0	0	0	0	0	0	0	0	0	0	0	0	0	0	0	0	0	0	0	0	1	0	0	0	0	0	0	0	0	0	0	0	0	0	0	0	0	0	1	0	0	0	0	0	0	0	0
JEKO1_HAEMATOPOIETIC_AND_LYMPHOID_TISSUE	0	1	0	0	0	0	1	0	0	0	1	0	0	0	0	0	0	0	0	0	0	0	0	0	0	0	0	0	0	0	0	0	0	0	0	0	0	0	0	0	0	0	0	1	0	0	0	0	0
SKMEL1_SKIN	0	0	0	0	0	0	0	0	0	0	0	0	0	0	0	0	0	0	0	0	0	0	0	0	0	0	0	0	0	0	0	0	0	0	0	0	0	0	0	0	0	0	0	0	0	0	0	0	0
KYSE270_OESOPHAGUS	0	0	0	0	0	0	0	0	0	0	0	0	0	0	0	0	0	0	0	0	0	0	0	0	0	0	0	0	0	1	0	0	0	0	0	0	0	0	0	0	0	0	0	0	0	0	0	0	0
PANC1005_PANCREAS	0	0	0	0	0	0	0	0	0	0	0	0	0	0	0	0	0	0	0	0	0	0	0	0	0	0	0	0	0	0	0	0	0	0	0	0	0	0	0	0	0	0	0	0	0	0	0	0	0
CAL148_BREAST	0	0	0	0	0	0	0	0	0	0	0	0	0	0	0	0	0	0	0	0	0	0	0	0	0	0	0	0	0	0	0	0	0	0	0	0	0	0	0	0	0	0	0	0	0	0	0	0	0
IALM_LUNG	0	1	0	0	0	0	1	0	0	0	0	0	0	0	0	0	0	0	0	0	0	0	0	0	1	0	0	0	0	0	0	0	0	0	0	0	0	0	0	0	0	0	0	1	0	0	0	0	0
RPMI8226_HAEMATOPOIETIC_AND_LYMPHOID_TISSUE	0	1	0	0	0	0	0	0	0	0	0	0	0	0	0	0	0	0	0	0	0	0	0	0	0	0	0	0	0	0	0	0	0	0	0	0	0	0	0	0	0	0	0	0	0	0	0	0	0
TGBC11TKB_STOMACH	0	0	0	0	0	0	0	0	0	0	0	0	0	0	0	0	0	0	0	0	0	0	0	0	0	0	0	1	1	0	0	0	0	0	0	0	0	0	0	0	0	0	0	0	1	0	0	0	1
IGR1_SKIN	0	0	0	0	0	0	0	0	0	0	0	0	0	0	0	0	0	0	0	0	0	0	0	0	0	0	0	0	0	0	0	0	0	0	0	0	0	0	0	0	0	0	0	0	0	0	0	0	0
GAMG_CENTRAL_NERVOUS_SYSTEM	0	0	0	0	0	0	0	0	0	0	0	0	0	0	0	0	0	0	1	0	0	0	0	0	0	0	0	0	0	0	0	0	0	0	0	0	0	1	0	0	0	0	0	0	0	0	0	0	0
SCC9_UPPER_AERODIGESTIVE_TRACT	0	0	0	0	0	0	0	0	0	0	0	0	0	0	0	0	0	0	0	0	0	0	0	0	0	0	0	0	0	1	0	0	0	0	0	0	0	0	0	0	0	0	0	0	0	0	0	0	0
LXF289_LUNG	0	0	0	0	0	0	0	0	0	0	0	0	0	0	0	0	0	0	0	0	0	1	0	0	0	0	0	0	0	0	0	0	0	0	0	0	0	0	0	0	0	0	0	0	0	0	0	0	0
LOVO_LARGE_INTESTINE	0	0	0	0	0	0	0	0	0	0	0	0	1	0	0	0	1	0	0	0	1	0	0	0	0	0	0	0	0	0	0	0	0	0	0	0	0	0	0	0	0	0	0	0	1	0	0	0	0
SCC15_UPPER_AERODIGESTIVE_TRACT	0	0	0	1	1	0	0	0	0	0	0	0	0	0	0	0	0	0	0	0	0	0	0	0	0	0	0	0	0	0	0	0	0	0	0	0	0	0	0	0	0	0	0	0	0	0	0	0	0
CAS1_CENTRAL_NERVOUS_SYSTEM	0	0	0	0	0	0	0	0	0	0	0	0	0	0	0	0	0	0	0	0	0	0	0	0	0	0	0	0	0	0	0	0	0	0	0	0	0	0	0	0	0	0	0	0	0	0	0	0	0
RT112_URINARY_TRACT	0	0	0	0	0	0	0	0	0	0	0	0	0	0	0	0	0	0	0	0	0	0	0	0	0	0	0	0	0	0	0	0	0	0	0	0	0	0	0	0	1	0	0	0	0	0	0	0	0
H69_LUNG	0	0	0	0	0	0	0	0	0	0	0	0	0	0	0	0	0	0	0	0	0	0	0	0	0	0	0	0	0	0	0	0	0	0	0	0	0	0	0	0	0	0	0	0	0	0	0	0	0
COLO678_LARGE_INTESTINE	0	0	0	0	0	0	0	0	0	0	0	0	0	0	0	0	1	0	0	0	0	0	0	0	0	0	0	0	0	0	0	0	0	0	0	0	0	0	0	0	0	0	0	0	0	0	0	0	0
HUH1_LIVER	0	1	0	0	0	0	0	0	0	0	0	0	0	0	0	0	0	0	0	0	0	0	0	0	0	0	0	0	0	0	0	0	0	0	0	0	0	0	0	0	0	0	0	0	0	0	0	0	0
8505C_THYROID	0	0	0	0	0	0	0	0	0	0	0	0	0	0	0	0	0	0	0	0	0	0	0	0	0	0	0	0	0	0	0	0	0	0	0	0	0	0	0	0	0	0	0	0	0	0	0	0	0
ESS1_ENDOMETRIUM	0	0	0	0	0	0	0	0	0	0	0	1	1	0	0	0	0	0	0	0	0	0	0	0	0	0	0	0	0	0	0	0	0	0	0	0	0	0	0	0	0	0	0	0	0	0	0	0	0
MHHNB11_AUTONOMIC_GANGLIA	0	0	0	0	0	0	0	0	0	0	0	0	0	0	0	0	0	0	0	0	0	0	0	0	0	0	0	0	0	0	0	0	0	0	0	0	0	0	0	0	0	0	0	0	0	0	0	0	0
LS180_LARGE_INTESTINE	0	0	0	0	0	0	0	0	0	0	0	0	0	0	0	0	0	0	0	0	0	0	0	0	0	1	0	0	0	0	0	0	0	0	0	0	0	1	0	0	0	0	0	0	0	0	0	0	0
OCIM1_HAEMATOPOIETIC_AND_LYMPHOID_TISSUE	0	0	0	0	1	0	0	0	0	0	0	0	0	0	0	0	0	0	0	0	0	0	0	0	0	0	0	0	0	0	0	0	0	0	0	0	0	0	0	0	0	0	0	0	0	0	0	0	0
SKMES1_LUNG	0	0	0	0	0	0	0	0	0	0	0	0	0	0	0	0	0	0	0	0	0	0	0	0	0	0	0	0	0	0	0	0	0	0	0	0	0	0	0	0	0	0	0	0	0	0	0	0	0
H2085_LUNG	1	0	0	0	0	0	0	0	0	0	0	0	0	0	0	0	0	0	0	0	0	0	0	0	0	0	0	0	0	0	0	0	0	0	0	0	0	0	0	0	0	0	0	0	0	0	0	0	0
L540_HAEMATOPOIETIC_AND_LYMPHOID_TISSUE	0	0	0	0	0	0	0	0	0	0	0	0	0	0	0	0	0	0	0	0	0	0	0	0	0	0	0	0	0	0	0	0	0	0	0	0	0	0	0	0	0	0	0	0	0	0	0	0	0
KARPAS299_HAEMATOPOIETIC_AND_LYMPHOID_TISSUE	0	0	0	0	0	0	0	0	0	0	0	0	0	0	0	0	0	0	0	0	0	0	0	0	0	0	0	0	0	0	0	0	0	0	0	0	0	0	0	0	0	0	0	0	0	0	0	0	0
CMK_HAEMATOPOIETIC_AND_LYMPHOID_TISSUE	0	0	0	0	0	0	0	0	0	0	0	0	0	0	0	0	0	0	0	0	0	0	0	0	0	0	0	0	0	0	0	0	0	0	0	0	0	0	0	0	0	0	0	0	0	0	0	0	0
EVSAT_BREAST	0	1	0	0	0	0	0	0	0	0	0	0	0	0	0	1	0	0	0	0	0	0	0	0	0	0	0	0	0	0	0	0	0	0	0	0	0	0	0	0	0	0	0	0	0	0	0	0	0
VMRCRCZ_KIDNEY	0	0	0	0	0	0	0	0	0	0	0	0	0	0	0	0	0	0	0	0	0	0	0	0	0	0	0	0	0	0	0	0	0	0	0	0	0	0	0	0	0	0	0	0	0	0	0	0	0
RERFGC1B_STOMACH	1	0	0	0	0	0	0	0	0	0	0	0	0	0	0	0	0	0	0	0	0	1	0	0	0	0	0	0	0	0	0	0	0	0	0	0	0	0	0	0	0	0	0	0	0	0	0	0	0
MOGGUVW_CENTRAL_NERVOUS_SYSTEM	0	0	0	0	0	0	0	0	0	0	0	0	0	0	0	0	0	1	0	0	0	0	0	0	0	0	0	0	0	0	0	0	0	0	0	0	0	0	0	0	0	0	0	0	0	0	0	0	0
KMS12BM_HAEMATOPOIETIC_AND_LYMPHOID_TISSUE	0	1	0	0	0	0	0	0	0	0	0	0	0	0	0	0	0	0	0	0	0	0	0	0	0	0	0	0	0	0	0	0	0	0	0	0	0	0	0	0	0	0	0	0	0	0	0	0	0
AM38_CENTRAL_NERVOUS_SYSTEM	0	0	0	0	0	0	0	0	0	0	0	0	0	0	0	0	0	0	0	0	0	0	0	0	0	0	0	0	0	0	0	0	0	0	0	0	0	0	0	0	1	0	0	0	0	0	0	0	0
CORL279_LUNG	0	0	0	0	0	0	0	0	0	0	0	0	0	0	0	0	0	0	0	0	0	0	0	0	0	0	0	0	0	1	0	0	0	0	0	0	0	0	0	0	0	0	0	0	0	0	0	0	0
MFE280_ENDOMETRIUM	1	0	0	1	0	0	0	0	0	0	0	0	0	0	0	0	0	0	0	0	0	1	0	0	1	0	0	0	0	1	0	0	0	0	0	0	0	0	0	0	0	0	0	0	0	0	0	0	0
ISTMES1_PLEURA	0	1	0	0	0	0	0	0	0	0	0	0	0	0	0	0	0	0	0	0	0	0	0	0	0	0	0	0	0	0	0	0	0	0	0	0	0	0	0	0	0	0	0	0	0	0	0	0	0
HCC827_LUNG	0	1	0	0	0	0	0	0	0	0	0	0	0	0	0	0	0	0	0	0	0	0	0	0	0	0	0	0	0	0	0	0	0	0	0	0	0	1	0	0	0	0	0	0	0	0	0	0	0
TT_THYROID	0	1	0	0	0	0	0	0	0	0	0	0	0	0	0	0	0	0	0	0	0	0	0	0	0	0	0	0	0	0	0	0	0	0	0	0	0	0	0	0	0	0	0	0	0	0	1	0	0
2313287_STOMACH	1	1	0	0	0	0	0	0	0	0	0	0	0	0	0	0	0	0	0	0	0	0	0	0	0	1	0	0	0	0	0	0	0	0	0	0	0	0	1	0	0	0	0	0	0	0	0	0	0
ALLSIL_HAEMATOPOIETIC_AND_LYMPHOID_TISSUE	0	0	0	0	0	0	0	0	0	0	0	0	0	0	0	0	0	0	0	0	0	0	0	0	0	0	0	0	0	0	0	0	0	0	1	0	0	0	0	0	0	0	0	0	0	0	0	0	0
SJRH30_SOFT_TISSUE	0	0	0	0	0	0	0	0	0	0	0	0	0	0	0	0	0	0	0	0	0	0	0	0	0	0	0	0	0	0	0	0	0	0	0	0	0	0	0	0	0	0	0	0	0	0	0	0	0
MDAMB175VII_BREAST	0	0	0	0	1	0	0	0	0	0	0	0	0	0	0	0	0	0	0	0	0	0	0	0	0	0	0	0	0	0	0	0	0	0	0	0	0	0	0	0	0	0	0	0	0	0	0	0	0
CHP212_AUTONOMIC_GANGLIA	0	0	0	0	0	0	0	0	0	0	0	0	0	0	0	0	0	0	0	0	0	0	0	0	0	0	0	0	0	0	0	0	0	0	0	0	0	0	0	0	0	0	0	0	0	0	0	0	0
HH_HAEMATOPOIETIC_AND_LYMPHOID_TISSUE	0	0	0	0	0	0	0	0	0	0	0	0	0	0	0	0	0	0	0	0	0	0	0	0	0	0	0	0	0	0	0	0	0	0	0	0	0	0	0	0	0	0	0	0	0	0	0	0	0
A2058_SKIN	0	0	0	0	0	0	0	0	0	0	0	0	0	0	0	0	0	0	0	0	0	0	0	0	0	0	0	0	0	0	0	0	0	0	0	0	0	0	0	0	0	0	0	0	0	0	0	0	0
DMS79_LUNG	0	0	0	0	0	0	0	0	0	0	0	0	0	0	0	0	0	0	0	0	0	0	0	0	0	0	0	0	0	0	0	0	0	0	0	0	0	0	0	0	0	0	0	0	0	0	0	0	0
H1436_LUNG	0	0	0	0	0	0	0	0	0	0	0	0	0	0	0	0	0	0	0	0	0	0	0	0	0	0	0	0	0	0	0	0	0	0	0	0	0	0	0	0	0	0	0	0	0	0	0	0	0
HS940T_SKIN	0	0	0	0	0	0	0	0	0	0	0	0	0	0	0	0	0	0	0	0	1	0	0	0	0	0	0	0	0	0	0	0	0	0	0	0	0	0	0	0	0	0	0	0	0	0	0	0	0
FUOV1_OVARY	0	1	0	0	0	0	0	0	0	0	0	0	0	0	0	0	0	0	0	0	0	1	0	0	0	0	0	0	0	0	0	0	0	0	0	0	0	0	0	0	1	0	0	0	0	0	0	0	0
5637_URINARY_TRACT	0	0	0	0	0	0	0	0	0	0	0	0	0	0	0	0	0	0	0	0	0	0	0	0	0	0	0	0	1	0	0	0	0	0	0	0	0	0	0	0	0	0	0	0	0	0	0	0	0
H522_LUNG	0	0	0	0	0	0	0	0	0	0	0	0	0	0	0	0	0	0	0	0	0	0	0	0	0	0	0	0	0	0	0	0	0	0	0	0	0	0	0	0	0	0	0	0	0	0	0	0	0
MOLT13_HAEMATOPOIETIC_AND_LYMPHOID_TISSUE	0	0	0	0	0	0	0	0	0	0	0	0	0	0	0	0	0	0	0	0	0	0	0	0	0	0	0	0	0	0	0	0	0	0	0	0	0	0	0	0	0	0	0	0	1	0	0	0	0
SW1710_URINARY_TRACT	0	0	0	0	0	0	0	0	0	0	0	0	0	0	0	0	0	0	0	0	0	0	0	0	0	0	0	0	0	0	0	0	0	0	0	0	0	0	0	0	0	0	0	0	0	0	0	0	0
HEL_HAEMATOPOIETIC_AND_LYMPHOID_TISSUE	0	0	0	0	0	0	0	0	0	0	0	0	0	0	0	0	0	0	0	1	0	0	0	0	0	0	0	0	0	0	0	0	0	0	0	0	0	0	0	0	0	0	0	0	0	0	0	0	0
MOLP8_HAEMATOPOIETIC_AND_LYMPHOID_TISSUE	0	1	0	0	0	0	0	0	0	0	0	0	0	0	0	0	0	0	0	0	0	0	0	0	0	0	0	0	0	0	0	0	0	0	0	0	0	0	0	0	0	0	0	0	0	0	0	0	0
H524_LUNG	0	1	0	0	0	0	0	0	0	0	0	0	0	0	0	0	0	0	0	0	0	0	0	0	0	0	0	0	0	0	0	0	0	0	0	0	0	0	0	0	0	0	0	0	0	0	0	0	0
HT55_LARGE_INTESTINE	1	0	0	0	0	0	0	0	0	0	0	0	0	0	0	0	0	0	0	0	0	0	0	0	0	0	0	0	0	0	0	0	0	0	0	0	0	0	0	0	0	0	0	0	0	0	0	0	0
RERFLCKJ_LUNG	0	0	0	0	0	0	0	0	0	0	0	0	0	0	0	0	0	0	0	0	0	0	0	0	1	0	0	0	0	0	0	0	0	0	0	0	0	0	0	0	0	0	0	0	0	0	0	0	0
KYSE410_OESOPHAGUS	1	1	0	0	1	0	0	0	0	0	0	0	0	0	0	0	0	0	0	0	0	0	0	0	0	1	0	0	0	0	0	0	0	0	0	1	0	0	0	0	0	1	0	0	0	0	0	0	0
HDQP1_BREAST	0	0	0	0	1	0	0	0	0	0	0	0	0	0	0	0	0	0	0	0	0	0	0	0	0	0	0	0	0	0	0	0	0	0	0	0	0	0	0	0	0	0	0	0	0	0	0	0	0
H1694_LUNG	0	0	0	0	0	0	0	0	0	0	0	0	0	0	0	0	0	0	0	0	0	0	0	0	0	0	0	0	0	0	0	0	0	0	0	0	0	0	0	0	0	0	0	0	0	0	0	0	0
HCC2157_BREAST	0	1	0	0	0	0	0	0	0	0	0	0	0	0	0	0	0	0	0	0	0	0	0	0	0	0	0	0	0	0	0	0	0	0	0	0	0	0	1	0	0	0	0	0	0	0	0	0	0
SW1990_PANCREAS	0	0	0	0	0	0	0	0	0	0	0	0	1	0	0	0	0	0	0	0	0	0	0	0	0	0	0	0	0	0	0	0	0	0	0	0	0	0	0	0	0	0	0	0	0	0	0	0	0
H2227_LUNG	0	0	0	0	0	0	0	0	0	0	0	0	0	0	0	0	0	0	0	0	0	1	0	0	0	0	0	0	0	0	0	0	0	0	0	0	0	0	0	0	0	0	0	0	0	0	0	0	0
BICR31_UPPER_AERODIGESTIVE_TRACT	0	0	0	0	1	0	0	0	0	0	0	0	0	0	0	0	0	0	0	0	0	1	0	0	0	0	0	0	0	1	0	0	0	0	0	0	0	0	0	0	0	0	0	0	0	0	0	0	0
CGTHW1_THYROID	0	0	0	0	1	1	0	0	0	0	0	0	0	0	0	0	0	0	0	0	0	0	0	0	0	0	0	0	0	0	0	0	0	0	0	0	0	0	0	0	0	0	0	0	0	0	0	0	0
COLO800_SKIN	0	0	0	0	0	0	0	0	0	0	0	0	0	0	0	0	0	0	0	0	0	0	0	0	0	0	0	0	0	0	0	0	0	0	0	0	0	0	0	0	0	0	0	0	0	0	0	0	0
OPM2_HAEMATOPOIETIC_AND_LYMPHOID_TISSUE	0	0	0	0	0	0	0	0	0	0	0	0	0	0	0	0	0	0	0	0	0	0	0	0	0	1	0	0	0	0	0	0	0	0	0	0	0	0	0	0	0	0	0	0	0	0	1	0	0
NAMALWA_HAEMATOPOIETIC_AND_LYMPHOID_TISSUE	0	0	0	0	0	0	0	0	0	0	0	0	0	0	0	0	0	0	0	0	0	0	0	0	0	0	0	0	0	0	0	0	0	0	0	0	0	0	0	0	0	0	0	0	0	0	0	0	0
GMS10_CENTRAL_NERVOUS_SYSTEM	0	0	0	0	0	0	0	0	0	0	0	0	0	0	0	0	0	0	1	0	0	0	0	0	0	0	0	0	0	0	0	0	0	0	0	0	0	0	0	0	0	0	0	0	0	0	0	0	0
HCC366_LUNG	0	0	0	0	0	0	0	0	0	0	0	0	0	0	0	0	0	0	0	0	0	0	0	0	0	0	0	0	0	0	0	0	0	0	0	0	0	0	1	0	0	0	0	0	0	0	0	0	0
SUDHL5_HAEMATOPOIETIC_AND_LYMPHOID_TISSUE	0	0	0	0	0	0	0	0	0	1	0	0	0	0	0	0	0	0	0	0	1	0	0	0	0	0	0	0	0	0	0	0	0	0	0	0	0	0	0	0	0	0	0	0	0	0	0	0	0
LS123_LARGE_INTESTINE	0	1	0	0	1	0	0	0	0	0	0	0	0	0	0	0	0	0	0	0	0	0	0	0	0	0	0	0	0	0	0	0	0	0	0	0	0	0	0	0	0	0	0	0	0	0	0	0	0
MOGGCCM_CENTRAL_NERVOUS_SYSTEM	0	0	0	0	0	0	0	0	0	0	0	0	0	0	0	0	0	0	0	0	0	0	0	0	0	0	0	0	0	0	0	0	0	0	0	0	0	0	0	0	0	0	0	0	0	0	0	0	0
HGC27_STOMACH	0	1	0	0	0	0	0	0	0	0	0	0	0	0	0	0	0	0	0	0	0	0	0	1	0	0	0	0	0	0	0	0	0	0	0	0	0	0	0	0	0	0	0	0	0	0	0	0	0
H1105_LUNG	0	1	0	0	0	0	0	0	0	0	0	0	0	0	0	0	0	0	0	0	0	0	0	0	0	0	0	0	0	0	0	0	0	0	0	0	0	1	0	0	0	0	0	0	0	0	0	0	0
SUIT2_PANCREAS	0	0	0	0	0	0	0	0	0	0	0	0	0	0	0	0	0	0	0	0	0	0	0	0	0	0	0	0	0	0	0	0	0	0	0	0	0	0	0	0	0	0	0	0	0	0	0	0	0
EM2_HAEMATOPOIETIC_AND_LYMPHOID_TISSUE	0	0	0	1	0	0	0	0	0	0	0	0	0	0	0	0	0	0	0	0	0	0	0	0	0	0	0	0	0	0	0	0	0	0	0	0	0	0	0	0	0	0	0	0	0	0	0	0	0
RS411_HAEMATOPOIETIC_AND_LYMPHOID_TISSUE	0	0	0	0	0	0	0	0	0	0	0	1	0	0	0	0	0	0	0	0	0	0	1	0	0	0	0	0	0	0	0	0	0	0	0	0	0	0	0	0	0	0	0	0	0	0	0	0	0
H2171_LUNG	0	1	0	0	0	0	0	0	0	0	0	0	0	0	0	0	0	0	0	0	0	0	0	0	0	0	0	0	0	0	0	0	0	0	0	0	0	0	0	0	0	0	0	0	0	0	0	0	0
D283MED_CENTRAL_NERVOUS_SYSTEM	0	1	0	0	0	0	0	0	0	0	0	0	0	0	0	0	0	0	0	0	0	0	0	0	0	0	0	0	0	0	0	0	0	0	0	0	0	0	0	0	0	0	0	0	0	0	0	0	0
CCK81_LARGE_INTESTINE	0	0	0	1	0	0	0	0	0	0	1	0	0	0	0	0	1	0	0	0	0	0	0	0	0	1	0	0	1	0	0	0	0	0	0	0	0	0	1	0	0	0	0	0	0	0	1	0	0
L363_HAEMATOPOIETIC_AND_LYMPHOID_TISSUE	0	0	0	0	0	0	0	0	0	0	0	0	0	0	0	0	0	0	0	0	1	0	0	0	0	0	0	0	0	0	0	0	0	0	0	0	0	0	0	0	0	0	0	0	0	0	0	0	0
HS766T_PANCREAS	0	0	0	0	0	0	0	0	0	0	0	0	0	0	0	0	0	0	0	0	0	0	0	0	0	0	0	0	0	0	0	0	0	0	0	0	0	0	0	0	0	0	0	0	0	0	0	0	0
JHH7_LIVER	0	0	0	0	1	0	0	0	0	0	0	0	0	0	0	0	0	0	0	0	0	0	0	0	0	0	0	0	0	0	0	0	0	0	0	0	0	0	0	0	0	0	0	0	0	0	0	0	0
HT144_SKIN	1	0	0	0	0	0	0	0	0	0	0	0	0	0	0	0	0	0	0	0	0	0	0	0	0	0	0	0	0	0	0	0	0	0	0	0	0	0	0	0	0	0	0	0	0	0	0	0	0
MOLM16_HAEMATOPOIETIC_AND_LYMPHOID_TISSUE	0	0	0	0	0	0	0	0	0	0	0	0	0	0	0	0	0	0	0	1	0	1	0	0	0	0	0	0	0	0	0	0	0	0	0	0	0	0	0	0	0	0	0	0	0	0	0	0	0
SNU1_STOMACH	0	0	0	0	0	0	0	0	0	0	0	0	1	0	0	0	0	0	0	0	0	0	0	0	0	0	0	0	0	0	1	0	0	0	0	0	0	1	0	1	0	0	0	0	0	0	0	0	0
SIMA_AUTONOMIC_GANGLIA	0	0	0	0	0	0	0	0	0	0	0	0	0	0	0	0	0	0	0	0	0	0	0	0	0	0	0	0	0	0	0	0	0	0	0	0	0	0	0	0	0	0	0	0	0	0	0	0	0
KP3_PANCREAS	0	0	0	0	0	0	0	0	0	0	0	0	0	0	0	0	0	0	0	0	0	0	0	0	0	0	0	0	0	0	0	0	0	0	0	1	0	0	0	0	0	0	0	0	0	0	0	0	0
SKCO1_LARGE_INTESTINE	0	0	0	0	0	0	0	0	0	0	0	0	0	0	0	0	0	1	0	0	0	0	0	0	0	0	0	0	0	0	0	0	0	0	0	0	0	0	0	0	0	0	0	0	0	0	0	0	0
COLO829_SKIN	0	0	0	0	0	0	0	0	0	0	0	0	0	0	0	0	0	0	0	0	0	0	0	0	0	0	0	0	0	0	0	0	0	0	0	0	0	0	0	0	0	0	0	0	0	0	0	0	0
A253_SALIVARY_GLAND	0	0	0	0	1	0	0	0	0	0	0	0	0	0	0	0	0	0	0	0	0	0	0	0	0	0	0	0	0	0	0	0	0	0	0	0	0	0	0	0	0	0	0	0	0	0	0	0	0
A704_KIDNEY	0	0	0	0	0	0	0	0	0	0	0	0	0	0	0	0	0	0	0	0	0	0	0	0	0	0	0	0	0	0	0	0	0	0	0	0	0	0	0	0	0	0	0	0	0	0	0	0	0
H2405_LUNG	0	0	0	0	0	1	0	0	0	0	0	0	0	0	0	0	0	0	0	0	0	0	0	0	0	0	0	0	0	0	0	0	1	0	0	0	0	0	0	0	0	0	0	0	0	0	0	0	0
U118MG_CENTRAL_NERVOUS_SYSTEM	0	0	0	0	0	0	0	0	0	0	0	0	0	0	0	0	0	0	0	0	0	0	0	0	0	0	0	0	0	0	0	0	0	0	0	0	0	1	0	0	0	0	0	0	0	0	0	0	0
KYSE180_OESOPHAGUS	0	1	0	0	1	0	0	0	0	0	0	0	0	0	0	0	0	0	0	0	0	0	0	0	0	0	0	0	0	0	0	0	0	0	0	0	0	0	0	0	0	0	0	0	0	0	0	0	0
SUPHD1_HAEMATOPOIETIC_AND_LYMPHOID_TISSUE	0	0	0	0	0	0	0	1	0	0	0	1	0	0	0	0	0	0	0	0	1	0	0	0	0	0	0	0	0	0	0	0	0	0	0	0	0	0	0	0	0	0	0	0	1	0	0	0	0
CAL851_BREAST	0	0	0	0	0	0	0	0	0	0	0	0	0	0	0	0	0	0	0	0	0	0	0	0	0	0	0	0	0	1	0	0	0	0	0	0	0	0	0	0	0	0	0	0	0	0	0	0	0
CL11_LARGE_INTESTINE	0	0	0	0	0	0	0	0	0	0	0	0	0	0	0	0	0	0	0	0	0	0	0	0	0	0	0	0	0	0	0	0	0	0	0	0	0	0	0	0	0	0	0	0	0	0	0	0	0
OC314_OVARY	0	0	0	0	0	0	0	0	0	0	0	0	0	0	0	0	0	0	0	0	0	0	0	0	0	0	0	0	0	0	0	0	0	0	0	0	0	0	0	0	0	0	0	0	0	0	0	0	0
H1651_LUNG	0	1	0	0	0	0	0	0	0	0	0	0	0	0	0	0	0	0	0	0	0	1	0	0	0	0	0	0	0	0	0	0	0	0	0	0	0	0	0	0	0	0	0	0	0	0	0	0	0
SU8686_PANCREAS	0	0	0	0	0	0	1	0	0	0	0	0	0	0	0	0	0	0	0	0	0	1	0	0	0	0	0	0	0	0	0	0	0	0	0	0	0	0	0	0	0	0	0	0	0	0	0	0	0
LCLC97TM1_LUNG	0	1	0	0	0	0	0	0	0	0	0	0	0	0	0	0	0	0	0	0	0	0	0	0	0	0	0	0	0	0	0	0	0	0	0	0	0	0	0	0	0	0	0	0	0	0	0	0	0
HSC2_UPPER_AERODIGESTIVE_TRACT	1	0	0	0	0	0	0	0	0	0	0	0	0	0	0	0	0	0	0	0	0	0	0	0	0	0	0	0	0	0	0	0	0	0	0	0	0	0	0	0	0	0	0	0	0	0	0	0	0
H2081_LUNG	0	0	0	0	0	0	0	0	0	0	0	0	0	0	0	0	0	0	0	0	0	0	0	0	0	0	0	0	0	0	0	0	0	0	0	0	0	0	0	0	0	0	0	0	0	0	0	0	0
H4_CENTRAL_NERVOUS_SYSTEM	0	0	0	0	0	0	0	0	0	0	0	0	0	0	0	0	0	0	0	0	0	1	0	0	0	0	0	0	0	0	0	0	0	0	0	0	0	0	0	0	0	0	0	0	0	0	0	0	0
KE37_HAEMATOPOIETIC_AND_LYMPHOID_TISSUE	0	0	0	0	0	0	0	0	0	0	0	0	0	0	0	0	0	0	0	0	0	0	0	0	0	0	0	0	0	0	0	0	0	0	0	0	0	0	0	0	0	0	0	0	0	0	0	0	0
KURAMOCHI_OVARY	0	1	0	0	0	0	0	0	0	0	0	0	0	0	0	0	0	0	0	0	0	0	0	0	0	0	0	0	0	0	0	0	0	0	0	0	0	0	0	0	0	0	0	0	0	0	0	0	0
BFTC905_URINARY_TRACT	0	1	0	0	1	0	0	0	0	0	0	0	0	0	0	0	0	0	0	0	0	0	0	0	0	0	0	0	0	0	0	0	0	0	0	0	0	0	0	0	0	0	0	0	0	0	0	0	0
SNU61_LARGE_INTESTINE	0	1	0	0	0	0	0	0	0	0	0	0	0	0	0	0	0	0	0	0	0	0	0	0	0	0	0	0	0	0	0	0	0	0	0	0	0	0	0	0	0	0	0	0	0	0	0	0	0
SKMEL30_SKIN	0	0	0	0	1	0	0	0	0	0	0	0	0	0	0	0	0	0	0	0	0	0	0	0	1	0	0	0	0	0	0	0	0	0	0	0	0	0	0	0	0	0	0	0	0	0	0	0	0
PANC0203_PANCREAS	0	1	0	0	0	0	0	0	0	0	0	0	0	0	0	0	0	0	0	0	0	0	0	0	0	0	0	0	0	0	0	0	0	0	0	0	0	0	0	0	0	0	0	0	0	0	0	0	0
MKN1_STOMACH	1	1	0	0	0	0	0	0	0	0	0	0	0	0	0	0	0	0	1	0	0	1	0	0	0	0	0	1	0	0	0	0	0	0	0	0	0	0	1	0	0	0	0	0	0	0	0	0	0
SKMEL2_SKIN	0	0	0	0	1	0	0	0	0	0	0	0	0	0	0	0	0	0	0	0	0	0	0	0	0	0	0	0	0	0	0	0	0	0	0	0	0	0	0	0	0	0	0	0	0	0	0	0	0
DMS273_LUNG	0	1	0	0	0	0	0	0	0	0	0	0	0	0	0	0	0	0	0	0	0	0	0	0	0	0	0	0	0	0	0	0	0	0	0	0	0	0	0	0	0	0	0	0	0	0	0	0	0
KG1_HAEMATOPOIETIC_AND_LYMPHOID_TISSUE	0	0	0	0	0	0	0	0	0	0	1	0	0	0	0	0	0	0	0	0	0	0	0	0	0	0	0	0	0	1	0	0	0	0	0	0	0	0	1	0	0	0	0	0	0	0	0	0	0
KLE_ENDOMETRIUM	0	0	0	0	0	0	0	0	0	0	0	0	0	0	0	0	0	0	0	0	0	1	0	0	0	0	0	0	0	0	0	0	0	0	0	0	0	0	1	0	0	0	0	0	0	0	0	0	0
DBTRG05MG_CENTRAL_NERVOUS_SYSTEM	0	0	0	0	0	0	0	0	0	0	0	0	0	0	0	0	0	0	0	0	0	0	0	0	0	0	0	0	0	0	0	0	0	0	0	0	0	0	0	0	0	0	0	0	0	0	0	0	0
H1963_LUNG	0	0	0	0	0	0	0	0	0	0	0	0	0	0	0	0	0	0	0	0	0	0	0	0	0	0	0	0	0	0	0	0	0	0	0	0	0	0	0	0	0	0	0	0	0	0	0	0	0
H1734_LUNG	0	0	0	0	0	0	0	0	0	0	0	0	0	0	0	0	0	0	0	0	0	0	0	0	0	0	0	0	0	0	0	0	0	0	0	0	0	0	0	0	0	0	0	0	0	0	0	0	0
KYSE140_OESOPHAGUS	0	0	0	0	1	0	0	0	0	0	0	0	0	0	0	0	0	0	0	0	0	0	0	0	0	0	0	0	0	0	0	0	0	0	0	0	0	0	0	0	0	0	0	0	0	0	0	0	0
KARPAS422_HAEMATOPOIETIC_AND_LYMPHOID_TISSUE	0	0	0	0	0	0	0	0	0	0	0	0	0	0	0	0	0	0	0	0	0	0	0	0	0	0	0	0	0	1	0	0	0	0	0	0	0	0	0	0	0	0	0	0	0	0	0	0	0
L1236_HAEMATOPOIETIC_AND_LYMPHOID_TISSUE	0	0	0	0	0	0	0	0	0	0	0	1	0	0	0	0	0	0	0	0	1	0	0	0	0	0	0	0	0	0	0	0	0	0	0	0	1	0	0	0	0	0	0	0	0	0	0	0	0
PANC0327_PANCREAS	0	0	0	0	0	0	0	0	0	0	0	0	0	0	0	0	0	0	0	0	0	0	0	0	0	0	0	0	0	0	0	0	0	0	0	0	0	0	0	0	0	0	0	0	0	0	0	0	0
CHAGOK1_LUNG	0	0	0	0	0	0	0	0	0	0	0	0	0	0	0	0	0	0	0	0	0	0	0	0	0	0	0	0	0	0	0	0	0	0	0	0	0	0	0	0	0	0	0	0	0	0	0	0	0
ME1_HAEMATOPOIETIC_AND_LYMPHOID_TISSUE	0	0	0	0	1	0	0	0	0	0	1	0	0	0	0	0	0	1	1	0	0	0	0	0	0	0	0	0	0	0	0	0	0	0	1	0	0	0	0	0	0	0	0	0	0	0	0	0	0
SKMEL3_SKIN	0	0	0	0	0	0	0	0	0	0	0	0	0	0	0	0	0	0	0	0	0	0	0	0	0	0	0	0	0	0	0	0	1	0	0	0	0	0	0	0	0	0	0	0	0	0	0	0	0
VMRCRCW_KIDNEY	0	0	0	0	0	0	0	0	0	0	0	0	0	0	0	0	0	0	0	0	0	0	0	0	0	0	0	0	0	0	0	0	0	0	0	0	0	0	0	0	0	0	0	0	0	0	0	0	0
LK2_LUNG	0	0	0	0	0	0	0	0	0	0	0	0	0	0	0	0	0	0	0	0	0	0	0	0	0	0	0	0	0	0	0	0	0	0	0	0	0	0	0	0	0	0	0	0	0	0	0	0	0
H2030_LUNG	0	0	0	0	0	0	0	0	0	0	0	0	0	0	0	0	0	0	0	0	0	0	0	0	0	0	0	0	0	0	0	0	0	0	0	0	0	0	0	0	0	0	0	0	0	0	0	0	0
A375_SKIN	1	0	0	0	0	0	0	0	0	0	0	0	0	0	0	0	0	0	0	0	0	0	0	1	0	0	0	0	0	0	0	0	0	0	0	0	0	0	0	0	0	0	0	0	0	0	0	0	0
VCAP_PROSTATE	0	1	0	0	0	0	0	0	0	0	0	0	0	0	0	0	0	0	0	0	0	0	0	0	0	0	0	0	0	0	0	0	0	0	0	0	0	0	0	0	0	0	0	0	0	0	0	0	0
BECKER_CENTRAL_NERVOUS_SYSTEM	0	0	0	0	0	0	0	0	0	0	0	0	0	0	0	0	0	0	0	0	0	0	0	0	0	0	0	0	0	0	0	0	0	0	0	0	0	0	0	0	0	0	0	0	0	0	0	0	0
HCC1395_BREAST	1	1	0	0	1	0	0	0	0	0	0	0	0	0	0	0	0	0	0	0	0	0	0	0	0	0	0	0	0	0	0	0	0	0	0	0	0	0	0	0	0	0	0	0	0	0	0	0	0
GRANTA519_HAEMATOPOIETIC_AND_LYMPHOID_TISSUE	0	0	0	0	0	0	0	0	0	0	0	0	0	0	0	0	0	0	0	0	0	0	0	0	0	0	0	0	0	0	0	0	0	0	0	0	0	0	0	0	0	0	0	0	0	0	0	0	0
KALS1_CENTRAL_NERVOUS_SYSTEM	0	0	0	0	0	0	0	0	0	0	0	0	0	0	0	0	1	0	0	0	0	0	0	0	0	0	0	0	0	0	0	0	0	0	0	0	0	0	0	0	0	0	0	0	0	0	0	0	0
DB_HAEMATOPOIETIC_AND_LYMPHOID_TISSUE	0	1	0	0	0	0	0	0	0	0	0	0	0	0	0	0	0	0	0	0	0	0	0	1	0	0	0	0	0	0	0	0	0	0	0	0	0	0	0	0	0	0	1	0	0	0	0	0	0
HSC3_UPPER_AERODIGESTIVE_TRACT	0	0	1	0	1	0	0	0	0	0	0	0	0	0	0	0	0	0	0	0	0	0	0	0	0	0	0	0	0	1	1	0	0	0	0	0	0	0	0	0	0	0	0	0	0	0	0	0	0
IPC298_SKIN	0	0	0	0	0	0	0	0	0	0	0	0	0	0	0	0	0	0	0	0	0	1	0	1	0	0	0	0	0	0	0	0	0	0	0	0	0	0	0	0	0	0	0	0	0	0	0	0	0
GB1_CENTRAL_NERVOUS_SYSTEM	0	0	0	0	0	0	0	0	0	0	0	0	0	0	0	0	0	0	0	0	0	0	0	0	0	0	0	0	0	0	0	0	0	0	0	0	0	0	0	0	0	0	0	0	0	0	0	0	0
TC71_BONE	0	1	0	0	0	0	0	0	0	0	0	0	0	0	0	0	0	0	0	0	0	0	0	0	0	0	0	0	0	0	0	0	0	0	0	0	0	0	0	0	0	0	0	0	0	0	0	0	0
NUGC4_STOMACH	0	0	0	0	0	0	0	0	0	0	0	0	0	0	0	0	0	0	0	0	0	0	0	0	0	0	0	1	1	0	0	0	0	0	0	0	0	0	0	0	0	0	0	0	0	0	0	0	0
JURLMK1_HAEMATOPOIETIC_AND_LYMPHOID_TISSUE	0	1	0	0	0	0	0	0	0	0	0	0	0	0	0	0	0	0	0	0	0	0	0	0	0	0	0	0	0	0	0	0	0	0	0	0	0	0	0	0	0	0	0	0	0	0	0	0	0
HT29_LARGE_INTESTINE	0	1	0	0	0	0	0	0	0	1	0	0	0	0	0	0	0	0	0	0	0	0	0	0	0	0	0	0	0	0	1	0	0	0	0	0	0	0	0	0	0	0	0	0	0	0	0	0	0
CPCN_LUNG	0	1	0	0	0	0	0	0	0	0	0	0	0	0	0	0	0	0	0	0	0	0	0	0	0	0	0	0	0	0	0	0	0	0	0	0	0	0	0	0	0	0	0	0	0	0	0	0	0
SNU182_LIVER	0	0	0	0	0	0	0	0	0	0	0	0	0	0	0	0	0	0	0	0	0	0	0	0	0	0	0	0	0	1	0	0	0	0	0	0	0	0	0	0	0	0	0	0	0	0	0	0	0
LOXIMVI_SKIN	0	1	0	0	0	0	0	0	0	0	0	0	0	0	0	0	0	0	0	0	0	0	0	0	0	0	0	0	0	0	0	0	0	0	0	0	0	0	0	0	0	0	0	0	0	0	0	0	0
KMS11_HAEMATOPOIETIC_AND_LYMPHOID_TISSUE	0	0	0	0	0	0	0	0	0	0	0	0	0	0	0	0	0	0	0	0	0	0	0	0	0	0	0	0	0	1	0	0	0	0	0	0	0	0	0	0	0	0	0	0	0	0	0	0	0
SCABER_URINARY_TRACT	0	0	0	0	1	0	0	0	0	0	0	0	0	0	0	0	0	0	0	0	0	0	0	0	0	0	0	0	0	1	0	0	0	0	0	0	0	0	0	0	0	0	0	0	0	0	0	0	0
BICR22_UPPER_AERODIGESTIVE_TRACT	0	1	0	0	1	0	0	0	0	0	0	0	0	0	0	0	0	0	0	0	0	0	0	0	0	0	0	0	0	0	0	0	0	0	0	0	0	0	0	0	0	0	0	0	0	0	0	0	0
C32_SKIN	0	0	0	0	0	0	0	0	0	0	0	0	0	0	0	0	1	0	0	0	0	0	0	0	0	0	0	0	0	0	0	0	0	0	0	0	0	0	0	0	0	0	0	0	0	0	0	0	0
CCFSTTG1_CENTRAL_NERVOUS_SYSTEM	0	0	0	0	0	0	1	0	0	0	0	0	0	0	0	0	0	0	0	0	0	0	0	0	0	0	0	0	0	0	0	0	0	0	0	0	0	0	0	0	0	0	0	0	0	0	0	0	0
SF126_CENTRAL_NERVOUS_SYSTEM	0	0	0	0	0	0	0	0	0	0	0	0	0	0	0	0	0	0	0	0	0	0	0	0	0	0	0	0	0	0	0	0	0	0	0	0	0	0	0	0	0	0	0	0	0	0	0	0	0
THP1_HAEMATOPOIETIC_AND_LYMPHOID_TISSUE	0	0	0	0	0	0	0	0	0	0	0	0	0	0	0	0	0	0	0	0	0	0	0	0	0	0	0	0	0	0	0	0	0	0	0	0	0	0	0	0	0	0	0	0	0	0	0	0	0
[truncated: 523 more columns]

## Sheet: S1H
Driver	Target	nA	nB	med.grpA	med.grpB	med.grpA-med.grpB	min.grpA	min.grpB	spearman.r	spearman.p	wilcox.p	PermutationP	FDR
ERBB2_2064_ENSG00000141736	ADCK5_ENSG00000261694	12	67	-0.6	0.06	-0.66	-2.16	-1.36	-0.300667	0.00373934	0.00425145	0.0102	0.77145
CHD1L_9557_ENSG00000131778	STK33_ENSG00000130413	7	70	-2.72	-0.315	-2.405	-4.2	-2.48	-0.341491	0.00118489	0.0014978	3e-06	0.0778
GRB7_2886_ENSG00000141738	ERBB2_ENSG00000141736	12	68	-0.555	0.735	-1.29	-6.43	-0.65	-0.403304	0.000103899	0.00017318	3e-06	0.0778
STARD3_10948_ENSG00000131748	SGK2_ENSG00000101049	11	67	-1.43	-0.05	-1.38	-2.47	-2.01	-0.353417	0.000751774	0.000987245	4e-06	0.0778
SMARCA4_6597_ENSG00000127616	DAPK1_ENSG00000196730	10	66	-1.555	-0.275	-1.28	-2.19	-2.73	-0.355787	0.000804797	0.00105775	1e-05	0.1556
STK11_6794_ENSG00000118046	SRP72_ENSG00000174780	14	66	-1.945	-0.595	-1.35	-3.64	-3.56	-0.44309	1.93e-05	4.21e-05	1.8e-05	0.198036
YAP1_10413_ENSG00000137693	NRBP2_ENSG00000260533	8	72	-3.63	-0.675	-2.955	-6.01	-7.84	-0.228265	0.02085	0.0216479	2.4e-05	0.198036
AKT2_208_ENSG00000105221	NADK_ENSG00000008130	4	75	-1.79	0.185	-1.975	-2.28	-1.21	-0.196209	0.0425646	0.0435961	2.4e-05	0.198036
MED29_55588_ENSG00000063322	NADK_ENSG00000008130	5	75	-1.41	0.2	-1.61	-2.28	-1.21	-0.212032	0.0303322	0.0312629	2.7e-05	0.198036
ZNF181_339318_ENSG00000197841	NADK_ENSG00000008130	5	75	-1.41	0.2	-1.61	-2.28	-1.21	-0.206332	0.0340477	0.0349769	2.8e-05	0.198036
CDKN2A_1029_ENSG00000147889	PFKP_ENSG00000067057	37	43	-0.97	-0.23	-0.74	-3.77	-3.13	-0.306725	0.00282623	0.00325028	2.8e-05	0.198036
ERBB2_2064_ENSG00000141736	BRD2_ENSG00000236227	12	67	-0.075	0.39	-0.465	-0.91	-5.3	-0.153889	0.0892814	0.0895643	0.0474	0.869353
GRB7_2886_ENSG00000141738	PIP5K1A_ENSG00000143398	12	68	-1.31	0.195	-1.505	-2.51	-3.53	-0.400236	0.000117304	0.000192148	3.5e-05	0.209462
STARD3_10948_ENSG00000131748	PIP5K1A_ENSG00000143398	11	67	-1.39	0.19	-1.58	-2.51	-3.53	-0.424578	5.35e-05	0.000100214	3.8e-05	0.211171
SUZ12_23512_ENSG00000178691	TP53RK_ENSG00000172315	4	75	-1.695	0.29	-1.985	-3.42	-1.82	-0.357576	0.000654472	0.000884831	4.8e-05	0.238262
BIRC2_329_ENSG00000110330	NRBP2_ENSG00000260533	9	71	-3.6	-0.68	-2.92	-6.01	-7.84	-0.155902	0.0836485	0.0840906	4.9e-05	0.238262
CERK_101927622_ENSG00000100422	EPHA1_ENSG00000146904	3	73	-1.83	-0.285	-1.545	-2.81	-3.37	-0.254592	0.0137531	0.0147566	0.0323	0.869353
TNFRSF14_8764_ENSG00000157873	STK33_ENSG00000130413	3	76	-3	-0.34	-2.66	-4.2	-2.97	-0.24978	0.0132085	0.0141474	5.6e-05	0.241589
STARD3_10948_ENSG00000131748	TSSK6_ENSG00000178093	11	67	-1.715	-0.595	-1.12	-4.215	-2.66	-0.238058	0.0179171	0.0186816	5.9e-05	0.241589
YAP1_10413_ENSG00000137693	GCK_ENSG00000106633	8	72	-2.12	-0.625	-1.495	-3.86	-2.99	-0.322088	0.00178661	0.00215347	7e-05	0.259333
GRB7_2886_ENSG00000141738	SGK2_ENSG00000101049	12	68	-1.195	-0.08	-1.115	-2.47	-2.01	-0.287299	0.00488364	0.00543527	7e-05	0.259333
ERBB2_2064_ENSG00000141736	C8orf44.SGK3_ENSG00000270024	12	67	-0.385	0.22	-0.605	-2.85	-1.95	-0.300059	0.00360828	0.00410611	0.0392	0.869353
CDH1_999_ENSG00000039068	CDK4_ENSG00000135446	3	74	-4.29	-0.225	-4.065	-8.35	-3.47	-0.286884	0.00570902	0.00642618	9.8e-05	0.28807
RERE_473_ENSG00000142599	FLT4_ENSG00000037280	3	74	-2.64	-0.865	-1.775	-3.92	-2.4	-0.311053	0.00294812	0.00348229	0.0001	0.28807
WRN_7486_ENSG00000165392	ACVR2B_ENSG00000114739	3	74	-3.56	-0.03	-3.53	-4.66	-3.5	-0.250656	0.0139478	0.0149277	0.000111	0.28807
EP300_2033_ENSG00000100393	DAPK1_ENSG00000196730	5	68	-2.19	-0.265	-1.925	-2.61	-1.78	-0.30502	0.00434576	0.00497941	0.000113	0.28807
FGFR1_2260_ENSG00000077782	MAP3K4_ENSG00000085511	4	75	-1.88	0.97	-2.85	-12.77	-0.96	-0.30385	0.00324135	0.00376616	0.00012	0.28807
SOX2_6657_ENSG00000181449	TYK2_ENSG00000105397	8	72	-1.655	-0.305	-1.35	-3.04	-2.13	-0.288725	0.00469722	0.00526044	0.000123	0.28807
ARID1B_57492_ENSG00000049618	NEK11_ENSG00000114670	7	68	-3.97	-1.215	-2.755	-9.33	-11.32	-0.246664	0.0164469	0.0173099	0.000123	0.28807
KRAS_3845_ENSG00000133703	CDK6_ENSG00000105810	14	66	-1.07	0.15	-1.22	-9.77	-2.76	-0.378964	0.000263677	0.000386936	0.000126	0.28807
AKT2_208_ENSG00000105221	NEK2_ENSG00000117650	4	75	-2.115	-0.38	-1.735	-2.21	-2.37	-0.253199	0.0121791	0.0130403	0.000126	0.28807
ERBB2_2064_ENSG00000141736	CKMT2_ENSG00000131730	12	67	-0.745	-0.1	-0.645	-1.93	-3.74	-0.255212	0.0116052	0.0123154	0.0274	0.853371
LSM1_27257_ENSG00000175324	MAP3K4_ENSG00000085511	4	76	-1.88	0.96	-2.84	-12.77	-0.96	-0.303039	0.00314402	0.00365448	0.00013	0.28807
ZNF639_51193_ENSG00000121864	TYK2_ENSG00000105397	8	72	-1.655	-0.305	-1.35	-3.04	-2.13	-0.288725	0.00469722	0.00526044	0.000134	0.28807
DDX5_1655_ENSG00000108654	CDK4_ENSG00000135446	7	72	-2.22	-0.225	-1.995	-8.35	-4.29	-0.25688	0.0111477	0.0119083	0.000134	0.28807
SKP2_6502_ENSG00000145604	TAOK1_ENSG00000160551	7	72	-1.15	0.39	-1.54	-1.87	-6.52	-0.291067	0.00462824	0.00520344	0.000137	0.28807
BAG4_9530_ENSG00000156735	MAP3K4_ENSG00000085511	4	76	-1.88	0.96	-2.84	-12.77	-0.96	-0.303039	0.00314402	0.00365448	0.000137	0.28807
GRB7_2886_ENSG00000141738	FASTK_ENSG00000164896	12	68	-0.88	0.385	-1.265	-3.07	-3.06	-0.25774	0.0104952	0.0111827	0.000142	0.290726
STK11_6794_ENSG00000118046	CSNK1G1_ENSG00000169118	14	66	-3.605	-1.17	-2.435	-6.94	-9.35	-0.267838	0.00815349	0.00879203	0.000165	0.306956
KRAS_3845_ENSG00000133703	ADCK4_ENSG00000123815	14	66	-0.22	0.64	-0.86	-2.34	-3.02	-0.367586	0.000397833	0.000555405	0.000174	0.306956
BIRC2_329_ENSG00000110330	GCK_ENSG00000106633	9	71	-2.02	-0.62	-1.4	-3.86	-2.99	-0.359763	0.000523371	0.000711296	0.000176	0.306956
ERBB2_2064_ENSG00000141736	COL4A3BP_ENSG00000113163	12	67	-0.14	0.295	-0.435	-1.23	-7.23	-0.18453	0.054072	0.0546421	0.0262	0.847965
STARD3_10948_ENSG00000131748	MAP2K3_ENSG00000034152	11	67	-1.98	-0.62	-1.36	-4.61	-2.66	-0.398405	0.000151576	0.00024259	0.000182	0.306956
HIST1H3B_3020_ENSG00000132475_ENSG00000163041	EFNA4_ENSG00000243364	3	75	-2.4	-0.23	-2.17	-2.58	-1.99	-0.18508	0.0523762	0.0535816	0.000184	0.306956
[truncated: 4,203 more rows]

## Sheet: S1I
Driver	Target	nA	nB	med.grpA	med.grpB	med.grpA-med.grpB	min.grpA	min.grpB	spearman.r	spearman.p	wilcox.p	PermutationP	FDR	Hint Interaction	Protein-Protein Interaction	Kinase Substrate Relationship	STRING Interaction	Expression Regulation	Functional Relationship	Shortest Path Length	Shortest Paths
[truncated: 211 more rows]

[truncated: 6 more sheets: S1J, S1K, S1L, S1M, S1N, S1O]
